# Supplementary material for: Comparative Analysis of Fecal Microbiota of Grazing Mongolian Cattle from Different Regions in Inner Mongolia, China
Source: Animals (Basel). 2021 Jun 29;11(7):1938. doi: 10.3390/ani11071938 (PMC8300212; doi:10.3390/ani11071938)
Supplement: Supplementary file 1 [file animals-11-01938-s001.zip]

Archive with 3 entries (3 files):
- S3.Table.xlsx
- S1.Table.xls
- S2.Table.xlsx
