# Supplementary material for: Comparative Analysis of Fecal Microbiota of Grazing Mongolian Cattle from Different Regions in Inner Mongolia, China
Source: Animals (Basel). 2021 Jun 29;11(7):1938. doi: 10.3390/ani11071938 (PMC8300212; doi:10.3390/ani11071938)
Supplement: Supplementary file 1 [file animals-11-01938-s001.zip › S3.Table.xlsx]

## Sheet: S4.Table
Taxonomy	Ruminococcaceae	Lachnospiraceae	Enterobacteriaceae	Rikenellaceae	Planococcaceae	Christensenellaceae	Verrucomicrobiaceae	Prevotellaceae	Peptostreptococcaceae	unidentified_Saccharibacteria	Others
HM	0.529121	0.071298	0.003555	0.083141	0.014976	0.031976	0.007866	0.050653	0.037206	0.000585	0.169623
XM	0.467186	0.07657	0.045835	0.113008	0.004903	0.032029	0.009935	0.060846	0.008037	0.002004	0.179649
AM	0.567502	0.120884	0.002383	0.043131	0.017221	0.055704	0.019885	0.015729	0.026036	0.011366	0.120161
