# Supplementary material for: Comparative Analysis of Fecal Microbiota of Grazing Mongolian Cattle from Different Regions in Inner Mongolia, China
Source: Animals (Basel). 2021 Jun 29;11(7):1938. doi: 10.3390/ani11071938 (PMC8300212; doi:10.3390/ani11071938)
Supplement: Supplementary file 1 [file animals-11-01938-s001.zip › S1.Table.xls]

## Sheet: otu_display-1
OTU_id	Kingdom	Phylum	Class	Order	Family	Genus	Species	HM1	HM2	HM3	HM4	HM5	HM6	HM7	HM8	HM9	HM10	HM11	HM12	HM13	HM14	HM15	HM16	HM17	HM18	HM19	HM20	X7M1	X7M2	X7M3	X7M4	X7M5	X7M6	X7M7	X7M8	X7M9	X7M10	X7M11	X7M12	X7M13	X7M14	X7M15	X7M16	X7M17	X7M18	X7M19	X7M20	AM1	AM2
OTU_1	k__Bacteria	p__Proteobacteria	c__Gammaproteobacteria	o__Enterobacteriales	f__Enterobacteriaceae	g__Escherichia-Shigella	s__Escherichia_coli	41	16	18	169	26	405	387	86	45	48	4	0	2	14	2	42	37	12	30	7	73	40	24	11	1325	2647	3602	3043	2514	796	2313	762	573	183	117	51	46	35	57	21	8	191
OTU_2	k__Bacteria	p__Firmicutes	c__Clostridia	o__Clostridiales	f__Ruminococcaceae	g__Ruminococcaceae_UCG-005	s__	1876	1774	2086	1568	1916	1847	1864	1962	1480	1713	2004	2056	1959	1805	1863	1932	1608	1904	1561	1721	1463	1589	1466	1560	1209	1094	849	999	1112	1260	1087	1520	1301	1397	1931	1802	2350	1983	1643	2030	1796	1372
OTU_3	k__Bacteria	p__Firmicutes	c__Clostridia	o__Clostridiales	f__Ruminococcaceae	Others	Others	336	340	396	273	287	255	224	333	344	279	364	443	413	429	264	315	280	314	313	277	366	445	420	357	323	274	204	254	267	271	241	336	278	370	539	434	375	533	464	253	231	243
OTU_4	k__Bacteria	p__Bacteroidetes	c__Bacteroidia	o__Bacteroidales	f__Prevotellaceae	g__Prevotellaceae_UCG-004	s__	428	467	433	419	365	355	555	448	333	505	500	527	623	557	408	528	557	453	388	454	579	486	396	592	523	397	314	338	269	368	539	870	384	618	722	1041	547	482	347	507	82	151
OTU_5	k__Bacteria	p__Firmicutes	c__Clostridia	o__Clostridiales	f__Peptostreptococcaceae	g__Romboutsia	s__	383	471	287	396	481	465	383	546	849	561	287	368	240	328	398	269	337	320	453	402	311	176	178	102	194	88	93	76	122	121	184	82	108	77	65	66	63	56	157	128	72	160
OTU_6	k__Bacteria	p__Firmicutes	c__Clostridia	o__Clostridiales	f__Lachnospiraceae	g__Lachnospiraceae_UCG-010	s__	171	121	152	99	142	152	135	164	136	172	172	90	161	119	145	164	144	149	162	180	194	191	210	249	126	135	113	130	117	136	120	131	137	190	153	177	150	152	138	122	300	353
OTU_7	k__Bacteria	p__Firmicutes	c__Clostridia	o__Clostridiales	f__Peptostreptococcaceae	Others	Others	327	385	260	384	392	411	339	408	723	386	203	243	196	279	278	219	248	212	410	261	58	53	45	28	56	31	30	28	38	43	36	40	46	31	18	24	23	24	54	39	39	31
OTU_8	k__Bacteria	p__Firmicutes	c__Clostridia	o__Clostridiales	f__Lachnospiraceae	g__[Eubacterium]_rectale_group	s__	89	88	72	72	52	132	92	94	95	64	89	110	83	72	55	142	102	108	77	70	160	155	353	208	155	102	105	176	143	155	120	199	138	189	262	103	136	160	137	83	562	642
OTU_9	k__Bacteria	p__Firmicutes	c__Clostridia	o__Clostridiales	f__Ruminococcaceae	g__[Eubacterium]_coprostanoligenes_group	s__	146	124	133	91	120	97	137	129	80	100	169	153	111	150	121	112	154	151	112	130	291	205	147	197	149	117	142	113	119	106	155	183	206	131	147	223	210	106	210	146	81	98
OTU_10	k__Bacteria	p__Firmicutes	c__Clostridia	o__Clostridiales	f__Lachnospiraceae	Others	Others	108	90	114	82	103	70	95	83	84	90	97	80	125	96	118	87	105	131	92	109	89	93	98	106	92	79	64	61	80	84	63	93	81	94	86	76	81	69	119	104	34	54
OTU_11	k__Bacteria	p__Firmicutes	c__Clostridia	o__Clostridiales	f__Ruminococcaceae	g__Ruminococcaceae_UCG-002	s__	39	23	39	36	32	47	30	47	29	42	31	14	41	46	31	42	35	54	55	36	31	22	33	29	25	17	24	15	19	16	18	22	21	18	28	27	36	19	30	18	90	42
OTU_12	k__Bacteria	p__Firmicutes	c__Negativicutes	o__Selenomonadales	f__Acidaminococcaceae	g__Phascolarctobacterium	s__Phascolarctobacterium_faecium	3	1	1	17	3	31	29	8	7	5	1	0	0	5	0	11	12	2	2	0	18	9	4	4	150	302	476	386	273	105	287	86	104	34	28	10	17	9	20	5	1	1
OTU_13	k__Bacteria	p__Firmicutes	c__Clostridia	o__Clostridiales	f__Ruminococcaceae	g__Ruminococcaceae_UCG-002	s__	95	79	87	74	74	86	82	102	84	91	68	71	96	79	89	86	81	106	77	77	85	78	90	85	66	56	46	53	52	68	46	76	75	86	111	84	92	97	71	62	145	263
OTU_14	k__Bacteria	p__Firmicutes	c__Clostridia	o__Clostridiales	f__Peptococcaceae	g__	s__	61	37	76	49	87	87	53	51	54	47	71	56	86	78	88	94	74	55	94	80	181	114	203	98	86	44	52	55	60	53	41	86	29	96	278	120	286	115	88	49	26	18
OTU_15	k__Bacteria	p__Firmicutes	c__Clostridia	o__Clostridiales	f__Ruminococcaceae	g__Ruminococcaceae_UCG-009	s__	162	138	154	172	179	142	167	173	159	160	155	129	172	177	174	159	177	176	186	144	113	113	122	122	93	62	70	63	70	100	54	78	76	135	145	119	123	194	124	115	121	94
OTU_16	k__Bacteria	p__Firmicutes	c__Clostridia	o__Clostridiales	f__Ruminococcaceae	g__Faecalibacterium	s__	30	19	16	75	18	68	74	23	219	119	3	2	1	14	1	35	30	10	242	92	68	25	21	22	226	392	562	418	444	192	421	179	248	158	45	36	61	35	58	20	37	7
OTU_17	k__Bacteria	p__Firmicutes	c__Clostridia	o__Clostridiales	f__Ruminococcaceae	g__[Eubacterium]_coprostanoligenes_group	s__	155	146	152	114	142	145	136	130	124	120	162	142	155	132	133	132	139	141	97	110	108	173	155	153	137	94	78	86	94	124	85	149	139	124	198	137	80	160	178	164	167	26
OTU_18	k__Bacteria	p__Firmicutes	c__Clostridia	o__Clostridiales	f__Ruminococcaceae	Others	Others	63	57	73	53	61	45	60	62	44	60	56	48	58	68	66	44	57	72	52	53	38	40	40	49	39	26	21	28	22	32	24	30	31	35	46	37	39	40	35	31	121	108
OTU_19	k__Bacteria	p__Bacteroidetes	c__Bacteroidia	o__Bacteroidales	f__Rikenellaceae	g__Rikenellaceae_RC9_gut_group	s__	44	34	49	39	52	47	35	63	30	39	41	21	50	53	62	67	40	76	36	47	60	129	115	43	14	53	28	55	49	45	18	48	136	39	23	111	33	126	90	67	0	8
OTU_20	k__Bacteria	p__Bacteroidetes	c__Bacteroidia	o__Bacteroidales	f__Bacteroidaceae	g__Bacteroides	s__	148	164	147	114	118	182	146	147	112	155	162	178	179	150	151	186	157	157	119	183	156	168	142	226	152	112	98	100	90	115	97	118	126	228	157	145	146	78	92	69	91	142
OTU_21	k__Bacteria	p__Firmicutes	c__Bacilli	o__Bacillales	f__Planococcaceae	g__Solibacillus	s__	28	19	178	713	64	50	63	65	36	50	14	15	72	133	44	28	35	52	38	62	7	43	14	18	7	11	13	20	12	22	4	12	15	37	10	210	22	15	25	67	35	764
OTU_22	k__Bacteria	p__Firmicutes	c__Clostridia	o__Clostridiales	f__Ruminococcaceae	g__[Eubacterium]_coprostanoligenes_group	s__	83	128	79	129	105	118	100	73	92	64	66	87	71	84	90	94	86	69	118	50	100	93	102	169	132	60	55	88	65	70	74	88	77	154	133	85	72	159	102	77	7	3
OTU_23	k__Bacteria	p__Firmicutes	c__Clostridia	o__Clostridiales	f__Family_XIII	g__Family_XIII_AD3011_group	s__	111	97	54	65	89	75	107	82	81	89	100	91	68	67	103	84	103	107	82	97	92	113	111	108	82	64	51	73	77	79	74	76	91	85	78	76	65	113	112	115	139	286
OTU_24	k__Bacteria	p__Firmicutes	c__Clostridia	o__Clostridiales	f__Ruminococcaceae	g__Ruminococcaceae_UCG-010	s__	92	121	114	108	113	98	109	92	106	97	69	89	103	91	98	77	103	96	87	79	85	91	89	76	79	69	50	69	81	81	65	87	62	95	72	72	64	164	89	76	39	47
OTU_25	k__Bacteria	p__Firmicutes	c__Clostridia	o__Clostridiales	f__Ruminococcaceae	g__Ruminococcaceae_UCG-013	s__	52	41	50	29	35	39	85	42	43	56	65	48	51	48	32	58	86	57	46	62	119	63	100	100	102	71	65	68	58	82	89	58	70	93	121	78	67	128	131	98	13	0
OTU_26	k__Bacteria	p__Bacteroidetes	c__Bacteroidia	o__Bacteroidales	f__Rikenellaceae	g__Alistipes	s__	223	230	206	206	233	154	204	182	110	189	295	277	288	291	301	237	286	236	165	274	261	273	206	433	253	197	198	224	248	240	206	309	240	377	198	231	197	205	225	229	8	89
OTU_27	k__Bacteria	p__Verrucomicrobia	c__Verrucomicrobiae	o__Verrucomicrobiales	f__Verrucomicrobiaceae	g__Akkermansia	s__	97	45	77	50	98	199	79	60	22	101	90	61	122	45	84	115	128	74	105	137	29	67	62	84	60	46	30	29	34	199	21	97	50	95	45	87	494	31	268	71	87	70
OTU_28	k__Bacteria	p__Firmicutes	c__Clostridia	o__Clostridiales	f__Ruminococcaceae	g__Flavonifractor	Others	204	211	214	185	271	184	197	221	154	189	240	184	234	203	251	188	220	248	162	197	129	167	149	192	124	104	78	105	98	117	76	122	89	147	125	118	123	110	164	108	118	51
OTU_29	k__Bacteria	p__Bacteroidetes	c__Bacteroidia	o__Bacteroidales	f__Bacteroidaceae	g__Bacteroides	s__Bacteroides_massiliensis	10	11	14	19	6	37	35	15	12	32	0	0	0	11	2	26	30	4	1	26	48	16	14	7	135	179	218	204	188	99	177	109	76	77	18	33	53	19	45	13	0	0
OTU_30	k__Bacteria	p__Firmicutes	c__Clostridia	o__Clostridiales	f__Christensenellaceae	g__Christensenellaceae_R-7_group	s__	104	71	112	93	105	72	101	88	83	85	78	65	79	82	84	56	71	79	80	53	103	89	87	99	81	47	51	50	61	95	47	78	96	77	88	73	65	123	90	70	222	303
OTU_31	k__Bacteria	p__Firmicutes	c__Clostridia	o__Clostridiales	f__Lachnospiraceae	g__Tyzzerella_4	s__	184	153	145	134	168	135	140	150	143	153	182	150	147	157	190	146	177	157	164	171	141	136	119	155	134	102	104	115	96	112	123	110	104	119	177	153	153	120	169	153	211	587
OTU_32	k__Bacteria	p__Bacteroidetes	c__Bacteroidia	o__Bacteroidales	f__Rikenellaceae	g__Rikenellaceae_RC9_gut_group	s__	32	22	42	23	19	20	30	43	17	10	28	18	54	55	23	22	34	52	21	9	41	37	53	56	34	49	19	37	61	24	34	28	52	48	27	76	30	26	70	30	0	0
OTU_33	k__Bacteria	p__Firmicutes	c__Clostridia	o__Clostridiales	f__Ruminococcaceae	g__Ruminococcaceae_UCG-005	s__	68	59	66	49	63	40	62	67	60	69	78	77	92	82	81	54	67	69	45	64	57	66	49	58	41	35	32	49	37	50	30	44	45	42	90	59	70	68	74	68	57	113
OTU_34	k__Bacteria	p__Bacteroidetes	c__Bacteroidia	o__Bacteroidales	f__Bacteroidaceae	g__Bacteroides	Others	99	110	90	88	62	81	80	81	53	91	106	110	121	108	84	98	120	77	71	99	73	83	80	125	99	69	67	85	77	71	64	105	71	147	61	55	67	31	49	45	54	151
OTU_35	k__Bacteria	p__Firmicutes	c__Clostridia	o__Clostridiales	f__Ruminococcaceae	g__Ruminococcaceae_UCG-013	s__	77	74	85	83	71	70	56	70	56	63	68	63	98	100	68	94	71	92	80	72	87	102	92	112	74	90	58	73	65	91	68	72	95	75	194	237	80	120	115	142	44	270
OTU_36	k__Bacteria	p__Firmicutes	c__Clostridia	o__Clostridiales	f__Ruminococcaceae	g__Ruminococcaceae_UCG-010	s__	75	92	96	52	110	89	89	90	74	63	80	96	73	74	103	77	97	104	61	64	50	61	51	63	50	38	37	41	34	50	36	64	50	48	56	41	52	47	32	37	114	94
OTU_37	k__Bacteria	p__Bacteroidetes	c__Bacteroidia	o__Bacteroidales	f__Prevotellaceae	g__Prevotellaceae_UCG-003	s__	133	102	77	54	67	117	97	54	81	123	165	100	115	89	98	148	145	78	114	151	202	122	195	243	103	167	81	64	290	67	209	58	62	136	41	101	46	58	163	99	19	1
OTU_38	k__Bacteria	p__Firmicutes	c__Clostridia	o__Clostridiales	f__Lachnospiraceae	Others	Others	94	95	52	54	57	82	72	62	65	91	72	108	71	72	65	99	71	64	98	80	45	60	57	51	48	50	41	57	39	48	38	60	51	54	41	37	39	24	43	27	46	57
OTU_39	k__Bacteria	p__Firmicutes	c__Clostridia	o__Clostridiales	f__Ruminococcaceae	g__Ruminococcaceae_UCG-004	s__	33	23	21	26	26	28	16	25	28	18	22	26	19	21	19	22	25	28	32	26	32	24	19	24	16	17	10	11	17	12	14	13	21	14	10	18	13	21	21	16	74	37
OTU_40	k__Bacteria	p__Firmicutes	c__Clostridia	o__Clostridiales	f__Ruminococcaceae	g__[Eubacterium]_coprostanoligenes_group	s__	67	60	45	61	55	57	45	61	61	55	75	61	64	97	64	66	68	80	51	60	56	64	76	47	62	49	53	26	41	55	48	65	75	54	54	61	58	44	59	51	95	107
OTU_41	k__Bacteria	p__Firmicutes	c__Clostridia	o__Clostridiales	f__Ruminococcaceae	g__Ruminococcaceae_UCG-010	s__	69	75	70	58	90	55	93	79	66	62	56	54	65	57	74	48	76	60	47	48	41	46	44	46	37	33	17	28	32	40	36	36	22	40	42	35	24	52	31	34	2	2
OTU_42	k__Bacteria	p__Bacteroidetes	c__Bacteroidia	o__Bacteroidales	f__Prevotellaceae	g__Prevotella_9	s__	16	23	25	76	19	163	118	44	32	87	0	0	2	13	6	56	42	10	1	70	68	24	11	11	352	669	946	712	735	258	670	253	262	122	65	51	65	45	69	26	15	4
OTU_43	k__Bacteria	p__Bacteroidetes	c__Bacteroidia	o__Bacteroidales	f__Rikenellaceae	g__Alistipes	s__	26	37	29	27	21	25	33	32	23	30	34	31	38	38	24	42	34	32	23	30	28	33	26	41	37	27	31	33	33	35	30	40	28	50	20	24	34	19	34	24	10	3
OTU_44	k__Bacteria	p__Firmicutes	c__Clostridia	o__Clostridiales	f__Ruminococcaceae	g__Ruminococcaceae_UCG-009	s__	43	43	40	33	28	40	41	44	44	33	55	52	32	42	35	39	48	49	33	41	47	70	79	76	43	36	31	41	28	42	24	54	42	59	74	60	46	53	40	44	4	4
OTU_45	k__Bacteria	p__Bacteroidetes	c__Bacteroidia	o__Bacteroidales	f__Prevotellaceae	g__Prevotellaceae_UCG-003	s__	4	10	5	3	3	5	13	3	9	3	6	9	7	3	8	12	16	4	23	4	59	17	11	24	25	12	27	22	26	64	94	15	144	41	34	39	161	27	59	673	0	0
OTU_46	k__Bacteria	p__Firmicutes	c__Clostridia	o__Clostridiales	f__Ruminococcaceae	g__Ruminococcaceae_UCG-013	s__	39	53	53	48	71	47	34	40	45	41	38	53	39	44	73	45	50	45	39	39	57	78	73	60	49	44	33	53	47	47	32	48	72	57	76	63	49	97	69	92	17	13
OTU_47	k__Bacteria	p__Firmicutes	c__Clostridia	o__Clostridiales	f__Lachnospiraceae	g__Dorea	s__	19	19	19	18	28	18	18	31	32	29	20	23	16	22	27	22	20	30	21	36	54	37	42	42	23	29	32	25	33	35	48	30	35	34	17	16	18	23	23	20	34	60
OTU_48	k__Bacteria	p__Proteobacteria	c__Deltaproteobacteria	o__Desulfovibrionales	f__Desulfovibrionaceae	g__Desulfovibrio	s__	33	62	53	58	60	63	55	54	67	45	47	72	29	42	43	43	65	60	51	37	140	90	105	142	93	49	37	58	51	77	35	72	34	140	127	104	244	52	225	39	5	2
OTU_49	k__Bacteria	p__Firmicutes	c__Clostridia	o__Clostridiales	f__Ruminococcaceae	g__Candidatus_Soleaferrea	s__	45	49	41	66	46	45	56	46	55	45	45	58	54	55	54	42	45	56	65	48	41	40	38	52	36	22	25	21	26	27	27	32	49	39	52	40	42	58	43	29	41	9
OTU_50	k__Bacteria	p__Firmicutes	c__Clostridia	o__Clostridiales	f__Ruminococcaceae	g__Ruminococcaceae_UCG-010	s__	23	30	23	19	27	27	20	28	17	16	17	34	26	22	22	20	23	25	22	25	58	59	50	33	53	43	36	53	44	45	48	61	42	45	75	49	41	104	44	60	27	24
OTU_51	k__Bacteria	p__Firmicutes	c__Bacilli	o__Bacillales	f__Planococcaceae	g__Lysinibacillus	Others	30	25	140	617	89	74	86	50	32	50	18	20	56	146	49	37	35	33	30	62	11	35	29	15	8	12	24	10	10	14	7	6	11	24	16	190	23	13	19	31	10	339
OTU_52	k__Bacteria	p__Firmicutes	c__Clostridia	o__Clostridiales	f__Ruminococcaceae	g__[Eubacterium]_coprostanoligenes_group	s__	101	141	75	66	87	83	96	113	96	97	116	110	92	92	79	84	88	103	84	85	104	123	165	133	115	89	80	69	113	124	78	103	174	100	120	140	83	66	114	115	326	134
OTU_53	k__Bacteria	p__Firmicutes	c__Clostridia	o__Clostridiales	f__Christensenellaceae	g__Christensenellaceae_R-7_group	s__	132	113	115	93	109	116	103	123	99	100	99	108	86	95	95	100	89	110	145	84	198	228	248	218	120	164	122	98	106	146	140	173	249	197	234	237	193	360	197	192	38	156
OTU_54	k__Bacteria	p__Firmicutes	c__Negativicutes	o__Selenomonadales	f__Acidaminococcaceae	g__Phascolarctobacterium	s__	37	31	30	36	42	36	37	41	35	49	20	25	17	16	24	33	31	33	28	15	86	86	114	73	92	75	45	70	83	122	30	71	63	73	148	155	103	67	139	91	24	29
OTU_55	k__Bacteria	p__Bacteroidetes	c__Bacteroidia	o__Bacteroidales	f__Prevotellaceae	g__Prevotellaceae_UCG-003	s__	36	34	23	24	27	28	33	29	20	30	57	36	33	30	28	36	37	41	30	40	41	40	35	36	44	41	36	37	36	48	46	43	50	50	55	46	55	26	56	67	14	1
OTU_56	k__Bacteria	p__Firmicutes	c__Erysipelotrichia	o__Erysipelotrichales	f__Erysipelotrichaceae	g__[Anaerorhabdus]_furcosa_group	s__	16	22	15	12	15	14	14	19	9	24	20	22	25	20	23	12	19	24	14	14	38	45	42	46	38	27	22	25	38	32	34	29	43	31	48	55	32	59	45	49	9	2
OTU_57	k__Bacteria	p__Firmicutes	c__Clostridia	o__Clostridiales	f__Ruminococcaceae	g__Ruminococcaceae_NK4A214_group	s__	74	57	83	61	70	43	62	74	69	59	75	65	79	92	78	60	72	88	57	47	54	56	55	49	35	26	29	33	26	48	38	39	43	46	47	41	43	51	46	68	75	35
OTU_58	k__Bacteria	p__Firmicutes	c__Clostridia	o__Clostridiales	f__Ruminococcaceae	g__Ruminococcaceae_UCG-009	s__	24	37	35	21	25	21	36	29	30	24	28	38	34	23	29	29	41	34	24	33	36	42	55	47	23	18	19	17	18	20	17	31	31	45	39	37	35	34	20	14	15	4
OTU_59	k__Bacteria	p__Firmicutes	c__Clostridia	o__Clostridiales	Others	Others	Others	27	32	34	29	35	28	25	34	27	33	25	37	34	22	36	32	34	35	31	37	26	30	37	31	23	22	20	18	20	27	16	34	20	25	36	33	32	41	29	23	13	6
OTU_60	k__Bacteria	p__Firmicutes	c__Clostridia	o__Clostridiales	f__Ruminococcaceae	g__Ruminococcaceae_UCG-005	s__	255	216	224	210	291	224	200	271	186	244	247	227	268	224	289	232	224	287	227	246	189	244	167	187	178	156	144	172	142	155	161	226	214	175	218	141	183	225	151	161	204	197
OTU_61	k__Bacteria	p__Bacteroidetes	c__Bacteroidia	o__Bacteroidales	f__p-2534-18B5_gut_group	g__	s__	2	11	20	9	12	4	8	0	0	2	2	8	20	17	16	3	19	1	0	2	78	30	17	48	22	24	41	75	34	28	60	15	6	23	16	35	78	52	62	42	0	0
OTU_62	k__Bacteria	p__Firmicutes	c__Clostridia	o__Clostridiales	f__Christensenellaceae	g__Christensenellaceae_R-7_group	s__	42	37	29	32	39	34	33	51	54	48	36	39	33	23	33	27	32	42	33	28	51	52	51	34	27	24	25	18	26	30	35	31	37	27	20	27	18	38	40	28	17	43
OTU_63	k__Bacteria	p__Firmicutes	c__Clostridia	o__Clostridiales	f__Ruminococcaceae	g__[Eubacterium]_coprostanoligenes_group	s__	74	81	69	119	97	72	65	81	95	78	67	52	65	136	78	52	50	78	69	66	102	149	93	89	83	68	62	61	97	85	81	99	119	64	88	90	99	142	105	164	34	72
OTU_64	k__Bacteria	p__Firmicutes	c__Clostridia	o__Clostridiales	f__Clostridiaceae_1	g__Clostridium_sensu_stricto_1	Others	67	54	51	42	70	50	30	91	86	122	71	67	51	72	100	62	60	82	69	127	5	8	6	5	2	4	8	3	11	5	3	3	7	2	1	3	1	4	4	7	0	0
OTU_65	k__Bacteria	p__Firmicutes	c__Clostridia	o__Clostridiales	f__Ruminococcaceae	g__Ruminococcaceae_UCG-010	s__	22	30	26	23	29	18	24	26	24	23	26	25	38	29	22	19	25	25	21	19	38	37	31	24	28	23	19	36	21	35	19	44	30	28	36	25	27	54	25	47	11	9
OTU_66	k__Bacteria	p__Firmicutes	c__Clostridia	o__Clostridiales	f__Family_XIII	g__Anaerovorax	s__	19	19	14	14	20	19	18	21	17	11	22	17	20	18	22	31	24	22	22	24	27	27	27	31	19	22	17	23	28	29	19	29	16	35	38	36	34	21	36	29	7	11
OTU_67	k__Bacteria	p__Bacteroidetes	c__Bacteroidia	o__Bacteroidales	f__Rikenellaceae	g__Rikenellaceae_RC9_gut_group	s__	44	43	44	44	36	39	56	61	30	48	52	66	51	72	45	47	41	51	27	50	128	90	104	121	70	65	62	52	54	100	107	91	75	97	96	100	108	57	139	103	7	2
OTU_68	k__Bacteria	p__Firmicutes	c__Clostridia	o__Clostridiales	f__Ruminococcaceae	g__Ruminococcaceae_UCG-002	Others	17	12	12	33	12	27	26	19	19	12	11	6	7	20	8	18	20	6	10	14	22	11	20	18	64	89	128	96	89	49	92	52	66	52	19	20	20	18	21	9	16	14
OTU_69	k__Bacteria	p__Firmicutes	c__Bacilli	o__Bacillales	f__Planococcaceae	g__Domibacillus	s__	31	45	83	546	74	55	59	86	89	54	28	34	46	102	56	31	44	56	70	63	10	26	13	12	6	3	8	4	2	6	6	6	9	14	4	15	8	3	7	7	10	39
OTU_70	k__Bacteria	p__Firmicutes	c__Negativicutes	o__Selenomonadales	f__Veillonellaceae	g__Megamonas	s__	2	1	1	12	2	28	22	5	2	36	0	0	0	3	0	7	10	1	0	30	11	6	10	10	78	134	215	163	120	59	133	56	63	36	19	10	11	6	9	4	0	2
OTU_71	k__Bacteria	p__Bacteroidetes	c__Bacteroidia	o__Bacteroidales	f__Rikenellaceae	g__Rikenellaceae_RC9_gut_group	s__	34	41	36	55	42	68	58	42	29	38	18	35	32	71	33	61	61	32	30	39	35	34	98	41	28	34	43	49	36	92	35	28	57	50	19	22	41	66	69	132	6	2
OTU_72	k__Bacteria	p__Bacteroidetes	c__Bacteroidia	o__Bacteroidales	f__Bacteroidaceae	g__Bacteroides	s__	321	375	382	288	290	369	335	333	222	391	375	413	453	395	341	479	452	410	259	474	197	278	220	306	261	229	183	177	240	241	168	342	224	367	217	238	241	96	199	158	86	269
OTU_73	k__Bacteria	p__Bacteroidetes	c__Bacteroidia	o__Bacteroidales	f__Rikenellaceae	g__Alistipes	Others	3	4	3	8	3	16	12	9	23	5	0	0	0	5	1	7	7	3	27	2	30	9	13	10	51	68	98	76	63	41	57	38	39	42	8	19	23	9	26	3	0	0
OTU_74	k__Bacteria	p__Bacteroidetes	c__Bacteroidia	o__Bacteroidales	f__Prevotellaceae	g__Prevotellaceae_UCG-003	s__	26	57	33	16	31	44	31	37	21	35	44	52	42	34	52	63	37	43	39	45	14	17	2	6	7	31	21	18	14	42	28	13	4	9	5	18	35	12	11	22	0	0
OTU_75	k__Bacteria	p__Firmicutes	c__Clostridia	o__Clostridiales	f__Ruminococcaceae	g__Ruminococcaceae_UCG-014	s__	0	0	0	0	0	0	0	0	0	0	0	0	0	0	0	0	0	2	0	0	2	3	201	157	0	0	1	0	1	0	1	1	222	163	0	0	0	1	0	1	0	0
OTU_76	k__Bacteria	p__Bacteroidetes	c__Bacteroidia	o__Bacteroidales	f__Rikenellaceae	g__Rikenellaceae_RC9_gut_group	s__	65	47	46	53	47	38	49	38	34	30	75	51	49	56	49	51	64	45	45	45	79	105	70	76	91	65	55	50	68	82	53	170	36	100	80	55	82	58	90	68	4	10
OTU_77	k__Bacteria	p__Firmicutes	c__Clostridia	o__Clostridiales	f__Ruminococcaceae	Others	Others	85	89	109	137	134	139	140	98	140	122	87	82	113	146	175	153	141	102	170	143	0	1	0	3	2	0	0	0	1	2	3	2	1	0	0	3	0	1	0	0	0	0
OTU_78	k__Bacteria	p__Firmicutes	c__Clostridia	o__Clostridiales	f__Ruminococcaceae	Others	Others	28	24	36	22	30	20	27	25	24	28	43	27	29	39	28	22	24	30	19	20	33	34	44	26	33	27	23	26	31	39	20	40	38	33	56	40	31	45	40	34	30	10
OTU_79	k__Bacteria	p__Firmicutes	c__Clostridia	o__Clostridiales	f__Lachnospiraceae	g__Lachnoclostridium	s__	8	7	3	18	3	14	15	5	29	18	0	0	1	4	0	6	4	0	23	9	13	6	4	3	46	69	89	75	65	43	71	35	48	33	8	7	14	6	15	4	34	0
OTU_80	k__Bacteria	p__Firmicutes	c__Clostridia	o__Clostridiales	f__Ruminococcaceae	g__Ruminococcaceae_UCG-014	s__	31	29	30	28	38	35	24	37	38	34	30	23	39	41	43	31	29	39	32	38	41	37	48	32	34	30	27	25	22	38	29	36	45	35	38	44	33	20	29	35	158	252
OTU_81	k__Bacteria	p__Firmicutes	c__Clostridia	o__Clostridiales	f__Clostridiaceae_1	g__Clostridium_sensu_stricto_1	Others	23	46	17	61	16	61	28	24	71	46	25	69	30	50	28	84	35	21	64	58	11	14	4	11	9	4	7	4	6	5	7	20	7	9	6	7	7	1	4	7	6	32
OTU_82	k__Bacteria	p__Firmicutes	c__Clostridia	o__Clostridiales	f__Ruminococcaceae	g__Ruminococcaceae_UCG-005	s__	603	579	688	561	651	592	590	589	458	478	605	660	664	599	631	606	527	595	468	538	519	506	432	531	418	354	261	286	351	414	362	466	402	409	546	470	647	730	485	561	794	806
OTU_83	k__Bacteria	p__Firmicutes	c__Clostridia	o__Clostridiales	f__Family_XIII	g__[Eubacterium]_nodatum_group	s__	47	45	18	35	26	26	27	38	36	35	50	34	19	33	39	34	29	43	43	53	34	38	45	32	15	14	12	17	14	22	23	27	31	31	20	20	15	14	29	21	22	22
OTU_84	k__Bacteria	p__Firmicutes	c__Erysipelotrichia	o__Erysipelotrichales	f__Erysipelotrichaceae	g__Turicibacter	s__	20	35	38	49	39	15	24	29	100	43	20	31	36	22	22	12	19	22	53	23	20	40	15	9	34	9	12	7	12	14	12	8	10	8	8	11	5	3	22	19	9	7
OTU_85	k__Bacteria	p__Bacteroidetes	c__Bacteroidia	o__Bacteroidales	f__Bacteroidales_RF16_group	g__	s__	121	91	92	91	94	101	97	100	70	116	115	82	111	138	93	103	119	101	79	104	130	138	105	99	103	169	103	117	150	166	107	99	113	120	78	164	94	105	144	139	18	17
OTU_86	k__Bacteria	p__Bacteroidetes	c__Bacteroidia	o__Bacteroidales	f__Prevotellaceae	g__Alloprevotella	s__	69	45	47	34	17	48	35	35	37	47	68	81	46	42	33	57	32	34	47	58	11	12	18	46	8	28	40	12	36	21	15	8	10	61	20	17	142	23	35	19	0	0
OTU_87	k__Bacteria	p__Bacteroidetes	c__Bacteroidia	o__Bacteroidales	f__Rikenellaceae	g__Rikenellaceae_RC9_gut_group	s__	16	17	22	22	15	11	18	16	9	18	16	17	22	23	18	22	16	23	10	14	23	25	32	33	33	24	25	30	24	47	22	18	39	30	31	25	27	32	39	38	9	0
OTU_88	k__Bacteria	p__Verrucomicrobia	c__Verrucomicrobiae	o__Verrucomicrobiales	f__Verrucomicrobiaceae	g__Akkermansia	s__	39	14	30	13	17	34	24	22	8	27	19	15	30	10	16	27	30	17	16	17	165	23	30	45	95	23	26	8	38	42	28	9	13	20	20	29	68	15	72	49	21	108
OTU_89	k__Bacteria	p__Bacteroidetes	c__Bacteroidia	o__Bacteroidales	f__Bacteroidaceae	g__Bacteroides	s__Bacteroides_coprocola	4	2	2	5	1	8	12	6	78	44	0	0	0	4	0	8	7	3	86	44	15	5	6	1	43	46	65	53	59	28	47	29	26	26	7	7	13	6	14	4	2	0
OTU_90	k__Bacteria	p__Firmicutes	c__Clostridia	o__Clostridiales	f__Ruminococcaceae	Others	Others	71	80	95	43	71	66	79	72	75	70	78	97	83	83	88	78	78	100	91	69	95	74	90	88	73	71	56	54	58	72	67	88	69	94	110	81	88	70	91	81	28	70
OTU_91	k__Bacteria	p__Firmicutes	c__Clostridia	o__Clostridiales	f__Ruminococcaceae	g__Ruminococcaceae_UCG-014	s__	11	7	12	12	7	12	6	11	6	7	14	3	13	13	13	11	5	9	8	10	13	14	10	10	8	5	8	11	18	12	8	12	14	9	6	9	9	5	13	8	57	122
OTU_92	k__Bacteria	p__Bacteroidetes	c__Bacteroidia	o__Bacteroidales	f__Bacteroidaceae	g__Bacteroides	s__Bacteroides_plebeius	2	5	8	11	7	24	26	10	20	46	0	0	0	6	3	17	24	2	14	64	28	10	6	5	94	131	165	127	126	58	137	64	59	41	16	19	27	13	25	7	0	0
OTU_93	k__Bacteria	p__Firmicutes	c__Clostridia	o__Clostridiales	f__Ruminococcaceae	g__Ruminococcaceae_UCG-014	Others	21	15	32	19	21	30	21	16	11	15	19	12	26	26	28	26	16	20	12	16	21	37	27	31	31	17	27	22	20	19	19	27	29	32	52	24	34	22	35	15	104	467
OTU_94	k__Bacteria	p__Firmicutes	c__Clostridia	o__Clostridiales	f__Ruminococcaceae	g__Ruminococcaceae_UCG-009	s__	55	63	57	41	69	44	61	56	47	57	35	50	58	27	56	33	47	46	28	55	30	34	18	27	18	7	10	17	21	19	18	13	15	18	41	9	22	64	21	25	9	15
OTU_95	k__Bacteria	p__Cyanobacteria	c__Chloroplast	o__unidentified_Chloroplast	f__unidentified_Chloroplast	g__unidentified_Chloroplast	Others	0	0	0	0	0	1	0	0	0	0	0	0	0	0	0	0	0	0	0	0	0	0	0	0	137	96	124	0	0	2	1	0	3	0	59	60	80	1	0	0	2	2
OTU_96	k__Bacteria	p__Firmicutes	c__Clostridia	o__Clostridiales	f__Ruminococcaceae	g__[Eubacterium]_coprostanoligenes_group	s__	71	67	86	81	83	92	61	69	72	67	70	60	85	75	91	77	59	74	59	65	123	88	100	108	86	54	44	65	58	94	78	53	101	80	99	64	65	103	92	110	37	59
OTU_97	k__Archaea	p__Euryarchaeota	c__Methanobacteria	o__Methanobacteriales	f__Methanobacteriaceae	g__Methanobrevibacter	s__	1	8	3	3	13	36	8	40	38	4	8	26	1	10	21	4	7	65	16	8	29	29	70	21	3	24	4	27	24	17	153	91	39	6	3	17	22	6	7	43	1	14
OTU_98	k__Bacteria	p__Firmicutes	c__Clostridia	o__Clostridiales	f__Christensenellaceae	g__Christensenellaceae_R-7_group	Others	69	51	73	44	61	55	47	54	51	46	44	36	51	43	48	41	45	42	55	37	58	73	71	52	44	37	43	22	37	45	61	40	66	48	55	72	48	108	55	67	4	18
OTU_99	k__Bacteria	p__Bacteroidetes	c__Bacteroidia	o__Bacteroidales	f__Bacteroidaceae	g__Bacteroides	s__	37	22	39	21	18	20	36	23	21	31	40	23	35	24	29	30	39	29	27	29	8	24	24	34	27	30	15	18	22	22	15	22	35	48	16	36	26	9	14	13	5	13
OTU_100	k__Bacteria	p__Firmicutes	c__Clostridia	o__Clostridiales	f__Ruminococcaceae	g__Ruminococcus_2	s__	3	6	3	8	3	10	15	7	1	4	1	0	0	9	0	6	5	1	2	0	12	7	2	0	31	47	60	47	58	30	43	25	30	20	4	10	12	6	8	5	10	0
OTU_101	k__Bacteria	p__Firmicutes	c__Clostridia	o__Clostridiales	f__Ruminococcaceae	g__Papillibacter	s__	12	15	18	9	12	10	12	15	6	10	19	11	16	21	12	8	10	11	6	8	23	27	17	26	17	12	12	14	11	18	11	21	15	17	34	34	20	24	21	16	16	12
OTU_102	k__Bacteria	p__Bacteroidetes	c__Bacteroidia	o__Bacteroidales	f__Bacteroidaceae	g__Bacteroides	s__Bacteroides_uniformis	2	7	3	4	5	9	10	5	15	12	1	0	1	2	0	7	5	2	23	5	19	9	9	2	52	66	77	68	62	35	56	36	31	32	6	11	20	10	17	3	2	0
OTU_103	k__Bacteria	p__Firmicutes	c__Clostridia	o__Clostridiales	f__Ruminococcaceae	g__Ruminococcaceae_UCG-013	s__	49	42	31	27	27	38	45	36	28	31	38	38	22	36	20	34	46	33	34	30	49	35	34	42	42	32	28	32	32	42	32	34	49	36	48	40	44	61	41	67	70	76
OTU_104	k__Bacteria	p__Firmicutes	c__Clostridia	o__Clostridiales	f__Ruminococcaceae	g__Ruminococcaceae_UCG-013	s__	25	20	25	24	17	11	20	20	13	20	19	18	23	32	20	21	32	24	23	22	21	33	27	27	36	23	26	19	20	29	15	17	25	27	19	36	25	22	39	36	6	3
OTU_105	k__Bacteria	p__Firmicutes	c__Clostridia	o__Clostridiales	f__Ruminococcaceae	g__Ruminococcaceae_UCG-010	s__	22	20	32	14	20	18	16	15	19	15	15	20	19	17	25	23	17	9	16	14	13	13	10	17	11	9	6	9	6	8	5	11	7	15	12	8	11	12	9	8	4	10
OTU_106	k__Bacteria	p__Firmicutes	c__Clostridia	o__Clostridiales	f__Lachnospiraceae	g__Lachnospiraceae_UCG-001	s__	14	17	20	12	18	17	15	19	18	19	19	15	25	14	18	16	14	21	20	19	34	38	49	30	15	20	15	17	19	18	26	27	35	26	21	19	21	27	20	26	14	17
OTU_107	k__Bacteria	p__Bacteroidetes	c__Bacteroidia	o__Bacteroidales	f__Rikenellaceae	g__Alistipes	s__	11	11	11	21	22	14	15	13	12	24	17	17	12	27	23	17	17	24	9	24	27	29	25	24	25	24	22	26	17	35	21	24	29	28	14	17	20	16	18	22	1	16
OTU_108	k__Bacteria	p__Firmicutes	c__Clostridia	o__Clostridiales	f__Ruminococcaceae	g__Ruminococcaceae_UCG-010	s__	28	20	14	26	33	18	16	27	23	30	21	16	30	33	23	26	17	26	15	27	8	17	4	14	10	12	16	8	9	16	5	9	14	8	7	7	17	31	12	30	16	6
OTU_109	k__Bacteria	p__Bacteroidetes	c__Bacteroidia	o__Bacteroidales	f__Bacteroidales_BS11_gut_group	g__	s__	10	5	4	0	2	6	8	4	4	4	10	3	13	6	6	7	7	6	12	7	9	16	34	19	21	24	11	15	5	18	11	6	11	21	8	122	101	8	38	29	0	1
OTU_110	k__Bacteria	p__Firmicutes	c__Clostridia	o__Clostridiales	f__Ruminococcaceae	g__Ruminococcaceae_NK4A214_group	s__	42	38	37	28	36	32	30	38	38	34	46	41	33	46	33	29	29	45	42	28	29	37	31	39	25	14	19	11	24	24	24	21	34	29	25	24	27	18	34	29	40	69
OTU_111	k__Bacteria	p__Firmicutes	c__Clostridia	o__Clostridiales	f__Ruminococcaceae	g__[Eubacterium]_coprostanoligenes_group	s__	14	18	18	12	15	11	16	16	5	12	13	11	14	15	12	11	13	20	8	13	29	30	42	31	30	19	21	20	28	32	20	26	31	36	52	25	18	68	45	35	31	10
OTU_112	k__Bacteria	p__Firmicutes	c__Clostridia	o__Clostridiales	f__Ruminococcaceae	g__Ruminococcaceae_UCG-013	s__	19	17	17	20	16	19	15	15	19	8	19	18	16	19	18	31	17	17	13	14	23	46	25	25	23	16	16	19	8	21	10	19	30	18	21	21	23	32	16	28	7	3
OTU_113	k__Bacteria	p__Firmicutes	c__Clostridia	o__Clostridiales	f__Ruminococcaceae	g__Ruminococcaceae_UCG-010	s__	78	75	76	56	83	79	77	90	78	79	77	79	82	87	84	71	85	90	66	72	60	68	64	48	44	35	29	38	31	41	33	58	45	48	66	61	57	58	51	50	10	1
OTU_114	k__Bacteria	p__Firmicutes	c__Clostridia	o__Clostridiales	f__Family_XIII	g__Family_XIII_AD3011_group	s__	12	12	7	8	11	12	6	15	13	12	11	6	9	11	11	15	14	12	16	10	13	12	15	10	6	7	3	1	8	8	5	11	6	6	6	10	8	6	12	7	9	8
OTU_115	k__Bacteria	p__Firmicutes	c__Bacilli	o__Bacillales	f__Planococcaceae	Others	Others	2	2	16	35	8	4	6	9	3	22	3	7	13	19	12	11	10	7	5	60	3	8	4	12	5	6	10	11	4	6	2	3	6	49	1	28	4	3	4	5	2	35
OTU_116	k__Bacteria	p__Bacteroidetes	c__Bacteroidia	o__Bacteroidales	f__Rikenellaceae	g__dgA-11_gut_group	s__	48	52	66	43	61	41	46	58	39	47	53	62	68	36	47	46	52	65	32	40	47	56	29	85	44	38	37	52	45	53	40	91	31	77	54	44	21	86	48	55	20	0
OTU_117	k__Bacteria	p__Bacteroidetes	c__Bacteroidia	o__Bacteroidales	f__M2PB4-65_termite_group	g__	s__	2	3	7	5	3	3	3	24	16	5	1	10	9	7	2	5	5	18	28	9	39	7	4	58	5	8	18	7	6	14	29	7	7	79	3	11	41	2	10	12	0	0
OTU_118	k__Bacteria	p__Firmicutes	c__Clostridia	o__Clostridiales	f__Ruminococcaceae	g__Ruminococcaceae_UCG-010	s__	26	34	34	22	36	33	45	38	29	31	37	30	31	38	31	33	39	37	32	31	36	44	42	33	33	27	21	22	31	34	26	34	28	36	30	30	22	25	31	39	1	2
OTU_119	k__Bacteria	p__Firmicutes	c__Clostridia	o__Clostridiales	f__Family_XIII	g__[Eubacterium]_brachy_group	s__	17	18	12	12	12	12	16	20	20	11	17	12	7	12	12	9	13	16	14	11	18	20	19	14	10	9	10	7	12	15	15	19	26	10	10	10	9	16	13	11	17	85
OTU_120	k__Bacteria	p__Firmicutes	c__Clostridia	o__Clostridiales	f__Ruminococcaceae	g__Ruminococcaceae_UCG-013	s__	41	36	25	26	25	39	43	28	31	39	49	36	23	39	41	43	33	36	37	40	33	38	37	24	25	27	22	16	23	25	22	31	38	31	23	27	34	23	52	35	12	19
OTU_121	k__Bacteria	p__Firmicutes	c__Clostridia	o__Clostridiales	f__Ruminococcaceae	g__Ruminococcaceae_UCG-010	s__	28	34	26	21	29	26	26	28	39	26	23	31	24	22	36	25	29	35	20	20	19	16	17	14	15	11	12	11	12	16	8	18	11	17	8	11	14	9	8	12	5	0
OTU_122	k__Bacteria	p__Firmicutes	c__Clostridia	o__Clostridiales	f__Ruminococcaceae	g__Ruminiclostridium	Others	9	14	10	6	8	7	12	7	9	9	12	10	8	10	13	13	12	10	11	8	19	16	21	12	10	4	9	13	11	13	7	14	10	14	12	13	13	3	11	7	20	9
OTU_123	k__Bacteria	p__Firmicutes	c__Clostridia	o__Clostridiales	f__Ruminococcaceae	Others	Others	72	50	50	36	51	53	50	61	48	52	59	56	56	53	56	46	59	70	85	74	60	64	97	78	37	38	32	34	32	42	41	52	54	52	41	60	58	39	51	46	17	22
OTU_124	k__Bacteria	p__Firmicutes	c__Clostridia	o__Clostridiales	f__Lachnospiraceae	g__Lachnoclostridium_10	s__	12	30	29	21	28	13	23	17	21	17	19	22	22	19	24	14	20	14	14	16	20	16	17	18	33	11	14	12	16	18	12	24	13	15	26	16	14	17	11	14	12	5
OTU_125	k__Bacteria	p__Firmicutes	c__Clostridia	o__Clostridiales	f__Lachnospiraceae	g__[Eubacterium]_eligens_group	s__	6	3	1	9	1	11	10	6	142	8	1	0	0	2	2	8	8	0	136	0	14	4	1	1	38	45	68	59	48	36	48	28	40	26	8	6	14	7	12	3	1	0
OTU_126	k__Bacteria	p__Firmicutes	c__Clostridia	o__Clostridiales	f__Ruminococcaceae	g__[Eubacterium]_coprostanoligenes_group	s__	11	22	16	5	10	11	9	18	5	12	18	18	8	8	12	9	14	9	5	10	23	18	12	22	17	14	14	26	19	20	18	16	9	14	20	12	10	44	24	17	17	14
OTU_127	k__Bacteria	p__Firmicutes	c__Clostridia	o__Clostridiales	f__Ruminococcaceae	g__Ruminococcaceae_UCG-014	s__	4	8	15	13	9	13	6	11	6	7	3	6	14	14	9	13	8	12	15	8	8	8	10	10	4	6	6	4	2	6	3	7	8	11	3	7	7	2	3	7	75	84
OTU_128	k__Bacteria	p__Bacteroidetes	c__Bacteroidia	o__Bacteroidales	f__Bacteroidaceae	g__Bacteroides	s__Bacteroides_vulgatus	8	2	2	5	5	8	11	5	52	13	0	0	0	8	1	9	10	1	44	10	14	4	12	8	43	52	69	56	74	41	50	36	34	43	7	11	17	6	15	6	26	12
OTU_129	k__Bacteria	p__Firmicutes	c__Clostridia	o__Clostridiales	f__Ruminococcaceae	g__Ruminococcaceae_NK4A214_group	s__	50	60	43	52	58	40	46	47	41	40	42	42	48	52	68	56	68	46	44	40	39	43	41	30	42	30	22	23	26	37	26	43	32	43	61	34	29	33	27	30	28	14
OTU_130	k__Bacteria	p__Firmicutes	c__Clostridia	o__Clostridiales	f__Ruminococcaceae	g__Ruminococcaceae_UCG-013	s__	28	41	34	56	28	50	32	40	35	42	51	37	33	100	37	44	44	42	45	38	38	46	36	37	26	19	26	25	23	28	15	33	53	38	37	36	33	32	47	53	65	116
OTU_131	k__Bacteria	p__Firmicutes	c__Clostridia	o__Clostridiales	f__Ruminococcaceae	g__Anaerotruncus	s__	42	20	17	11	24	13	26	21	17	14	35	17	26	26	25	15	32	36	23	21	27	41	41	53	28	15	15	19	19	18	14	28	19	29	45	21	28	15	24	24	6	1
OTU_132	k__Bacteria	p__Firmicutes	c__Clostridia	o__Clostridiales	f__Christensenellaceae	g__Christensenellaceae_R-7_group	s__	35	32	30	37	31	28	37	37	33	31	39	30	27	30	30	27	38	37	26	21	37	30	26	31	31	22	22	24	24	26	14	22	36	25	43	21	24	33	29	24	20	43
OTU_133	k__Bacteria	p__Bacteroidetes	c__Bacteroidia	o__Bacteroidales	f__Rikenellaceae	g__Rikenellaceae_RC9_gut_group	s__	27	25	25	27	24	30	36	19	15	21	35	27	31	38	23	33	38	22	17	24	67	68	121	131	58	100	36	51	53	44	81	104	71	77	38	56	19	106	77	32	2	0
OTU_134	k__Bacteria	p__Bacteroidetes	c__Bacteroidia	o__Bacteroidales	f__Bacteroidaceae	g__Bacteroides	Others	12	9	4	15	13	11	11	3	7	6	14	6	6	15	13	7	15	5	9	11	9	10	10	5	21	9	7	6	5	15	9	13	12	6	12	9	7	4	6	13	4	8
OTU_135	k__Bacteria	p__Firmicutes	c__Clostridia	o__Clostridiales	f__Ruminococcaceae	g__Ruminococcaceae_UCG-010	s__	11	14	14	10	13	13	15	19	9	12	9	12	8	9	17	8	9	12	9	8	18	20	13	15	20	9	11	12	11	16	11	11	12	15	32	13	15	23	15	14	7	13
OTU_136	k__Bacteria	p__Firmicutes	c__Clostridia	o__Clostridiales	f__Ruminococcaceae	g__Ruminococcaceae_UCG-010	s__	20	34	22	18	30	23	39	27	23	24	17	29	28	21	22	24	27	25	22	20	12	7	10	7	9	5	2	9	6	3	9	7	5	8	9	8	7	9	4	5	0	0
OTU_137	k__Bacteria	p__Bacteroidetes	c__Bacteroidia	o__Bacteroidales	f__Porphyromonadaceae	g__Parabacteroides	s__	16	7	7	8	12	6	4	9	9	6	8	8	14	10	8	6	12	10	7	9	12	11	11	14	17	11	10	16	16	17	14	9	12	13	12	13	11	6	8	15	9	2
OTU_138	k__Bacteria	p__Firmicutes	c__Bacilli	o__Bacillales	f__Bacillaceae	g__Bacillus	Others	17	14	46	238	23	22	18	24	16	29	3	7	15	59	19	14	11	13	12	14	4	9	7	4	2	3	5	2	3	5	1	4	5	10	2	27	6	4	5	7	9	142
OTU_139	k__Archaea	p__Euryarchaeota	c__Methanobacteria	o__Methanobacteriales	f__Methanobacteriaceae	g__Methanobrevibacter	s__Methanobrevibacter_ruminantium	1	3	3	1	2	11	4	17	27	3	4	13	2	1	9	3	3	15	5	3	10	9	26	3	0	6	2	6	6	5	30	15	25	3	2	9	15	2	7	7	3	11
OTU_140	k__Bacteria	p__Firmicutes	c__Clostridia	o__Clostridiales	f__Ruminococcaceae	g__[Eubacterium]_coprostanoligenes_group	s__	0	1	0	1	3	1	1	2	2	2	0	1	2	0	0	1	3	3	1	2	18	41	10	9	10	8	9	5	8	12	55	8	21	11	17	11	6	18	9	45	0	0
OTU_141	k__Bacteria	p__Firmicutes	c__Clostridia	o__Clostridiales	f__Ruminococcaceae	Others	Others	28	25	30	21	21	26	20	36	29	19	34	27	28	30	34	31	27	30	32	29	38	49	43	40	30	48	27	28	31	41	23	30	83	37	47	53	36	48	45	59	30	32
OTU_142	k__Bacteria	p__Saccharibacteria	c__unidentified_Saccharibacteria	o__unidentified_Saccharibacteria	f__unidentified_Saccharibacteria	g__Candidatus_Saccharimonas	s__	10	5	4	6	6	27	7	14	7	9	8	5	6	3	6	15	6	11	6	6	23	13	19	18	10	40	23	17	20	34	60	18	53	15	14	48	72	18	29	110	8	224
OTU_143	k__Bacteria	p__Cyanobacteria	c__Melainabacteria	o__Gastranaerophilales	f__	g__	s__	30	41	32	17	45	39	39	44	28	38	34	26	36	21	61	58	43	50	57	51	30	33	61	23	13	13	19	14	32	37	7	47	63	29	66	65	75	18	37	25	0	1
OTU_144	k__Bacteria	p__Firmicutes	c__Clostridia	o__Clostridiales	f__Lachnospiraceae	g__Lachnospira	s__	6	4	2	7	7	8	11	5	73	31	1	1	0	3	1	5	5	2	93	14	14	8	3	2	38	46	61	47	54	27	45	29	28	28	10	10	16	5	10	4	27	3
OTU_145	k__Bacteria	p__Firmicutes	Others	Others	Others	Others	Others	8	8	9	9	12	9	8	11	9	8	11	7	9	9	13	6	10	11	14	11	11	8	11	11	5	5	4	5	6	6	4	6	9	9	5	8	4	6	6	9	16	17
OTU_146	k__Bacteria	p__Firmicutes	c__Clostridia	o__Clostridiales	f__Ruminococcaceae	g__Ruminococcaceae_UCG-005	s__	75	76	113	90	87	80	102	94	77	76	89	79	88	85	106	93	90	91	89	97	53	52	47	46	46	43	39	49	50	52	57	53	44	40	63	62	60	50	56	52	91	72
OTU_147	k__Bacteria	p__Firmicutes	c__Clostridia	o__Clostridiales	f__Ruminococcaceae	g__Ruminococcaceae_UCG-010	s__	24	25	28	22	39	23	26	29	22	28	19	17	31	25	31	25	27	36	18	20	31	29	32	23	25	19	16	24	26	27	18	24	27	21	16	15	19	18	20	17	0	0
OTU_148	k__Bacteria	p__Bacteroidetes	c__Bacteroidia	o__Bacteroidales	Others	Others	Others	21	31	28	27	19	28	28	23	20	32	18	29	36	39	29	35	42	31	24	37	27	43	34	36	50	37	22	22	22	37	22	42	25	29	48	41	28	14	35	26	3	2
OTU_149	k__Bacteria	p__Firmicutes	c__Clostridia	o__Clostridiales	f__Ruminococcaceae	g__Ruminococcaceae_UCG-009	s__	15	20	20	16	14	9	20	8	16	11	19	23	18	18	16	16	23	18	16	13	16	16	16	19	12	11	6	10	8	8	8	15	4	15	15	20	15	22	6	12	0	0
OTU_150	k__Bacteria	p__Firmicutes	c__Clostridia	o__Clostridiales	f__Ruminococcaceae	g__	s__	31	26	32	24	24	22	26	32	26	26	24	32	30	31	22	21	23	29	26	24	18	26	25	24	18	15	16	17	13	17	17	14	23	15	23	26	14	21	21	27	12	12
OTU_151	k__Bacteria	p__Bacteroidetes	c__Bacteroidia	o__Bacteroidales	f__Prevotellaceae	g__Prevotellaceae_Ga6A1_group	s__	26	14	8	9	7	9	11	14	3	10	38	18	19	16	11	11	23	15	4	13	18	11	16	11	6	5	4	1	2	8	11	3	1	11	21	8	7	2	7	14	0	0
OTU_152	k__Bacteria	p__Firmicutes	c__Clostridia	o__Clostridiales	f__Ruminococcaceae	g__Ruminococcaceae_UCG-010	s__	58	72	60	60	74	64	58	62	48	52	59	58	58	52	68	75	63	71	41	49	37	31	34	37	20	25	25	20	28	32	17	26	42	33	40	21	38	35	38	23	36	15
OTU_153	k__Bacteria	p__Firmicutes	c__Clostridia	o__Clostridiales	f__Ruminococcaceae	g__Ruminococcaceae_UCG-013	s__	37	22	39	31	32	44	24	38	40	37	50	18	38	44	34	49	31	34	35	34	28	26	41	59	45	28	31	19	22	26	9	27	34	41	35	42	32	36	41	22	36	40
OTU_154	k__Bacteria	p__Firmicutes	c__Clostridia	o__Clostridiales	f__Ruminococcaceae	g__Ruminococcaceae_UCG-013	s__	9	6	8	12	4	5	11	7	10	10	6	6	9	15	5	7	5	7	7	7	16	16	13	13	14	11	12	9	15	13	9	17	15	9	15	19	9	14	14	20	0	10
OTU_155	k__Bacteria	p__Firmicutes	c__Clostridia	o__Clostridiales	f__Ruminococcaceae	Others	Others	19	27	30	23	34	23	21	17	17	12	22	25	23	22	36	27	28	23	17	16	10	17	6	13	15	14	11	12	16	18	12	9	17	17	8	11	13	15	15	21	7	5
OTU_156	k__Bacteria	p__Bacteroidetes	c__Bacteroidia	o__Bacteroidales	f__Rikenellaceae	g__Rikenellaceae_RC9_gut_group	s__	73	53	54	61	47	62	65	49	35	47	69	69	73	78	66	66	75	71	47	77	90	75	64	63	92	86	59	51	69	68	69	71	74	72	60	80	47	40	135	86	32	39
OTU_157	k__Bacteria	p__Firmicutes	c__Clostridia	o__Clostridiales	f__Christensenellaceae	g__Christensenellaceae_R-7_group	s__	3	7	5	8	7	9	9	9	7	6	6	2	6	10	4	10	7	6	8	5	12	7	9	8	6	3	4	3	7	5	3	4	7	6	7	7	5	3	6	5	11	35
OTU_158	k__Bacteria	p__Firmicutes	c__Clostridia	o__Clostridiales	f__Ruminococcaceae	g__[Eubacterium]_coprostanoligenes_group	s__	28	22	21	25	28	23	24	17	20	21	25	22	29	32	15	16	22	19	18	23	30	17	15	20	26	11	15	13	15	29	17	14	15	22	38	19	35	29	14	23	14	7
OTU_159	k__Bacteria	Others	Others	Others	Others	Others	Others	8	13	9	9	4	11	8	9	7	9	9	9	7	13	8	5	7	9	7	9	10	10	12	9	13	7	5	6	9	11	7	8	11	9	14	11	10	22	12	11	20	13
OTU_160	k__Bacteria	p__Bacteroidetes	c__Bacteroidia	o__Bacteroidales	f__Bacteroidaceae	g__Bacteroides	Others	44	46	30	27	19	23	41	39	25	30	39	48	43	37	22	28	48	33	18	33	5	5	4	9	8	4	11	5	10	10	5	7	7	7	3	2	9	2	5	4	16	90
OTU_161	k__Bacteria	p__Firmicutes	c__Clostridia	o__Clostridiales	f__Ruminococcaceae	g__Ruminiclostridium_1	s__	17	15	19	25	11	20	30	23	18	18	11	12	17	20	16	18	28	16	9	20	17	14	12	16	9	11	7	9	9	13	10	7	9	13	8	8	13	7	12	13	9	25
OTU_162	k__Bacteria	p__Bacteroidetes	c__Bacteroidia	o__Bacteroidales	f__Prevotellaceae	g__Prevotellaceae_UCG-003	s__	28	28	29	34	31	24	17	27	11	23	25	33	31	33	34	27	40	21	16	25	27	8	12	10	15	4	14	9	4	3	22	6	17	16	3	0	4	12	8	0	0	0
OTU_163	k__Bacteria	p__Firmicutes	c__Clostridia	o__Clostridiales	f__Lachnospiraceae	Others	Others	5	4	3	1	4	5	3	6	2	6	7	5	1	3	2	2	3	0	2	6	3	6	7	4	2	2	3	1	4	3	7	4	8	5	2	3	3	4	4	3	10	35
OTU_164	k__Bacteria	p__Firmicutes	c__Clostridia	o__Clostridiales	f__Lachnospiraceae	g__Blautia	s__Ruminococcus_sp._5_1_39BFAA	4	0	7	1	0	0	1	1	123	42	3	1	8	1	2	3	2	0	126	43	0	0	16	20	4	2	3	3	2	3	3	2	21	19	8	1	2	0	0	2	11	3
OTU_165	k__Bacteria	p__Firmicutes	c__Clostridia	o__Clostridiales	f__Lachnospiraceae	g__Lachnospiraceae_NK4A136_group	s__	2	2	2	11	3	8	10	6	3	3	0	1	0	1	2	2	10	0	1	0	10	2	0	0	28	32	47	35	35	21	31	21	28	16	5	4	12	6	7	2	0	0
OTU_166	k__Bacteria	p__Firmicutes	c__Clostridia	o__Clostridiales	f__Ruminococcaceae	g__Ruminococcaceae_UCG-010	s__	21	27	21	18	23	13	32	18	19	17	22	26	19	17	33	15	27	20	16	23	17	15	7	23	14	9	11	8	9	10	16	20	7	17	17	7	15	28	12	6	2	0
OTU_167	k__Bacteria	p__Bacteroidetes	c__Bacteroidia	o__Bacteroidales	f__Rikenellaceae	g__Alistipes	s__	4	3	7	9	3	7	6	3	5	9	6	3	10	8	5	6	5	5	5	8	9	12	8	12	8	14	9	12	8	10	8	10	6	9	6	13	6	7	8	12	13	10
OTU_168	k__Bacteria	p__Firmicutes	c__Clostridia	o__Clostridiales	f__Ruminococcaceae	g__[Eubacterium]_coprostanoligenes_group	s__	32	34	34	28	40	31	29	30	30	29	40	42	33	32	42	39	26	31	38	28	31	24	30	27	25	21	15	15	23	25	18	25	33	18	28	25	22	16	23	28	29	135
OTU_169	k__Bacteria	p__Firmicutes	c__Clostridia	o__Clostridiales	f__Ruminococcaceae	g__Ruminococcaceae_UCG-010	s__	26	34	27	35	33	21	32	24	19	29	18	27	31	39	35	27	41	25	25	20	14	17	17	20	18	10	9	11	16	17	13	15	8	18	19	14	8	18	13	14	34	38
OTU_170	k__Bacteria	p__Bacteroidetes	c__Bacteroidia	o__Bacteroidales	f__unidentified_Bacteroidales	g__Phocaeicola	s__	17	16	12	21	14	18	17	15	18	16	22	35	16	26	22	30	24	22	19	26	27	23	28	17	24	31	20	33	30	26	26	35	49	23	12	16	19	11	21	14	0	0
OTU_171	k__Bacteria	p__Firmicutes	c__Clostridia	o__Clostridiales	f__Ruminococcaceae	g__Ruminiclostridium_9	s__	76	53	66	52	99	40	55	83	37	69	62	43	80	48	99	49	57	84	48	67	45	43	37	36	31	21	27	18	17	28	21	30	32	37	43	31	38	16	30	29	107	73
OTU_172	k__Bacteria	p__Firmicutes	c__Clostridia	o__Clostridiales	f__Ruminococcaceae	g__[Eubacterium]_coprostanoligenes_group	s__	30	24	15	22	22	25	20	19	18	17	25	28	21	28	28	23	24	21	16	21	41	40	25	30	33	26	18	18	26	44	33	27	56	41	32	18	18	21	27	30	83	4
OTU_173	k__Bacteria	p__Firmicutes	c__Clostridia	o__Clostridiales	f__Ruminococcaceae	g__Oscillibacter	s__	23	32	31	23	31	21	21	34	22	20	25	21	23	29	32	21	20	36	16	22	21	19	20	20	21	11	10	13	13	21	12	15	16	21	21	16	18	23	12	12	72	15
OTU_174	k__Bacteria	p__Firmicutes	c__Clostridia	o__Clostridiales	f__Ruminococcaceae	g__Ruminococcaceae_UCG-010	s__	25	31	36	30	35	25	30	21	19	25	22	23	29	21	24	21	29	21	20	20	18	22	20	14	22	16	14	17	10	22	18	13	18	15	29	17	20	53	12	24	20	23
OTU_175	k__Bacteria	p__Firmicutes	c__Clostridia	o__Clostridiales	f__Ruminococcaceae	g__Ruminococcaceae_UCG-010	s__	10	13	16	14	14	7	15	14	9	12	8	11	12	12	16	7	13	10	8	12	9	12	12	13	16	15	7	10	16	20	14	13	17	9	9	10	7	23	10	15	6	11
OTU_176	k__Bacteria	p__Verrucomicrobia	c__Verrucomicrobiae	o__Verrucomicrobiales	f__Verrucomicrobiaceae	g__Akkermansia	s__	6	5	7	5	6	14	7	4	3	6	4	3	10	0	7	6	7	9	11	5	2	4	2	4	5	7	6	6	2	10	3	3	4	5	2	1	2	7	35	1	0	1
OTU_177	k__Bacteria	p__Bacteroidetes	c__Bacteroidia	o__Bacteroidales	f__Bacteroidales_S24-7_group	g__	s__	0	0	0	0	0	0	1	0	0	1	0	0	0	0	0	0	0	0	0	0	0	0	0	0	0	0	0	0	0	0	2	0	0	0	0	0	0	0	0	0	173	5
OTU_178	k__Bacteria	p__Actinobacteria	c__unidentified_Actinobacteria	o__Micrococcales	f__Micrococcaceae	g__Arthrobacter	s__Arthrobacter_citreus	3	6	19	53	9	5	8	11	9	6	2	8	12	13	7	5	7	6	13	9	0	6	1	1	1	0	1	5	2	7	0	1	8	1	0	3	0	6	7	9	13	38
OTU_179	k__Bacteria	p__Bacteroidetes	c__Bacteroidia	o__Bacteroidales	f__Bacteroidales_UCG-001	g__	s__	24	23	16	13	15	15	21	21	13	18	25	33	20	25	27	16	19	19	18	24	7	17	18	12	15	21	18	16	18	24	12	20	24	24	40	24	27	7	27	17	0	0
OTU_180	k__Bacteria	p__Firmicutes	c__Clostridia	o__Clostridiales	f__Ruminococcaceae	g__Ruminococcaceae_NK4A214_group	s__	11	12	19	10	18	10	13	12	7	7	14	16	19	10	14	7	13	15	8	11	4	6	1	5	5	2	4	2	3	3	3	3	3	3	11	5	5	5	4	4	2	0
OTU_181	k__Bacteria	p__Bacteroidetes	c__Bacteroidia	o__Bacteroidales	f__Rikenellaceae	g__Rikenellaceae_RC9_gut_group	s__	27	31	15	17	12	16	20	23	13	18	26	36	17	23	11	14	28	18	22	14	10	33	30	38	35	31	29	21	22	44	12	29	31	60	29	54	54	25	46	37	7	22
OTU_182	k__Bacteria	p__Firmicutes	c__Clostridia	o__Clostridiales	f__Ruminococcaceae	g__Ruminococcaceae_UCG-005	s__	88	90	110	62	95	95	93	84	81	80	107	81	97	92	96	102	95	108	85	100	121	115	119	94	82	70	51	52	77	87	70	83	99	90	169	116	95	108	119	113	78	52
OTU_183	k__Bacteria	p__Actinobacteria	c__Coriobacteriia	o__Coriobacteriales	f__Coriobacteriaceae	g__Senegalimassilia	s__	9	11	8	5	9	14	6	11	8	10	19	24	5	4	18	8	12	19	5	18	7	1	11	8	2	1	3	1	0	4	5	13	4	4	1	1	2	2	1	1	0	9
OTU_184	k__Bacteria	p__Firmicutes	c__Clostridia	o__Clostridiales	f__Ruminococcaceae	g__Ruminococcaceae_UCG-010	s__	20	30	23	21	33	20	33	19	25	23	12	18	16	16	29	15	25	13	13	9	15	20	13	15	17	16	15	20	18	20	17	17	20	17	13	14	12	22	9	13	3	3
OTU_185	k__Bacteria	p__Proteobacteria	c__Alphaproteobacteria	o__Rhizobiales	f__Phyllobacteriaceae	g__Phyllobacterium	s__	5	3	5	4	2	3	4	2	15	62	5	2	3	3	5	3	3	4	21	75	5	6	7	7	3	2	10	4	3	3	2	2	5	3	6	6	7	20	8	9	5	4
OTU_186	k__Bacteria	p__Bacteroidetes	c__Bacteroidia	o__Bacteroidales	f__Bacteroidales_S24-7_group	g__	s__	15	9	11	19	7	22	12	11	10	10	19	14	13	34	12	36	13	13	19	13	48	63	38	31	29	23	22	29	28	22	28	45	56	21	35	25	15	45	40	28	21	29
OTU_187	k__Bacteria	p__Firmicutes	c__Clostridia	o__Clostridiales	f__Clostridiales_vadinBB60_group	g__	s__	16	24	23	25	32	26	24	17	24	16	15	18	23	19	26	25	15	14	23	18	23	21	17	11	17	16	14	10	20	16	16	17	23	14	9	14	13	20	19	17	3	3
OTU_188	k__Bacteria	p__Firmicutes	c__Clostridia	o__Clostridiales	f__Lachnospiraceae	g__Lachnoclostridium	s__	50	57	51	42	51	50	47	43	61	73	41	54	37	40	44	49	50	46	60	54	60	51	46	67	55	51	59	73	57	51	64	65	67	54	34	32	38	35	38	33	59	54
OTU_189	k__Bacteria	p__Firmicutes	c__Clostridia	o__Clostridiales	f__Ruminococcaceae	g__Ruminococcaceae_UCG-010	s__	29	45	39	56	39	26	23	23	33	22	28	42	37	34	40	32	28	23	29	23	25	42	16	15	40	32	17	27	28	49	42	39	31	22	20	24	20	78	16	59	4	3
OTU_190	k__Bacteria	p__Firmicutes	c__Clostridia	o__Clostridiales	f__Christensenellaceae	g__Christensenellaceae_R-7_group	s__	21	28	12	15	25	22	21	36	57	31	24	43	16	18	41	24	21	36	12	37	32	20	39	28	10	8	45	8	6	8	16	11	26	14	6	12	36	9	14	18	0	0
OTU_191	k__Bacteria	p__Firmicutes	c__Clostridia	o__Clostridiales	f__Ruminococcaceae	g__Ruminococcaceae_NK4A214_group	s__	45	57	39	33	59	61	47	57	55	58	49	60	42	44	72	60	46	69	36	57	44	37	56	41	20	17	23	23	15	21	23	27	35	32	22	25	24	10	26	25	25	18
OTU_192	k__Bacteria	p__Bacteroidetes	c__Bacteroidia	o__Bacteroidales	f__Rikenellaceae	g__Rikenellaceae_RC9_gut_group	s__	25	33	36	27	24	17	39	30	15	26	40	27	41	53	24	23	47	32	17	21	45	87	49	44	68	48	29	34	63	43	86	52	142	43	39	53	18	56	80	61	3	4
OTU_193	k__Bacteria	p__Firmicutes	c__Clostridia	o__Clostridiales	f__Ruminococcaceae	g__Ruminiclostridium_1	s__	2	1	1	1	2	2	3	4	6	3	1	1	1	6	2	2	3	2	7	5	6	9	11	3	9	5	11	3	1	6	8	6	5	3	11	11	7	9	7	11	14	50
OTU_194	k__Bacteria	p__Bacteroidetes	c__Bacteroidia	o__Bacteroidales	f__Porphyromonadaceae	g__	s__	101	151	159	92	159	128	146	125	85	119	120	151	189	122	182	140	161	135	99	150	126	86	71	97	72	112	113	141	132	131	122	86	94	104	41	77	107	72	105	92	7	1
OTU_195	k__Bacteria	p__Bacteroidetes	c__Bacteroidia	o__Bacteroidales	f__p-2534-18B5_gut_group	g__	s__	22	7	46	4	27	19	16	16	18	15	17	5	44	4	16	15	9	12	8	12	7	46	5	5	1	2	2	1	3	12	0	20	0	2	3	8	9	6	16	26	0	0
OTU_196	k__Bacteria	p__Firmicutes	c__Clostridia	o__Clostridiales	f__Lachnospiraceae	Others	Others	22	26	36	19	22	34	28	24	25	23	19	19	38	19	28	35	23	29	25	27	11	14	25	28	8	7	6	6	10	3	3	4	8	19	5	11	8	6	17	4	12	6
OTU_197	k__Bacteria	p__Bacteroidetes	c__Bacteroidia	o__Bacteroidales	f__Rikenellaceae	g__dgA-11_gut_group	s__	34	42	43	43	45	36	50	34	22	37	46	38	54	76	48	42	59	33	37	51	61	45	64	59	60	39	49	34	36	57	45	39	59	59	91	59	96	89	82	54	36	0
OTU_198	k__Bacteria	p__Firmicutes	c__Clostridia	o__Clostridiales	f__Clostridiales_vadinBB60_group	g__	s__	9	6	5	4	5	8	5	1	8	6	3	4	8	5	10	9	4	5	7	5	15	17	10	7	18	20	7	21	10	14	24	15	15	12	6	20	9	48	10	26	0	0
OTU_199	k__Bacteria	p__Bacteroidetes	c__Bacteroidia	o__Bacteroidales	f__Rikenellaceae	g__Rikenellaceae_RC9_gut_group	s__	95	119	84	67	66	58	86	66	55	70	145	116	93	82	76	87	105	84	71	68	84	106	79	69	81	102	63	65	102	134	81	132	77	86	87	123	56	119	137	114	1	4
OTU_200	k__Bacteria	p__Firmicutes	c__Clostridia	o__Clostridiales	f__Ruminococcaceae	Others	Others	53	54	49	53	58	49	48	47	47	49	51	50	59	58	49	46	47	48	51	45	33	44	41	41	43	30	23	35	32	38	23	38	31	30	36	34	34	45	45	42	84	38
OTU_201	k__Bacteria	p__Firmicutes	c__Clostridia	o__Clostridiales	f__Ruminococcaceae	g__Ruminococcaceae_UCG-013	Others	6	9	8	6	7	11	9	11	7	6	7	11	7	8	8	5	8	6	10	10	6	9	11	10	8	5	6	7	7	6	11	4	30	10	5	9	7	11	10	11	5	3
OTU_202	k__Bacteria	p__Firmicutes	c__Clostridia	o__Clostridiales	f__Ruminococcaceae	g__Ruminococcaceae_UCG-010	s__	14	9	11	12	14	19	12	15	11	4	12	8	11	17	11	15	18	18	13	10	7	8	2	3	5	3	4	2	4	2	6	5	9	3	4	2	3	3	5	6	3	0
OTU_203	k__Bacteria	p__Firmicutes	c__Clostridia	o__Clostridiales	f__Ruminococcaceae	g__Ruminococcaceae_UCG-014	s__	19	18	42	30	42	31	26	33	28	37	24	17	49	35	36	29	23	42	28	28	23	25	32	28	38	22	21	17	10	24	13	18	28	26	29	20	26	11	18	17	46	161
OTU_204	k__Bacteria	p__Firmicutes	c__Clostridia	o__Clostridiales	Others	Others	Others	31	41	26	18	26	24	20	22	23	25	32	40	22	29	33	31	22	28	29	28	21	18	18	10	25	10	11	10	15	10	11	15	21	16	22	15	9	23	16	15	15	24
OTU_205	k__Bacteria	p__Firmicutes	c__Clostridia	o__Clostridiales	f__Ruminococcaceae	g__Ruminococcaceae_UCG-010	s__	23	33	24	34	27	17	28	25	22	14	26	34	26	25	30	29	31	26	22	16	23	31	15	15	25	21	19	25	20	34	30	24	15	18	12	10	12	22	15	31	12	17
OTU_206	k__Bacteria	p__Firmicutes	c__Clostridia	o__Clostridiales	f__Lachnospiraceae	g__Roseburia	s__	0	0	0	0	0	0	0	0	0	0	0	0	0	0	0	0	0	0	0	0	0	0	0	0	0	0	0	0	0	0	0	0	0	0	0	0	0	0	0	0	149	6
OTU_207	k__Bacteria	p__Firmicutes	c__Clostridia	o__Clostridiales	f__Lachnospiraceae	g__Lachnospiraceae_NK4A136_group	Others	0	0	0	0	1	0	0	0	0	0	0	1	0	0	0	0	0	0	0	0	0	0	0	0	0	0	0	0	0	0	0	0	0	0	0	0	0	0	0	0	583	14
OTU_208	k__Bacteria	p__Firmicutes	c__Clostridia	o__Clostridiales	f__Ruminococcaceae	g__Ruminococcaceae_UCG-010	s__	0	0	0	1	0	0	0	0	0	0	0	0	0	0	0	0	0	0	0	0	0	0	1	4	7	2	1	2	4	5	2	5	2	12	1	0	0	0	0	1	29	26
OTU_209	k__Bacteria	p__Bacteroidetes	c__Bacteroidia	o__Bacteroidales	f__unidentified_Bacteroidales	g__Phocaeicola	s__	19	17	8	10	11	15	15	18	14	18	22	25	11	14	14	22	20	21	24	23	4	10	8	5	8	7	7	7	8	5	7	21	10	9	15	14	14	6	14	6	2	2
OTU_210	k__Bacteria	p__Firmicutes	c__Clostridia	o__Clostridiales	f__Ruminococcaceae	g__Ruminococcaceae_UCG-010	s__	9	12	6	5	12	8	6	9	4	14	7	11	8	8	12	5	7	6	6	12	6	7	15	6	5	8	5	6	5	9	4	11	43	8	6	13	6	3	7	2	11	15
OTU_211	k__Bacteria	p__Firmicutes	c__Clostridia	o__Clostridiales	f__Ruminococcaceae	g__Ruminococcaceae_UCG-010	s__	23	19	21	20	20	20	24	23	17	22	14	19	17	19	17	15	33	27	17	17	16	11	12	10	13	7	12	12	5	13	5	17	9	12	15	14	17	16	12	18	10	6
OTU_212	k__Bacteria	p__Firmicutes	c__Clostridia	o__Clostridiales	f__Lachnospiraceae	g__Lachnospiraceae_NK3A20_group	s__	13	13	11	11	14	24	21	24	19	17	11	11	11	11	20	21	13	18	10	16	59	39	51	43	18	11	21	13	18	19	49	19	51	20	9	13	13	13	28	30	17	40
OTU_213	k__Bacteria	p__Firmicutes	c__Clostridia	o__Clostridiales	f__Ruminococcaceae	g__Ruminococcaceae_UCG-010	s__	5	10	9	9	9	10	10	10	10	8	8	6	12	6	8	10	8	10	11	14	9	4	7	5	18	6	9	4	4	10	5	5	8	6	24	13	8	6	9	5	25	12
OTU_214	k__Bacteria	p__Firmicutes	c__Clostridia	o__Clostridiales	Others	Others	Others	2	2	4	2	2	3	2	4	7	3	4	5	3	7	3	4	2	4	3	4	6	8	7	7	4	5	4	4	4	3	3	7	4	5	9	6	7	6	10	7	2	2
OTU_215	k__Bacteria	p__Firmicutes	c__Clostridia	o__Clostridiales	f__Ruminococcaceae	Others	Others	0	1	0	1	1	0	1	2	0	0	1	0	2	2	0	1	1	2	0	2	3	1	5	1	2	2	5	1	2	7	0	1	1	2	4	2	2	5	2	4	8	4
OTU_216	k__Bacteria	p__Bacteroidetes	c__Bacteroidia	o__Bacteroidales	f__Rikenellaceae	Others	Others	7	7	10	5	6	4	9	9	3	3	7	7	6	9	9	6	9	7	3	6	11	13	13	16	10	12	7	14	11	14	14	14	11	14	16	11	11	15	13	7	0	0
OTU_217	k__Bacteria	p__Firmicutes	c__Clostridia	o__Clostridiales	f__Lachnospiraceae	Others	Others	39	38	37	28	36	24	35	35	43	34	37	35	37	41	45	40	45	35	38	39	31	36	35	32	36	29	28	29	34	31	29	35	35	37	35	32	36	28	36	20	45	8
OTU_218	k__Bacteria	p__Bacteroidetes	c__Bacteroidia	o__Bacteroidales	f__Rikenellaceae	g__Alistipes	s__	7	9	10	5	7	6	8	5	9	7	5	12	8	10	8	9	13	11	5	5	29	13	20	9	3	5	10	6	1	7	14	4	10	2	5	9	21	6	6	12	0	0
OTU_219	k__Bacteria	p__Firmicutes	c__Clostridia	o__Clostridiales	f__Ruminococcaceae	g__Ruminococcaceae_UCG-002	s__	5	7	8	4	5	3	4	5	7	5	6	8	9	6	8	6	7	7	5	5	9	7	8	9	5	4	4	3	5	2	4	4	3	8	5	5	5	9	4	3	6	4
OTU_220	k__Bacteria	p__Bacteroidetes	c__Bacteroidia	o__Bacteroidales	f__Bacteroidales_RF16_group	g__	s__	34	52	48	30	34	30	41	28	32	38	22	45	52	27	41	37	35	23	22	35	18	24	45	25	18	23	13	23	14	21	23	8	27	24	8	16	13	19	20	27	0	0
OTU_221	k__Bacteria	p__Bacteroidetes	c__Bacteroidia	o__Bacteroidales	f__Rikenellaceae	g__Rikenellaceae_RC9_gut_group	s__	55	33	39	29	28	36	55	40	40	39	56	29	48	20	28	33	64	36	28	30	68	33	55	91	89	92	43	57	71	97	104	52	71	113	74	91	50	48	128	87	0	3
OTU_222	k__Bacteria	p__Firmicutes	c__Clostridia	o__Clostridiales	Others	Others	Others	10	6	11	8	8	9	10	12	7	9	10	12	4	8	7	7	15	10	8	7	10	9	7	6	6	4	8	5	7	7	7	13	11	5	8	14	11	6	11	11	1	0
OTU_223	k__Bacteria	p__Firmicutes	c__Clostridia	o__Clostridiales	f__Ruminococcaceae	Others	Others	7	7	7	7	4	4	11	9	7	5	8	7	5	7	6	5	11	7	6	5	10	12	15	12	16	6	9	6	8	12	14	9	12	7	20	8	10	16	12	12	12	17
OTU_224	k__Bacteria	p__Firmicutes	c__Clostridia	o__Clostridiales	f__Ruminococcaceae	g__Oscillibacter	Others	19	20	20	18	17	13	13	20	13	15	17	20	21	22	15	15	17	12	22	12	5	8	7	15	11	6	9	3	9	5	3	9	13	8	10	8	9	9	10	8	217	7
OTU_225	k__Bacteria	p__Firmicutes	c__Clostridia	o__Clostridiales	f__Lachnospiraceae	g__Coprococcus_1	s__	8	7	8	7	6	5	18	6	11	12	9	6	7	6	9	5	8	4	7	10	5	10	10	8	5	5	6	5	7	6	9	7	12	4	12	6	6	9	5	12	5	5
OTU_226	k__Bacteria	p__Firmicutes	c__Clostridia	o__Clostridiales	f__Ruminococcaceae	g__Ruminococcaceae_UCG-010	s__	13	17	18	16	17	22	26	16	14	16	18	21	24	29	17	21	21	14	18	17	21	21	29	15	21	23	13	13	11	28	20	25	22	18	26	36	24	22	21	20	29	65
OTU_227	k__Bacteria	p__Firmicutes	c__Clostridia	o__Clostridiales	f__Ruminococcaceae	g__Ruminococcus_1	Others	8	17	14	11	22	15	14	25	17	21	9	14	8	17	20	11	13	14	14	10	2	1	1	1	2	0	0	1	0	3	3	1	0	0	0	0	3	0	2	1	8	0
OTU_228	k__Bacteria	p__Firmicutes	c__Clostridia	o__Clostridiales	f__Lachnospiraceae	Others	Others	30	29	17	19	27	17	26	24	24	17	24	25	20	32	28	16	19	26	20	21	40	26	34	54	43	27	21	28	30	45	29	34	28	45	43	22	23	9	33	27	16	7
OTU_229	k__Bacteria	p__Firmicutes	c__Bacilli	o__Lactobacillales	f__Streptococcaceae	g__Streptococcus	Others	2	1	1	2	2	0	1	3	2	1	1	3	0	0	2	2	2	0	3	5	9	6	15	20	3	5	6	4	3	3	15	5	19	4	4	14	4	5	10	8	0	15
OTU_230	k__Bacteria	p__Firmicutes	c__Clostridia	o__Clostridiales	f__Ruminococcaceae	g__[Eubacterium]_coprostanoligenes_group	s__	0	2	0	0	1	0	0	0	0	0	1	1	0	0	1	0	1	1	0	0	12	15	8	3	5	4	6	4	7	11	18	5	21	5	4	5	7	8	12	38	0	0
OTU_231	k__Bacteria	p__Bacteroidetes	c__Bacteroidia	o__Bacteroidales	f__Porphyromonadaceae	g__	s__	8	15	15	6	7	11	11	11	9	9	5	11	14	14	9	15	13	6	6	14	12	5	11	12	11	7	6	8	12	18	12	2	10	15	5	7	3	3	6	10	0	0
OTU_232	k__Bacteria	p__Firmicutes	c__Clostridia	o__Clostridiales	f__Ruminococcaceae	Others	Others	5	4	7	9	9	4	3	6	7	6	4	4	8	3	4	9	5	3	7	1	8	8	10	8	7	5	8	3	4	3	4	7	5	5	9	13	14	7	6	6	7	5
OTU_233	k__Bacteria	p__Bacteroidetes	c__Bacteroidia	o__Bacteroidales	f__Rikenellaceae	g__Alistipes	s__	31	28	30	19	22	20	31	24	21	18	28	27	24	28	16	26	37	22	15	21	29	43	30	40	31	32	39	33	32	40	36	65	41	45	25	25	40	13	32	28	19	19
OTU_234	k__Bacteria	p__Firmicutes	c__Clostridia	o__Clostridiales	f__Ruminococcaceae	g__Ruminococcaceae_UCG-013	s__	16	22	17	15	14	16	30	16	9	14	21	18	20	18	13	12	23	15	8	13	0	4	1	1	1	0	2	1	3	1	0	1	0	2	0	1	0	1	2	0	3	8
OTU_235	k__Bacteria	p__Bacteroidetes	c__Bacteroidia	Others	Others	Others	Others	12	5	4	14	38	7	4	6	14	7	16	1	7	36	8	6	8	5	4	5	24	10	14	2	0	2	1	2	2	1	4	16	5	1	0	2	0	1	0	0	0	0
OTU_236	k__Bacteria	p__Firmicutes	c__Clostridia	o__Clostridiales	f__Ruminococcaceae	g__Candidatus_Soleaferrea	s__	9	5	4	8	6	7	7	7	7	8	4	3	3	5	5	2	10	8	6	4	10	7	12	4	8	4	6	3	7	9	4	14	10	7	10	5	10	11	4	4	0	0
OTU_237	k__Bacteria	p__Bacteroidetes	c__Bacteroidia	o__Bacteroidales	f__unidentified_Bacteroidales	g__Phocaeicola	s__	67	75	26	41	48	65	79	56	44	51	84	95	46	69	59	85	89	57	77	71	54	97	45	91	86	118	47	73	77	102	78	134	46	177	92	81	52	41	93	91	3	0
OTU_238	k__Bacteria	p__Firmicutes	c__Clostridia	o__Clostridiales	f__Ruminococcaceae	g__Ruminiclostridium_5	s__	7	4	8	5	5	8	11	8	6	3	4	6	6	3	3	6	8	4	3	5	4	5	7	9	4	3	5	3	1	4	3	3	2	8	5	1	3	5	2	3	10	5
OTU_239	k__Bacteria	p__Firmicutes	c__Clostridia	o__Clostridiales	f__Ruminococcaceae	g__Ruminococcaceae_UCG-010	s__	15	21	21	14	12	21	9	17	20	10	20	15	13	15	11	14	19	15	14	13	18	19	23	14	12	6	9	6	6	12	9	8	16	16	17	8	13	21	10	10	4	4
OTU_240	k__Bacteria	p__Firmicutes	c__Clostridia	o__Clostridiales	f__Ruminococcaceae	g__Ruminococcaceae_UCG-005	s__	30	29	24	29	30	35	36	41	25	35	34	39	27	29	44	36	30	32	32	33	21	15	22	20	25	12	14	16	6	21	15	18	28	24	22	15	18	13	21	25	34	27
OTU_241	k__Bacteria	p__Actinobacteria	c__unidentified_Actinobacteria	o__Bifidobacteriales	f__Bifidobacteriaceae	g__Bifidobacterium	s__Bifidobacterium_pseudocatenulatum	11	0	10	1	3	0	1	3	7	3	4	0	72	1	0	1	0	2	16	4	0	0	14	11	2	0	0	0	0	0	0	0	13	14	60	1	0	1	2	1	11	1
OTU_242	k__Bacteria	p__Bacteroidetes	c__Bacteroidia	o__Bacteroidales	f__Rikenellaceae	g__Alistipes	s__	5	11	8	6	6	5	3	4	9	5	3	13	9	7	9	5	10	8	12	2	3	8	14	4	9	8	6	3	6	6	3	4	12	7	6	5	7	22	6	5	0	11
OTU_243	k__Bacteria	p__Bacteroidetes	c__Bacteroidia	o__Bacteroidales	f__Rikenellaceae	g__Rikenellaceae_RC9_gut_group	s__	65	48	51	53	40	24	53	53	44	35	109	64	66	92	55	34	68	82	41	37	44	61	84	40	86	40	51	72	55	72	52	78	77	47	49	42	80	74	81	43	0	0
OTU_244	k__Bacteria	p__Firmicutes	c__Clostridia	o__Clostridiales	f__Ruminococcaceae	g__Ruminococcaceae_UCG-010	s__	12	9	14	7	17	11	11	11	5	5	10	8	10	8	17	9	12	12	8	9	13	9	9	8	7	5	4	6	3	9	7	6	2	4	4	3	2	7	4	2	0	0
OTU_245	k__Bacteria	p__Firmicutes	c__Clostridia	o__Clostridiales	f__Ruminococcaceae	g__Ruminococcaceae_UCG-010	s__	7	11	10	12	9	11	5	5	8	9	7	14	7	7	9	11	11	10	6	8	6	9	10	2	9	6	5	5	6	7	5	9	6	3	9	4	6	13	4	11	0	0
OTU_246	k__Bacteria	p__Bacteroidetes	c__Bacteroidia	o__Bacteroidales	f__Bacteroidaceae	g__Bacteroides	s__Bacteroides_caccae	1	2	1	3	1	2	4	0	13	2	0	0	0	1	2	2	2	0	11	1	6	4	3	2	11	18	23	23	19	12	21	10	10	12	2	3	5	2	3	2	0	0
OTU_247	k__Bacteria	p__Bacteroidetes	c__Bacteroidia	o__Bacteroidales	f__Bacteroidales_S24-7_group	g__	s__	18	25	20	7	22	14	18	16	20	14	39	40	20	12	38	19	30	34	11	24	7	15	4	8	12	2	6	12	3	8	3	11	1	7	5	1	7	4	14	8	0	0
OTU_248	k__Bacteria	p__Firmicutes	c__Clostridia	o__Clostridiales	f__Ruminococcaceae	g__Ruminococcaceae_UCG-010	s__	17	8	10	17	8	15	13	10	9	9	14	14	16	20	12	23	12	14	11	10	15	12	16	16	9	8	8	7	7	10	12	6	15	8	13	17	12	18	12	20	6	13
OTU_249	k__Bacteria	p__Bacteroidetes	c__Bacteroidia	o__Bacteroidales	f__Rikenellaceae	g__Rikenellaceae_RC9_gut_group	s__	13	8	25	10	13	22	14	16	5	14	13	12	33	25	21	26	11	17	5	23	12	15	34	11	6	14	3	7	15	10	6	4	29	9	5	16	6	4	22	18	0	0
OTU_250	k__Bacteria	p__Firmicutes	c__Clostridia	o__Clostridiales	f__Ruminococcaceae	Others	Others	14	15	13	7	9	10	7	10	4	7	5	15	8	10	10	8	8	12	8	10	4	8	5	7	2	3	2	2	5	6	2	5	7	3	5	7	4	16	5	3	2	3
OTU_251	k__Bacteria	p__Firmicutes	c__Clostridia	o__Clostridiales	f__Ruminococcaceae	g__[Eubacterium]_coprostanoligenes_group	s__	5	7	6	7	4	5	4	5	8	5	6	5	6	8	6	5	6	5	4	6	7	9	10	7	5	3	7	4	6	8	7	10	8	6	10	6	8	10	10	10	9	6
OTU_252	k__Bacteria	p__Firmicutes	c__Clostridia	o__Clostridiales	f__Ruminococcaceae	g__Ruminococcaceae_UCG-014	Others	0	2	6	2	2	6	0	3	4	3	0	3	4	4	4	5	0	2	2	1	5	3	4	7	3	3	5	1	1	3	2	2	2	5	4	2	6	0	3	2	82	155
OTU_253	k__Bacteria	p__Firmicutes	c__Clostridia	o__Clostridiales	f__Ruminococcaceae	g__Ruminococcaceae_UCG-010	s__	23	31	32	24	41	24	24	31	30	29	23	31	38	17	31	20	36	27	27	22	15	15	16	15	17	14	13	17	25	17	16	21	20	15	10	12	12	28	16	15	0	1
OTU_254	k__Bacteria	p__Firmicutes	c__Clostridia	o__Clostridiales	f__Ruminococcaceae	g__Ruminococcaceae_UCG-013	s__	15	6	8	10	8	8	8	11	9	14	11	7	13	7	13	8	11	10	9	14	15	13	6	17	6	7	7	6	5	8	8	10	22	10	13	15	10	16	9	16	25	6
OTU_255	k__Bacteria	p__Firmicutes	c__Clostridia	o__Clostridiales	f__Ruminococcaceae	g__[Eubacterium]_coprostanoligenes_group	s__	6	5	6	4	7	6	4	2	9	3	7	10	7	3	6	5	7	6	5	6	10	5	3	4	5	3	4	1	4	2	4	4	5	3	15	3	5	9	4	3	3	0
OTU_256	k__Bacteria	p__Firmicutes	c__Clostridia	o__Clostridiales	f__Ruminococcaceae	g__Ruminococcaceae_UCG-013	s__	3	1	1	2	0	2	0	2	5	0	2	1	3	2	1	2	0	3	3	0	2	6	7	7	2	3	4	2	3	4	2	5	8	3	5	2	5	3	7	1	4	1
OTU_257	k__Bacteria	p__Firmicutes	c__Bacilli	o__Bacillales	f__Staphylococcaceae	g__Jeotgalicoccus	s__	0	0	0	0	0	0	0	0	0	0	0	0	0	0	0	0	0	0	0	0	0	0	0	0	0	0	0	87	46	94	0	0	0	0	0	0	0	32	63	71	0	2
OTU_258	k__Bacteria	p__Firmicutes	c__Clostridia	o__Clostridiales	f__Ruminococcaceae	g__Ruminococcaceae_UCG-013	s__	19	24	18	19	13	18	18	14	14	18	22	18	16	20	23	18	19	19	19	22	16	19	26	23	16	19	12	17	20	22	10	18	15	16	29	40	22	22	31	21	3	6
OTU_259	k__Bacteria	p__Firmicutes	c__Clostridia	o__Clostridiales	f__Ruminococcaceae	g__Anaerotruncus	s__	6	7	3	5	5	6	5	6	3	4	4	3	4	4	5	1	7	5	6	6	8	8	8	5	5	4	5	3	5	7	4	6	6	3	6	6	5	4	6	4	7	11
OTU_260	k__Bacteria	p__Bacteroidetes	c__Bacteroidia	o__Bacteroidales	f__Porphyromonadaceae	Others	Others	3	8	10	9	3	6	6	15	3	5	4	5	12	9	3	8	5	12	4	8	18	18	13	11	11	17	11	8	19	13	20	25	17	9	6	10	13	6	16	19	0	7
OTU_261	k__Bacteria	p__Firmicutes	c__Clostridia	o__Clostridiales	f__Ruminococcaceae	g__Ruminococcaceae_UCG-013	s__	3	1	2	1	1	1	3	1	1	3	2	0	3	3	2	2	1	3	4	2	1	7	2	3	4	5	3	3	5	5	4	5	6	6	4	5	4	6	3	6	50	54
OTU_262	k__Bacteria	p__Firmicutes	c__Clostridia	o__Clostridiales	f__Ruminococcaceae	g__Ruminococcaceae_UCG-010	s__	10	14	9	29	12	9	12	7	9	9	4	9	6	14	12	8	8	6	6	10	15	20	16	10	15	13	9	11	13	15	26	18	17	13	7	12	13	52	10	28	4	4
OTU_263	k__Bacteria	p__Firmicutes	c__Clostridia	o__Clostridiales	f__Christensenellaceae	g__Christensenellaceae_R-7_group	s__	9	5	9	5	6	4	4	12	11	9	7	9	9	6	6	5	4	6	8	9	6	11	5	7	8	4	7	4	4	5	4	5	6	4	6	11	4	4	10	8	10	9
OTU_264	k__Bacteria	p__Firmicutes	c__Clostridia	o__Clostridiales	f__Ruminococcaceae	g__Ruminococcaceae_UCG-010	s__	63	63	39	46	54	46	45	54	57	38	51	67	54	59	55	42	57	59	52	55	45	64	43	45	39	49	33	30	30	48	29	48	55	46	41	58	32	74	47	42	9	19
OTU_265	k__Bacteria	p__Bacteroidetes	c__Bacteroidia	o__Bacteroidales	f__Bacteroidaceae	g__Bacteroides	Others	3	2	2	6	2	8	3	3	2	5	0	0	0	1	0	6	6	3	4	0	7	2	3	2	21	26	36	31	35	16	29	16	8	15	4	6	9	4	9	3	2	0
OTU_266	k__Bacteria	p__Verrucomicrobia	c__Verrucomicrobiae	o__Verrucomicrobiales	f__Verrucomicrobiaceae	g__Akkermansia	s__	27	9	16	14	18	38	14	16	6	21	27	6	21	6	13	33	18	13	22	31	15	34	28	14	25	16	17	5	5	33	4	5	1	20	11	56	121	4	21	16	1	5
OTU_267	k__Bacteria	p__Cyanobacteria	c__Melainabacteria	o__Gastranaerophilales	f__	g__	s__	5	5	8	7	10	15	9	9	6	8	4	8	7	6	6	16	7	17	13	5	11	7	15	5	4	4	4	3	2	4	1	11	9	7	15	8	16	9	1	3	1	0
OTU_268	k__Bacteria	p__Firmicutes	c__Clostridia	o__Clostridiales	f__Ruminococcaceae	g__Ruminococcaceae_UCG-013	s__	4	0	3	2	3	6	3	5	3	5	2	0	3	4	1	4	4	4	5	2	11	3	6	6	3	4	2	1	6	5	10	1	1	5	16	7	4	3	9	5	3	2
OTU_269	k__Bacteria	p__Firmicutes	c__Clostridia	o__Clostridiales	f__Ruminococcaceae	g__Ruminococcus_1	s__	8	8	4	11	11	6	6	5	9	8	2	7	7	14	12	5	6	5	6	10	9	4	3	4	1	5	3	2	4	3	9	7	3	7	6	1	4	1	0	0	0	0
OTU_270	k__Bacteria	p__Fibrobacteres	c__Fibrobacteria	o__Fibrobacterales	f__Fibrobacteraceae	g__Fibrobacter	s__	18	28	15	4	24	9	84	12	6	20	2	4	16	2	5	3	5	4	27	4	1	0	0	1	0	0	1	0	0	10	0	0	0	0	0	0	0	0	0	1	0	0
OTU_271	k__Bacteria	p__Firmicutes	c__Clostridia	o__Clostridiales	f__Ruminococcaceae	g__	s__	38	46	35	21	44	38	40	35	37	46	35	33	40	44	37	39	31	38	42	27	34	38	29	34	40	30	32	26	32	31	33	29	99	28	48	59	35	40	38	44	33	19
OTU_272	k__Bacteria	p__Firmicutes	c__Clostridia	o__Clostridiales	f__Ruminococcaceae	Others	Others	9	12	8	8	10	7	6	11	10	7	8	13	10	6	19	8	11	9	11	10	5	10	6	9	7	5	6	4	8	7	3	5	8	7	10	8	10	10	6	8	2	0
OTU_273	k__Bacteria	p__Firmicutes	c__Clostridia	o__Clostridiales	f__Lachnospiraceae	g__Lachnospiraceae_UCG-010	s__	4	5	3	9	6	6	7	4	4	8	4	3	4	6	6	3	4	5	9	4	8	9	9	9	6	6	7	6	6	6	4	7	6	9	10	12	5	6	12	6	12	5
OTU_274	k__Bacteria	p__Firmicutes	c__Clostridia	o__Clostridiales	f__Ruminococcaceae	Others	Others	11	6	3	5	4	5	4	7	2	8	6	6	4	10	8	4	4	7	12	4	5	4	4	2	3	4	3	1	1	3	3	1	3	3	3	4	4	2	3	3	7	10
OTU_275	k__Bacteria	p__Firmicutes	c__Clostridia	o__Clostridiales	f__Ruminococcaceae	g__Ruminococcaceae_UCG-010	s__	7	7	10	6	10	6	10	8	5	3	5	7	8	3	8	7	11	4	10	3	14	19	8	11	12	12	7	14	9	10	11	10	11	9	8	15	12	14	6	19	12	2
OTU_276	k__Bacteria	p__Firmicutes	c__Clostridia	o__Clostridiales	f__Ruminococcaceae	g__Ruminococcaceae_UCG-010	s__	14	9	5	9	13	15	9	11	12	6	3	8	10	17	13	14	16	7	8	9	8	9	9	10	7	5	3	6	4	5	4	3	11	6	10	10	5	9	7	13	7	0
OTU_277	k__Bacteria	p__Firmicutes	c__Clostridia	o__Clostridiales	f__Ruminococcaceae	g__Ruminococcaceae_UCG-013	s__	3	5	3	3	3	3	9	4	1	5	4	7	5	4	3	3	5	3	3	7	5	10	5	5	3	3	5	2	3	4	3	4	4	4	3	3	2	4	2	3	6	5
OTU_278	k__Bacteria	p__Firmicutes	c__Clostridia	o__Clostridiales	f__Christensenellaceae	g__Christensenellaceae_R-7_group	s__	8	16	12	8	11	15	8	15	15	11	12	12	10	12	7	14	12	14	15	11	12	13	12	7	7	7	10	5	3	10	9	7	13	12	12	11	7	8	13	11	5	43
OTU_279	k__Bacteria	p__Firmicutes	c__Clostridia	o__Clostridiales	f__Ruminococcaceae	g__Ruminococcus_1	s__Ruminococcus_bicirculans	1	0	0	4	3	5	2	1	11	2	0	0	0	1	1	3	3	1	14	0	4	1	2	5	10	14	12	12	13	9	18	7	13	7	3	2	6	1	6	0	0	0
OTU_280	k__Bacteria	p__Firmicutes	c__Clostridia	o__Clostridiales	f__Ruminococcaceae	g__Ruminococcaceae_UCG-010	s__	3	1	1	1	3	1	5	2	7	3	0	1	4	2	6	1	4	3	3	5	10	7	8	1	3	3	9	5	1	2	15	6	13	1	7	3	7	18	5	8	0	0
OTU_281	k__Bacteria	p__Actinobacteria	c__Coriobacteriia	o__Coriobacteriales	f__Coriobacteriaceae	g__Olsenella	s__	6	2	3	2	3	9	2	4	9	4	7	4	1	2	6	6	6	6	4	3	49	19	47	13	13	13	15	8	10	12	33	21	27	10	8	7	7	31	12	10	2	9
OTU_282	k__Bacteria	p__Firmicutes	c__Clostridia	o__Clostridiales	f__Lachnospiraceae	Others	Others	14	20	11	8	25	11	14	23	16	23	11	13	11	14	24	13	14	25	9	20	14	5	11	7	11	2	6	2	6	15	5	6	4	16	8	2	7	1	6	7	6	5
OTU_283	k__Bacteria	p__Firmicutes	c__Clostridia	o__Clostridiales	f__Ruminococcaceae	Others	Others	1	1	0	1	1	2	1	1	0	1	0	0	3	4	1	0	0	1	2	3	13	18	30	17	18	15	7	13	12	16	14	20	16	15	16	17	13	23	22	17	1	0
OTU_284	k__Bacteria	p__Firmicutes	c__Clostridia	o__Clostridiales	f__Ruminococcaceae	Others	Others	5	3	3	3	2	8	4	6	4	3	6	3	4	4	4	4	4	4	4	4	5	9	4	7	4	2	3	2	3	3	3	3	1	3	3	4	5	2	2	3	8	3
OTU_285	k__Bacteria	p__Actinobacteria	c__Coriobacteriia	o__Coriobacteriales	f__Coriobacteriaceae	Others	Others	12	9	3	2	8	12	8	21	10	7	14	30	10	6	28	15	18	25	11	28	31	17	37	12	1	8	5	10	9	11	20	18	18	12	8	8	10	5	11	18	0	1
OTU_286	k__Bacteria	p__Firmicutes	c__Clostridia	o__Clostridiales	f__Lachnospiraceae	g__Coprococcus_1	s__	3	2	2	3	2	1	5	3	1	4	0	0	3	1	1	2	1	1	1	0	7	4	2	1	14	18	20	19	19	9	16	11	9	8	3	4	5	2	8	2	25	6
OTU_287	k__Bacteria	p__Firmicutes	c__Clostridia	o__Clostridiales	f__Ruminococcaceae	g__Ruminococcaceae_UCG-010	s__	18	9	11	7	8	12	18	20	8	9	12	11	8	11	9	10	17	14	15	4	9	9	4	4	9	7	7	9	3	9	6	14	7	8	13	9	6	18	11	14	8	0
OTU_288	k__Bacteria	p__Firmicutes	c__Clostridia	o__Clostridiales	f__Ruminococcaceae	g__Anaerotruncus	s__	7	6	4	7	6	10	6	6	7	6	9	6	9	8	8	9	5	10	6	8	11	11	16	17	10	3	6	6	6	8	10	5	10	14	17	10	11	5	8	9	0	0
OTU_289	k__Bacteria	p__Bacteroidetes	c__Bacteroidia	o__Bacteroidales	f__Bacteroidales_BS11_gut_group	g__	s__	30	32	20	13	30	33	34	18	26	20	21	42	29	33	29	29	38	27	42	32	46	24	34	91	28	38	21	12	15	53	31	24	22	54	13	38	86	6	22	44	7	12
OTU_290	k__Bacteria	p__Firmicutes	c__Clostridia	o__Clostridiales	f__Ruminococcaceae	g__Ruminococcaceae_UCG-003	s__	3	3	2	5	3	5	7	4	2	2	0	1	0	2	0	3	1	2	2	0	6	2	3	0	17	21	39	32	28	16	25	19	20	9	2	4	8	2	6	1	0	0
OTU_291	k__Bacteria	p__Firmicutes	c__Clostridia	o__Clostridiales	f__Ruminococcaceae	g__Ruminococcaceae_UCG-013	s__	8	3	5	7	2	3	2	6	2	3	7	3	1	5	2	2	2	5	2	2	5	2	3	3	14	5	2	5	4	6	6	6	10	5	13	4	5	2	3	8	0	0
OTU_292	k__Bacteria	p__Firmicutes	c__Clostridia	o__Clostridiales	f__Ruminococcaceae	g__Faecalibacterium	s__	3	3	6	3	4	7	6	4	9	5	5	6	3	4	3	6	8	5	8	5	7	5	9	10	6	6	4	5	5	6	5	4	4	6	6	3	5	3	6	4	5	0
OTU_293	k__Bacteria	p__Firmicutes	c__Clostridia	o__Clostridiales	f__Ruminococcaceae	g__Ruminococcaceae_UCG-010	s__	8	4	13	11	6	3	10	10	10	11	4	7	7	6	6	1	6	11	5	11	13	7	8	8	10	4	7	5	7	13	7	8	4	7	11	6	12	33	8	9	0	0
OTU_294	k__Bacteria	p__Firmicutes	c__Clostridia	o__Clostridiales	f__Ruminococcaceae	g__Butyricicoccus	s__	4	1	0	5	0	2	4	3	5	5	0	0	0	2	0	1	0	0	6	1	4	1	0	0	10	12	15	14	10	7	15	7	11	4	1	2	3	2	1	3	6	3
OTU_295	k__Bacteria	p__Firmicutes	c__Clostridia	o__Clostridiales	f__Ruminococcaceae	g__Ruminococcus_1	s__	1	1	1	2	1	2	4	5	0	2	0	0	0	3	0	2	1	0	0	0	3	0	0	0	7	12	22	15	16	5	15	13	10	6	2	2	6	2	6	1	0	0
OTU_296	k__Bacteria	p__Bacteroidetes	c__Bacteroidia	o__Bacteroidales	f__Bacteroidales_S24-7_group	g__	s__	1	1	1	10	1	1	1	7	2	3	1	0	0	6	1	0	3	11	3	3	3	2	56	2	7	0	1	3	0	1	0	0	5	3	32	2	4	2	0	3	0	0
OTU_297	k__Bacteria	p__Firmicutes	c__Clostridia	o__Clostridiales	f__Ruminococcaceae	g__Ruminococcaceae_UCG-005	s__	349	328	378	233	340	353	277	307	221	272	432	353	267	321	341	366	274	329	301	288	302	354	344	280	239	211	166	171	178	249	200	253	276	230	412	416	398	339	301	334	295	309
OTU_298	k__Bacteria	p__	c__	o__	f__	g__	s__	0	0	0	0	0	0	0	0	0	0	0	0	0	0	0	0	0	0	0	0	0	0	0	0	0	0	0	0	0	0	0	0	0	0	0	0	0	0	0	0	79	2
OTU_299	k__Bacteria	p__Firmicutes	c__Clostridia	o__Clostridiales	f__Defluviitaleaceae	g__Defluviitaleaceae_UCG-011	s__	18	24	19	15	14	10	16	18	17	15	10	22	9	8	9	13	19	15	15	10	18	14	13	11	12	10	8	9	9	16	12	15	14	9	16	16	12	16	10	16	16	13
OTU_300	k__Bacteria	p__Firmicutes	c__Clostridia	o__Clostridiales	Others	Others	Others	6	5	5	8	10	6	4	3	5	4	6	3	6	5	4	6	5	7	3	2	6	7	5	6	3	4	3	3	5	6	4	5	11	7	9	8	2	17	7	8	7	5
OTU_301	k__Bacteria	p__Firmicutes	c__Clostridia	o__Clostridiales	f__Ruminococcaceae	g__Ruminococcaceae_UCG-013	s__	9	8	5	3	3	7	7	6	7	5	9	7	8	4	4	23	7	8	7	6	11	32	11	10	8	7	6	5	6	7	7	15	27	6	7	9	9	14	20	5	2	0
OTU_302	k__Bacteria	p__Actinobacteria	c__unidentified_Actinobacteria	o__Corynebacteriales	f__Nocardiaceae	g__Rhodococcus	s__Rhodococcus_erythropolis	3	2	3	2	1	3	2	2	6	82	1	2	2	2	2	5	1	2	5	88	0	0	0	2	1	1	4	1	3	3	3	2	2	0	1	1	1	2	3	1	4	7
OTU_303	k__Bacteria	p__Firmicutes	c__Clostridia	o__Clostridiales	f__Ruminococcaceae	g__Ruminococcaceae_UCG-010	s__	14	9	14	8	11	10	11	13	7	14	12	6	11	4	16	7	17	16	14	13	6	3	3	1	6	4	3	2	4	6	3	4	4	3	10	3	3	5	4	10	5	15
OTU_304	k__Bacteria	p__Firmicutes	c__Clostridia	o__Clostridiales	f__Lachnospiraceae	Others	Others	3	1	0	1	1	4	0	1	1	2	1	2	0	2	2	3	1	2	2	3	4	5	4	4	2	2	3	2	4	1	4	3	3	8	4	3	2	4	5	4	4	17
OTU_305	k__Bacteria	p__Firmicutes	c__Clostridia	o__Clostridiales	f__Lachnospiraceae	g__Lachnospiraceae_NK4A136_group	s__	0	0	0	0	0	0	0	0	0	1	0	0	0	0	0	0	0	0	0	2	0	0	0	0	0	0	0	0	0	0	0	0	0	0	0	0	0	0	0	0	136	8
OTU_306	k__Bacteria	p__Firmicutes	c__Clostridia	o__Clostridiales	Others	Others	Others	5	7	3	1	1	5	3	2	2	3	3	4	4	3	6	3	1	6	4	5	3	5	12	4	5	5	5	3	4	3	1	5	5	5	3	5	4	3	2	5	3	1
OTU_307	k__Bacteria	p__Firmicutes	c__Clostridia	o__Clostridiales	f__Ruminococcaceae	g__Ruminococcaceae_UCG-002	s__	19	8	14	12	14	11	18	14	15	11	11	7	13	20	14	16	13	17	16	13	9	10	10	5	9	6	8	5	5	10	8	11	7	9	13	9	9	18	14	10	13	2
OTU_308	k__Bacteria	p__Firmicutes	c__Clostridia	o__Clostridiales	f__Ruminococcaceae	g__Ruminiclostridium_5	s__	9	17	10	6	11	8	5	10	13	8	10	11	11	9	8	10	8	10	8	9	6	7	6	8	4	4	4	5	3	7	4	6	4	4	8	2	4	3	3	7	7	11
OTU_309	k__Bacteria	p__Firmicutes	c__Clostridia	o__Clostridiales	f__Ruminococcaceae	g__Ruminococcaceae_UCG-013	s__	9	16	9	11	9	8	8	12	7	9	6	10	10	14	11	10	7	11	4	6	14	14	19	13	10	9	10	15	10	12	8	11	29	11	17	13	14	20	20	23	0	30
OTU_310	k__Bacteria	p__Firmicutes	c__Clostridia	o__Clostridiales	f__Ruminococcaceae	g__Ruminococcaceae_UCG-014	s__	19	30	33	34	29	33	21	32	26	36	28	19	41	43	29	42	32	38	28	38	32	31	39	22	25	19	23	19	14	22	20	20	30	24	30	37	36	14	31	26	152	603
OTU_311	k__Bacteria	p__Firmicutes	c__Clostridia	o__Clostridiales	f__Family_XIII	g__Mogibacterium	s__	8	11	3	4	12	20	7	8	10	16	16	20	4	5	14	22	10	12	8	15	18	10	15	16	5	4	6	6	6	7	18	8	10	7	2	8	5	3	4	8	2	13
OTU_312	k__Bacteria	p__Firmicutes	c__Clostridia	o__Clostridiales	f__Lachnospiraceae	Others	Others	10	17	11	14	15	10	17	23	16	17	16	13	12	19	15	8	16	20	10	13	16	11	17	13	18	6	5	7	10	7	6	8	11	7	18	9	6	8	14	7	24	28
OTU_313	k__Bacteria	p__Firmicutes	c__Clostridia	o__Clostridiales	f__Ruminococcaceae	g__Ruminococcaceae_UCG-010	s__	12	10	14	8	14	7	13	12	12	10	14	13	10	9	12	12	11	14	10	7	9	12	4	10	8	4	4	8	6	8	4	8	4	6	12	12	7	3	9	6	2	3
OTU_314	k__Bacteria	p__Firmicutes	c__Clostridia	o__Clostridiales	f__Lachnospiraceae	g__Lachnospiraceae_NK4A136_group	s__	0	0	0	0	0	0	0	0	0	0	0	0	0	0	0	0	0	0	0	0	0	0	0	0	0	0	0	0	0	0	0	0	0	0	0	1	0	0	0	0	108	3
OTU_315	k__Bacteria	p__Firmicutes	c__Clostridia	o__Clostridiales	f__Lachnospiraceae	g__[Eubacterium]_ruminantium_group	s__	5	4	2	7	6	6	5	9	3	3	4	1	2	8	6	5	5	4	5	2	1	4	3	2	1	0	0	0	5	2	4	5	0	1	1	1	1	1	4	2	6	4
OTU_316	k__Bacteria	p__Firmicutes	c__Clostridia	o__Clostridiales	f__Clostridiaceae_1	g__Clostridium_sensu_stricto_1	s__Clostridium_butyricum	18	4	5	6	14	15	7	4	7	14	24	11	15	21	20	29	14	12	13	22	1	0	0	0	0	1	0	2	2	0	0	1	1	0	0	1	1	1	2	0	0	0
OTU_317	k__Bacteria	p__Firmicutes	c__Clostridia	o__Clostridiales	f__Ruminococcaceae	Others	Others	4	4	9	4	5	6	3	4	5	6	5	5	7	2	8	6	4	4	3	4	6	5	7	4	6	4	6	4	3	7	4	10	5	6	14	6	6	9	4	8	9	10
OTU_318	k__Bacteria	p__Bacteroidetes	c__Bacteroidia	o__Bacteroidales	f__unidentified_Bacteroidales	g__Phocaeicola	s__	14	14	5	13	9	6	9	11	7	11	17	18	10	18	12	8	16	11	8	11	5	10	6	9	18	6	6	5	10	10	7	18	8	12	6	5	6	3	6	6	0	0
OTU_319	k__Bacteria	p__Firmicutes	c__Clostridia	o__Clostridiales	f__Ruminococcaceae	g__Ruminococcaceae_UCG-010	s__	11	15	10	9	14	13	12	11	4	12	7	7	9	11	14	10	11	8	7	10	14	12	9	11	10	6	8	10	10	12	7	7	5	8	19	20	11	10	16	11	6	11
OTU_320	k__Bacteria	p__Firmicutes	c__Clostridia	o__Clostridiales	f__Lachnospiraceae	g__Fusicatenibacter	s__	1	0	3	0	0	0	1	0	31	27	3	0	7	0	3	0	1	0	42	32	0	0	14	12	2	2	2	1	1	2	2	1	17	13	5	0	0	0	0	1	7	0
OTU_321	k__Bacteria	p__Firmicutes	c__Clostridia	o__Clostridiales	f__Ruminococcaceae	g__Ruminococcaceae_UCG-010	s__	7	7	2	8	6	8	5	11	9	6	6	5	7	6	7	12	10	8	6	7	7	3	2	7	7	5	5	2	4	6	3	3	8	3	7	9	6	6	7	5	0	16
OTU_322	k__Bacteria	p__Bacteroidetes	c__Bacteroidia	o__Bacteroidales	f__Rikenellaceae	g__Rikenellaceae_RC9_gut_group	s__	5	11	10	3	8	8	9	6	6	8	10	13	12	9	9	12	13	14	6	7	9	22	12	19	13	16	12	19	14	34	13	12	20	31	4	14	12	20	34	49	1	10
OTU_323	k__Bacteria	p__Firmicutes	c__Clostridia	o__Clostridiales	f__Ruminococcaceae	Others	Others	4	5	4	5	10	9	5	4	9	3	3	2	5	5	7	6	7	6	3	3	7	4	8	5	4	5	6	4	6	9	3	6	7	8	3	4	6	13	4	5	3	0
OTU_324	k__Bacteria	p__Firmicutes	c__Clostridia	o__Clostridiales	f__Lachnospiraceae	g__[Eubacterium]_hallii_group	s__	13	16	11	6	13	16	12	13	43	14	15	19	12	7	23	11	12	25	17	13	22	17	24	12	4	6	6	4	5	11	10	10	11	9	3	7	6	12	8	12	0	0
OTU_325	k__Bacteria	p__Firmicutes	c__Erysipelotrichia	o__Erysipelotrichales	f__Erysipelotrichaceae	g__Turicibacter	s__	0	0	0	0	0	0	0	0	2	0	0	0	0	0	0	0	0	0	0	0	0	0	0	0	0	0	0	0	0	0	0	0	0	1	0	0	0	0	0	0	77	2
OTU_326	k__Bacteria	p__Firmicutes	c__Clostridia	o__Clostridiales	f__Family_XIII	g__Family_XIII_UCG-002	s__	6	4	5	6	4	8	9	7	12	8	3	8	7	6	6	4	7	6	4	4	4	4	3	4	1	3	3	0	1	2	2	2	1	4	7	2	4	5	1	2	4	1
OTU_327	k__Bacteria	p__Firmicutes	c__Clostridia	o__Clostridiales	f__Family_XIII	g__Family_XIII_UCG-002	s__	2	0	0	1	3	2	1	3	3	5	0	1	3	5	6	4	3	4	2	2	2	2	2	1	1	0	0	0	2	1	1	2	0	0	0	0	1	0	1	1	23	0
OTU_328	k__Bacteria	p__Bacteroidetes	c__Bacteroidia	o__Bacteroidales	f__Porphyromonadaceae	g__Parabacteroides	s__Parabacteroides_goldsteinii	0	0	0	0	0	0	0	0	0	0	0	0	0	0	0	0	0	0	0	0	0	0	0	0	0	0	0	0	0	1	1	0	0	0	0	0	0	0	0	0	86	6
OTU_329	k__Bacteria	p__Firmicutes	c__Clostridia	o__Clostridiales	f__Lachnospiraceae	g__[Eubacterium]_hallii_group	s__	0	0	0	0	0	0	0	1	135	14	0	0	0	0	0	1	2	0	140	9	0	0	8	12	0	0	0	0	0	0	0	0	7	12	0	0	0	0	0	0	0	0
OTU_330	k__Bacteria	p__Proteobacteria	c__Betaproteobacteria	Others	Others	Others	Others	6	3	6	10	19	7	5	6	2	8	4	4	6	3	12	3	9	7	2	8	4	13	15	3	5	2	2	4	5	3	4	12	3	3	4	1	7	12	3	2	1	0
OTU_331	k__Bacteria	p__Firmicutes	c__Clostridia	o__Clostridiales	f__Lachnospiraceae	g__Anaerosporobacter	s__	11	19	10	8	22	14	8	16	13	13	14	13	13	8	18	12	11	18	21	14	7	13	10	7	2	6	6	3	8	6	2	6	12	7	8	6	10	3	11	8	23	2
OTU_332	k__Bacteria	p__Firmicutes	c__Clostridia	o__Clostridiales	f__Ruminococcaceae	g__Ruminiclostridium_5	s__	7	6	10	6	8	1	3	5	13	3	11	7	5	4	4	3	9	6	8	4	7	11	11	7	6	4	8	9	6	9	6	11	16	8	8	6	4	5	4	12	0	1
OTU_333	k__Bacteria	p__Bacteroidetes	c__Bacteroidia	o__Bacteroidales	f__unidentified_Bacteroidales	g__Phocaeicola	s__	7	26	12	5	5	7	14	14	8	10	13	24	17	8	11	17	25	21	8	13	3	26	14	13	47	14	17	16	20	30	14	73	15	29	28	4	7	3	5	9	0	0
OTU_334	k__Bacteria	p__Firmicutes	c__Clostridia	o__Clostridiales	f__Ruminococcaceae	g__Ruminococcaceae_UCG-014	s__	2	3	6	3	3	5	2	3	3	7	1	3	9	3	6	4	3	3	12	9	3	3	7	3	1	6	4	1	1	3	2	3	4	2	4	7	4	0	2	1	42	13
OTU_335	k__Bacteria	p__Bacteroidetes	c__Bacteroidia	o__Bacteroidales	f__unidentified_Bacteroidales	g__Phocaeicola	s__	5	4	8	8	6	6	7	8	5	7	4	1	8	7	8	6	6	12	8	8	5	7	3	3	1	1	6	1	0	3	8	8	7	2	4	3	18	3	4	5	3	0
OTU_336	k__Bacteria	p__Firmicutes	c__Clostridia	o__Clostridiales	f__Lachnospiraceae	Others	Others	3	3	3	3	4	5	1	5	5	1	5	5	4	1	3	6	1	2	1	6	0	3	1	0	0	0	0	0	0	2	1	1	0	0	1	2	2	2	3	1	2	4
OTU_337	k__Bacteria	p__Bacteroidetes	c__Bacteroidia	o__Bacteroidales	f__Rikenellaceae	g__dgA-11_gut_group	s__	12	9	27	6	6	9	14	5	9	19	11	7	33	7	8	13	15	3	10	19	14	11	18	13	7	15	10	23	22	10	12	5	10	9	13	29	18	21	23	20	0	0
OTU_338	k__Bacteria	p__Firmicutes	c__Clostridia	o__Clostridiales	f__Ruminococcaceae	g__Subdoligranulum	s__	1	1	0	2	1	2	1	0	34	10	0	0	0	0	0	0	2	0	34	19	0	0	4	2	8	8	10	9	10	5	6	6	10	5	1	1	2	1	2	0	2	3
OTU_339	k__Bacteria	p__Bacteroidetes	c__Bacteroidia	o__Bacteroidales	f__Rikenellaceae	g__Alistipes	s__	12	8	8	8	8	7	13	7	4	13	8	11	10	11	9	6	11	11	3	11	17	16	12	19	19	16	11	13	15	18	21	18	15	18	10	12	10	6	10	15	2	2
OTU_340	k__Bacteria	p__Bacteroidetes	c__Bacteroidia	o__Bacteroidales	f__Prevotellaceae	g__Alloprevotella	s__	4	25	10	8	8	15	5	4	9	5	9	25	11	12	8	24	7	10	7	11	1	1	2	0	0	0	3	1	1	1	1	1	0	1	0	1	0	2	3	0	0	0
OTU_341	k__Bacteria	p__Firmicutes	c__Clostridia	o__Clostridiales	f__Ruminococcaceae	g__Ruminococcaceae_UCG-010	s__	8	13	7	3	8	8	4	4	5	6	9	9	8	8	9	5	9	10	5	6	12	10	8	5	6	4	2	6	5	6	6	7	3	8	12	5	2	13	8	1	0	0
OTU_342	k__Bacteria	p__Firmicutes	c__Clostridia	o__Clostridiales	f__Christensenellaceae	g__Christensenellaceae_R-7_group	s__bacterium_YE57	5	8	8	10	7	6	5	6	15	7	6	5	6	5	7	5	9	6	5	3	12	8	12	11	8	3	5	4	6	10	6	9	9	7	8	7	6	10	6	10	5	3
OTU_343	k__Bacteria	p__Firmicutes	c__Clostridia	o__Clostridiales	f__Ruminococcaceae	g__Ruminococcaceae_UCG-010	s__	3	5	6	5	3	2	3	3	4	4	3	2	3	7	4	3	2	8	4	4	4	1	6	4	4	4	2	2	2	8	2	1	8	5	4	5	3	1	5	2	2	4
OTU_344	k__Bacteria	p__Firmicutes	c__Clostridia	o__Clostridiales	f__Ruminococcaceae	g__[Eubacterium]_coprostanoligenes_group	s__	0	0	0	0	0	0	0	0	1	0	0	0	0	0	0	0	0	0	0	0	0	0	0	0	0	0	0	0	0	0	0	0	1	0	3	0	0	2	2	0	192	3
OTU_345	k__Bacteria	p__Firmicutes	c__Clostridia	o__Clostridiales	f__Christensenellaceae	g__Christensenellaceae_R-7_group	s__	11	10	12	7	9	6	11	9	11	11	9	9	10	8	9	10	10	8	7	8	8	14	6	7	9	8	10	10	11	12	9	11	13	9	18	11	12	28	7	11	6	12
OTU_346	k__Bacteria	p__Firmicutes	c__Clostridia	o__Clostridiales	f__Lachnospiraceae	g__Lachnospiraceae_UCG-010	s__	9	11	8	6	11	10	13	17	9	11	12	12	10	8	16	16	6	13	7	14	8	10	11	9	7	7	8	5	7	10	4	7	10	9	9	8	7	12	9	7	8	3
OTU_347	k__Bacteria	p__Firmicutes	c__Clostridia	o__Clostridiales	f__Family_XIII	g__Family_XIII_AD3011_group	s__	9	13	3	11	15	15	10	13	12	8	7	14	5	6	24	15	9	13	11	11	13	10	16	19	3	6	11	11	5	8	21	8	8	3	2	2	10	5	6	5	6	36
OTU_348	k__Bacteria	p__Firmicutes	c__Clostridia	o__Clostridiales	f__Ruminococcaceae	g__Ruminococcaceae_UCG-013	s__	8	7	4	6	9	8	5	6	9	10	6	2	4	7	5	3	6	6	6	6	6	6	10	12	7	9	8	8	10	7	8	7	11	8	9	10	7	12	12	11	23	1
OTU_349	k__Bacteria	p__Firmicutes	c__Clostridia	o__Clostridiales	f__Ruminococcaceae	g__Ruminococcaceae_UCG-013	s__	20	10	4	9	4	6	12	15	4	13	17	6	5	7	6	7	8	11	7	10	11	9	9	5	2	4	5	3	6	6	6	8	7	4	5	11	7	9	11	11	7	26
OTU_350	k__Bacteria	p__Firmicutes	c__Clostridia	o__Clostridiales	f__Ruminococcaceae	g__Ruminococcaceae_UCG-010	s__	1	5	4	4	6	3	4	1	2	3	5	5	2	2	2	3	3	2	3	2	6	4	4	4	4	4	5	2	2	4	2	5	2	4	3	5	3	7	4	5	0	0
OTU_351	k__Bacteria	p__Firmicutes	c__Clostridia	o__Clostridiales	f__Lachnospiraceae	g__Lachnospiraceae_NK4A136_group	s__	0	2	0	2	1	1	1	1	9	1	0	1	0	0	3	2	1	2	2	3	5	3	15	18	9	11	7	8	13	5	6	6	27	23	1	6	2	2	5	0	2	0
OTU_352	k__Bacteria	p__Firmicutes	c__Clostridia	o__Clostridiales	Others	Others	Others	10	8	8	9	11	12	11	7	11	9	6	4	11	12	13	19	10	7	10	8	7	5	10	9	7	7	9	2	8	8	4	6	12	4	8	7	9	1	11	9	10	22
OTU_353	k__Bacteria	p__Firmicutes	c__Clostridia	o__Clostridiales	f__Ruminococcaceae	g__Ruminococcaceae_UCG-013	s__	8	4	8	6	4	8	6	6	6	7	6	4	6	6	5	13	7	5	6	8	17	11	11	15	4	4	4	2	7	8	8	6	17	7	14	4	3	7	7	9	2	9
OTU_354	k__Bacteria	p__Bacteroidetes	c__Bacteroidia	o__Bacteroidales	f__Prevotellaceae	g__Prevotellaceae_UCG-004	s__	12	17	19	14	20	22	26	16	15	18	8	9	31	20	26	16	27	16	14	26	6	9	16	16	12	1	5	5	1	11	2	5	7	13	11	1	10	2	1	6	0	0
OTU_355	k__Bacteria	p__Bacteroidetes	c__Bacteroidia	o__Bacteroidales	f__Bacteroidales_S24-7_group	g__	s__	0	0	0	0	0	0	0	0	0	0	3	0	0	0	0	0	0	0	0	0	0	0	0	0	0	0	0	0	0	0	0	0	0	0	2	1	0	0	0	0	137	4
OTU_356	k__Bacteria	p__Firmicutes	c__Clostridia	o__Clostridiales	f__Ruminococcaceae	g__	s__	0	4	4	4	2	2	2	0	2	1	1	0	5	1	2	3	0	3	1	3	1	2	2	2	5	3	2	2	1	5	3	5	2	2	7	3	2	12	3	5	3	4
OTU_357	k__Bacteria	p__Spirochaetes	c__unidentified_Spirochaetes	o__Spirochaetales	f__Spirochaetaceae	g__Treponema_2	s__	4	7	7	7	5	5	8	8	6	5	3	5	4	5	5	4	5	5	6	3	12	3	11	3	12	2	5	1	3	16	5	3	4	12	6	6	4	7	3	5	0	0
OTU_358	k__Bacteria	p__Firmicutes	c__Clostridia	o__Clostridiales	f__Lachnospiraceae	g__Lachnospiraceae_NK3A20_group	s__	5	6	5	2	4	13	7	6	5	3	1	9	2	4	8	9	5	5	6	7	15	6	11	11	1	2	6	7	5	3	21	9	6	8	2	8	5	4	7	7	9	22
OTU_359	k__Bacteria	p__Firmicutes	c__Clostridia	o__Clostridiales	Others	Others	Others	6	1	5	3	3	2	4	4	4	5	3	5	5	5	3	4	1	4	7	6	1	3	7	2	4	5	3	0	1	1	3	0	3	3	3	8	6	0	4	2	6	3
OTU_360	k__Bacteria	p__Firmicutes	c__Clostridia	o__Clostridiales	f__Ruminococcaceae	g__Ruminococcaceae_UCG-010	s__	16	16	11	9	14	10	12	9	19	10	13	9	11	8	17	8	9	8	7	7	13	15	9	10	10	7	6	9	12	13	14	17	9	11	9	8	9	22	7	9	3	0
OTU_361	k__Bacteria	p__Bacteroidetes	c__Bacteroidia	o__Bacteroidales	f__unidentified_Bacteroidales	g__Phocaeicola	s__	10	16	5	12	12	10	10	10	8	15	10	18	9	9	12	11	15	17	9	12	5	7	4	8	8	6	4	3	6	6	6	12	7	10	6	6	5	4	5	7	1	0
OTU_362	k__Bacteria	p__Firmicutes	c__Clostridia	o__Clostridiales	f__Ruminococcaceae	g__[Eubacterium]_coprostanoligenes_group	s__	23	8	13	8	7	8	8	17	9	7	18	8	8	9	7	7	12	15	5	9	4	3	1	8	4	0	4	4	1	2	3	1	4	0	3	4	1	6	1	3	0	3
OTU_363	k__Bacteria	p__Firmicutes	c__Clostridia	o__Clostridiales	f__Ruminococcaceae	g__Ruminococcaceae_UCG-010	s__	14	21	16	17	18	17	16	23	17	19	18	23	13	19	17	13	17	21	14	18	17	15	12	13	15	7	11	9	14	15	13	12	12	12	16	12	7	14	16	19	13	0
OTU_364	k__Bacteria	p__Firmicutes	c__Clostridia	o__Clostridiales	f__Ruminococcaceae	g__Ruminococcaceae_UCG-010	s__	21	30	30	24	31	33	43	27	40	23	24	38	29	24	32	26	35	22	27	27	10	17	16	17	13	7	10	9	8	14	10	10	10	13	15	12	15	5	12	12	14	2
OTU_365	k__Bacteria	p__Firmicutes	c__Clostridia	o__Clostridiales	f__Ruminococcaceae	g__Ruminococcaceae_UCG-010	s__	16	18	20	24	15	17	16	16	17	13	18	13	17	16	22	19	15	13	13	14	11	11	20	16	7	10	9	12	12	11	5	14	17	12	8	9	10	15	8	9	7	8
OTU_366	k__Bacteria	p__Firmicutes	c__Clostridia	o__Clostridiales	f__Ruminococcaceae	Others	Others	4	3	3	3	3	8	4	3	8	4	5	2	3	4	7	5	7	4	2	2	8	7	6	5	3	4	4	2	3	3	2	4	10	6	8	5	3	4	4	4	5	1
OTU_367	k__Bacteria	p__Firmicutes	c__Clostridia	o__Clostridiales	f__Ruminococcaceae	Others	Others	9	10	10	10	10	9	3	14	6	6	4	5	5	4	9	7	7	13	7	5	4	5	6	3	3	1	1	4	3	2	2	3	3	6	1	5	2	12	2	3	0	2
OTU_368	k__Bacteria	p__Firmicutes	c__Clostridia	o__Clostridiales	f__Lachnospiraceae	g__Anaerostipes	s__Anaerostipes_hadrus	0	0	4	0	0	1	1	1	120	7	0	0	7	1	0	0	1	0	128	3	1	0	1	3	2	0	0	0	2	0	0	0	6	7	2	1	0	1	2	1	3	2
OTU_369	k__Bacteria	p__Bacteroidetes	c__Bacteroidia	o__Bacteroidales	f__Rikenellaceae	g__Alistipes	s__	26	29	17	16	22	18	21	17	17	23	23	22	17	19	24	22	25	23	16	21	14	17	10	16	15	17	14	10	11	24	9	19	19	15	10	10	11	12	16	14	0	2
OTU_370	k__Bacteria	p__Firmicutes	c__Clostridia	o__Clostridiales	f__Clostridiales_vadinBB60_group	g__	s__	19	26	21	27	19	14	22	14	17	14	10	16	18	10	19	13	17	11	15	12	18	26	15	13	15	17	11	18	22	26	21	23	14	17	13	14	9	60	18	28	0	2
OTU_371	k__Bacteria	p__Firmicutes	c__Clostridia	o__Clostridiales	f__Ruminococcaceae	g__Ruminococcaceae_UCG-005	s__	8	9	10	5	8	8	10	8	5	7	13	11	11	6	12	8	7	12	7	10	13	9	6	11	6	8	6	3	7	8	9	7	6	6	7	18	12	9	14	13	25	10
OTU_372	k__Bacteria	p__Bacteroidetes	c__Sphingobacteriia	o__Sphingobacteriales	f__Sphingobacteriaceae	g__Pedobacter	Others	0	0	0	0	0	0	0	0	0	0	0	0	0	0	0	0	0	0	0	0	0	0	0	3	0	0	0	32	17	42	0	0	0	1	0	0	0	11	18	30	0	0
OTU_373	k__Bacteria	p__Firmicutes	c__Clostridia	o__Clostridiales	f__Christensenellaceae	g__Christensenellaceae_R-7_group	s__	10	7	10	10	7	6	9	9	11	8	7	9	9	9	10	10	3	6	8	5	13	11	16	9	11	10	9	9	7	13	10	9	20	12	18	19	18	16	12	18	2	6
OTU_374	k__Bacteria	p__Bacteroidetes	c__Bacteroidia	o__Bacteroidales	f__Prevotellaceae	g__Prevotella_7	s__Prevotella_melaninogenica	0	0	0	0	0	0	0	1	135	24	0	0	0	0	0	1	1	0	132	28	0	0	0	0	0	0	0	0	0	0	0	0	0	0	0	0	0	0	0	0	0	0
OTU_375	k__Bacteria	p__Bacteroidetes	c__Bacteroidia	o__Bacteroidales	f__Bacteroidales_S24-7_group	g__	s__	4	0	2	6	1	4	4	0	0	3	0	0	0	0	0	1	0	0	0	0	4	2	0	0	15	26	38	32	21	11	30	12	17	8	4	6	3	4	4	1	0	0
OTU_376	k__Bacteria	p__Proteobacteria	c__Gammaproteobacteria	o__Pseudomonadales	f__Moraxellaceae	g__Psychrobacter	Others	5	0	0	0	0	0	0	0	0	0	3	0	0	0	0	0	0	0	0	0	0	0	2	1	0	0	0	43	22	65	0	0	0	2	0	0	0	15	30	47	0	0
OTU_377	k__Bacteria	p__Firmicutes	c__Clostridia	o__Clostridiales	f__Ruminococcaceae	g__Oscillibacter	s__	0	0	0	0	0	0	0	0	0	0	0	0	0	0	0	0	0	0	0	0	0	0	0	0	0	0	0	0	0	0	0	0	0	0	1	0	0	0	0	0	98	3
OTU_378	k__Bacteria	p__Firmicutes	c__Clostridia	o__Clostridiales	f__Ruminococcaceae	g__Ruminococcaceae_UCG-010	s__	26	21	18	22	22	14	21	31	19	29	16	17	14	31	20	16	21	28	16	13	19	25	20	16	18	12	13	14	12	13	13	17	18	19	23	19	10	30	19	18	2	1
OTU_379	k__Bacteria	p__Firmicutes	c__Clostridia	o__Clostridiales	f__Ruminococcaceae	g__Ruminococcaceae_UCG-010	s__	0	0	0	1	0	0	0	0	0	1	0	0	0	0	0	0	0	2	0	0	1	2	0	0	0	1	3	1	0	1	0	1	1	2	0	1	2	2	2	1	2	6
OTU_380	k__Bacteria	p__Firmicutes	c__Clostridia	o__Clostridiales	f__Ruminococcaceae	g__Ruminococcus_1	Others	15	19	12	18	32	15	9	15	19	17	15	12	6	17	26	8	10	15	12	13	1	1	5	0	1	0	1	1	3	3	1	0	0	0	5	2	0	1	2	2	11	15
OTU_381	k__Bacteria	p__Firmicutes	c__Clostridia	o__Clostridiales	f__Christensenellaceae	Others	Others	2	4	3	3	4	4	2	4	6	3	3	5	1	2	1	4	3	4	2	2	7	3	3	3	1	2	1	1	1	0	1	3	5	1	4	2	6	6	3	3	4	7
OTU_382	k__Bacteria	p__Firmicutes	c__Clostridia	o__Clostridiales	f__Ruminococcaceae	g__Ruminococcaceae_UCG-013	s__	8	3	4	7	4	8	8	5	3	6	7	1	5	9	3	10	11	11	4	5	5	7	23	5	7	5	6	6	4	8	3	5	10	7	16	12	10	8	5	5	6	4
OTU_383	k__Bacteria	p__Bacteroidetes	c__Bacteroidia	o__Bacteroidales	f__gir-aah93h0	g__	s__	2	1	2	1	0	1	0	2	3	6	4	1	1	0	1	1	0	4	1	4	3	2	8	4	7	8	4	5	3	4	2	4	9	7	7	3	6	4	3	3	0	0
OTU_384	k__Bacteria	p__Firmicutes	c__Clostridia	o__Clostridiales	f__Ruminococcaceae	g__Candidatus_Soleaferrea	Others	2	2	1	0	1	2	2	2	0	2	4	3	2	3	1	3	3	2	1	1	2	4	1	7	2	1	3	3	3	2	3	2	3	1	2	3	3	2	4	4	5	1
OTU_385	k__Bacteria	p__Firmicutes	c__Clostridia	o__Clostridiales	f__Clostridiales_vadinBB60_group	g__unidentified_Clostridiales_vadinBB60_group	Others	3	5	4	5	13	4	2	3	3	3	3	6	6	4	2	4	4	4	3	3	3	4	2	2	3	2	2	2	8	4	6	5	4	3	1	1	1	5	2	3	0	0
OTU_386	k__Bacteria	p__Firmicutes	c__Clostridia	o__Clostridiales	f__Lachnospiraceae	g__Lachnospiraceae_FCS020_group	s__	14	14	14	18	8	11	12	13	12	13	13	9	10	17	9	13	15	16	13	12	2	4	5	4	6	3	4	5	3	7	6	6	5	5	5	5	5	4	2	2	25	6
OTU_387	k__Bacteria	p__Firmicutes	c__Clostridia	o__Clostridiales	f__Ruminococcaceae	g__Ruminococcaceae_UCG-013	Others	5	1	2	6	2	5	4	6	3	3	1	3	4	4	3	5	5	4	8	3	9	9	6	6	5	6	6	3	6	4	8	5	3	4	5	3	3	6	5	3	37	5
OTU_388	k__Bacteria	p__Firmicutes	c__Clostridia	o__Clostridiales	f__Christensenellaceae	g__Christensenellaceae_R-7_group	Others	23	26	27	28	33	32	31	25	33	30	14	11	18	24	24	23	15	33	35	15	27	25	32	14	10	17	12	7	15	19	10	11	21	15	21	18	15	30	17	17	18	32
OTU_389	k__Bacteria	p__Firmicutes	c__Clostridia	o__Clostridiales	f__Ruminococcaceae	g__[Eubacterium]_coprostanoligenes_group	s__	12	12	19	13	9	11	10	11	11	15	9	17	13	12	7	12	14	11	10	8	0	8	2	1	2	0	0	3	1	1	1	1	1	1	3	1	2	8	2	5	6	9
OTU_390	k__Bacteria	p__Bacteroidetes	c__Bacteroidia	o__Bacteroidales	f__Bacteroidales_S24-7_group	g__	s__	1	0	0	0	0	0	0	0	0	1	0	0	0	0	0	0	0	0	0	0	0	0	0	0	0	0	0	0	0	0	0	0	0	0	0	0	0	0	0	0	71	4
OTU_391	k__Bacteria	p__Firmicutes	c__Clostridia	o__Clostridiales	f__Ruminococcaceae	g__Ruminococcaceae_UCG-010	s__	2	4	6	2	4	2	3	3	6	3	2	2	1	4	7	3	5	3	4	4	3	2	5	4	1	1	2	1	2	3	1	1	2	3	3	1	5	4	2	3	7	3
OTU_392	k__Bacteria	p__Bacteroidetes	c__Bacteroidia	o__Bacteroidales	f__Porphyromonadaceae	g__Parabacteroides	s__Parabacteroides_distasonis	0	0	1	1	0	1	1	0	1	1	0	0	0	0	1	1	0	0	0	1	4	1	1	3	10	16	16	16	17	9	16	8	10	7	2	6	4	1	3	1	0	0
OTU_393	k__Bacteria	p__Firmicutes	c__Clostridia	o__Clostridiales	f__Ruminococcaceae	g__Ruminococcaceae_UCG-010	s__	15	21	15	21	24	8	17	15	14	9	11	19	13	18	15	7	16	14	11	17	18	22	19	13	17	11	16	15	12	13	15	18	15	12	24	8	23	17	13	9	5	5
OTU_394	k__Bacteria	p__Firmicutes	c__Clostridia	o__Clostridiales	f__Lachnospiraceae	Others	Others	21	19	13	12	13	14	11	15	12	12	30	27	15	14	15	19	21	23	14	16	15	42	16	14	15	17	12	15	12	18	15	29	17	15	13	24	12	20	11	14	3	0
OTU_395	k__Bacteria	p__Firmicutes	c__Clostridia	o__Clostridiales	f__Ruminococcaceae	g__Ruminococcaceae_UCG-013	s__	6	2	1	1	5	5	0	1	1	2	3	1	1	0	0	3	1	3	5	1	7	6	6	20	6	4	4	2	4	14	3	2	2	10	9	14	12	4	13	67	5	64
OTU_396	k__Bacteria	p__Firmicutes	c__Clostridia	o__Clostridiales	f__Christensenellaceae	g__Christensenellaceae_R-7_group	s__	4	7	8	7	3	7	6	5	6	7	7	8	4	3	3	3	4	9	6	7	2	4	6	2	5	2	4	2	5	5	1	2	6	3	4	6	2	7	5	4	4	14
OTU_397	k__Bacteria	p__Firmicutes	c__Clostridia	o__Clostridiales	f__Ruminococcaceae	g__Ruminococcaceae_UCG-010	s__	0	1	3	3	2	2	2	4	2	1	2	2	5	3	2	2	3	2	2	0	3	8	3	2	9	4	2	5	7	6	6	6	4	4	2	3	3	10	5	8	2	2
OTU_398	k__Bacteria	p__Firmicutes	c__Clostridia	o__Clostridiales	f__Ruminococcaceae	g__[Eubacterium]_coprostanoligenes_group	s__	16	15	10	12	30	18	16	15	33	13	18	8	13	15	20	13	13	13	18	10	10	21	9	7	12	10	6	6	8	18	9	9	12	10	25	5	9	15	5	5	10	1
OTU_399	k__Bacteria	p__Firmicutes	c__Clostridia	o__Clostridiales	f__Ruminococcaceae	Others	Others	1	2	4	3	2	2	2	6	3	4	4	1	1	3	1	0	2	8	1	3	8	5	10	6	5	4	3	2	1	8	7	5	9	8	6	5	3	8	8	4	5	18
OTU_400	k__Bacteria	p__Bacteroidetes	c__Bacteroidia	o__Bacteroidales	f__Prevotellaceae	g__Prevotellaceae_UCG-004	s__	6	14	15	7	5	14	12	19	8	11	9	15	15	9	13	16	11	24	9	14	12	15	7	11	22	14	5	10	16	12	11	19	9	11	10	8	4	2	8	6	0	0
OTU_401	k__Bacteria	p__Firmicutes	c__Clostridia	o__Clostridiales	f__Ruminococcaceae	g__Ruminococcaceae_UCG-010	s__	1	1	3	4	4	2	3	3	3	1	4	2	7	2	4	2	2	2	4	2	9	7	5	2	7	5	5	4	6	6	5	11	5	6	6	4	4	5	2	10	0	1
OTU_402	k__Bacteria	p__Bacteroidetes	c__Bacteroidia	o__Bacteroidales	f__Rikenellaceae	g__Alistipes	s__	4	6	4	1	2	4	5	2	5	0	4	5	8	2	7	5	4	4	3	2	5	4	5	6	6	5	8	7	6	6	4	6	3	5	4	4	1	2	2	3	0	3
OTU_403	k__Bacteria	p__Firmicutes	c__Clostridia	o__Clostridiales	f__Ruminococcaceae	Others	Others	2	5	7	5	10	3	6	3	7	4	6	4	6	3	6	3	4	6	3	4	1	4	3	6	2	2	1	3	1	3	0	4	0	3	4	4	3	2	0	2	4	2
OTU_404	k__Bacteria	p__Firmicutes	c__Clostridia	o__Clostridiales	f__Ruminococcaceae	g__Ruminococcaceae_NK4A214_group	s__	9	8	5	6	10	11	8	10	9	10	7	7	10	6	9	7	6	15	12	8	7	8	9	8	3	5	5	3	5	4	2	4	7	4	5	10	5	3	8	9	9	12
OTU_405	k__Bacteria	p__Firmicutes	c__Clostridia	o__Clostridiales	f__Christensenellaceae	g__Christensenellaceae_R-7_group	s__	2	4	6	4	5	3	5	3	5	3	10	4	7	3	3	2	4	3	3	3	4	4	7	3	3	4	2	5	1	1	1	2	7	4	6	3	6	10	3	5	4	4
OTU_406	k__Bacteria	p__Firmicutes	c__Clostridia	o__Clostridiales	Others	Others	Others	2	3	0	1	2	2	1	0	3	1	1	1	1	1	0	4	4	1	0	2	4	5	2	3	3	2	3	2	2	2	2	6	3	5	7	4	6	4	6	5	6	1
OTU_407	k__Bacteria	p__Firmicutes	c__Clostridia	o__Clostridiales	f__Ruminococcaceae	g__Ruminococcaceae_UCG-010	s__	8	5	12	7	10	4	9	8	9	7	4	8	8	10	6	9	6	10	8	6	8	8	9	4	6	8	3	5	14	9	10	8	5	7	3	5	4	20	2	17	1	0
OTU_408	k__Bacteria	p__Firmicutes	c__Clostridia	o__Clostridiales	f__Ruminococcaceae	g__Ruminococcaceae_UCG-013	s__	3	3	4	4	2	13	5	3	3	6	4	1	3	7	3	9	6	6	6	4	18	11	4	8	5	5	4	2	2	7	5	6	5	5	3	8	5	5	7	14	15	16
OTU_409	k__Bacteria	p__Firmicutes	c__Clostridia	o__Clostridiales	f__Ruminococcaceae	g__Ruminococcaceae_UCG-010	s__bacterium_enrichment_culture_clone_BBMC-9	6	4	7	5	6	5	4	4	6	3	4	5	3	5	5	4	5	5	2	4	3	4	3	2	2	2	2	1	3	3	1	4	4	3	3	4	3	3	4	3	8	5
OTU_410	k__Bacteria	p__Firmicutes	c__Clostridia	o__Clostridiales	f__Lachnospiraceae	g__[Eubacterium]_ventriosum_group	s__	1	1	0	2	0	5	3	2	5	9	1	1	1	0	1	3	3	1	4	7	7	5	13	9	3	8	9	6	6	7	13	5	12	17	2	3	4	7	3	6	5	2
OTU_411	k__Bacteria	p__Bacteroidetes	c__Bacteroidia	o__Bacteroidales	f__Bacteroidaceae	g__Bacteroides	s__	22	35	30	17	17	15	22	23	12	29	34	31	46	28	27	18	33	24	13	26	27	37	27	39	45	45	22	31	29	41	34	40	35	45	29	36	17	15	23	24	8	46
OTU_412	k__Bacteria	p__Firmicutes	c__Clostridia	o__Clostridiales	f__Ruminococcaceae	Others	Others	4	6	3	1	4	1	5	2	1	3	3	2	4	3	6	2	4	3	1	0	9	13	10	5	5	4	7	3	5	5	6	8	4	9	14	7	4	8	8	7	3	0
OTU_413	k__Bacteria	p__Firmicutes	c__Clostridia	o__Clostridiales	f__Ruminococcaceae	g__Ruminococcaceae_UCG-013	s__	7	4	9	12	8	8	26	9	3	6	3	2	3	5	6	5	18	4	5	5	8	8	6	2	8	5	3	4	7	4	4	6	11	4	6	5	3	9	8	4	1	13
OTU_414	k__Bacteria	p__Firmicutes	c__Clostridia	o__Clostridiales	f__Ruminococcaceae	Others	Others	2	2	1	0	2	0	1	1	0	2	1	0	2	1	2	1	1	1	0	2	4	3	1	2	3	1	1	1	1	2	2	4	6	4	1	3	6	2	3	5	3	31
OTU_415	k__Bacteria	p__Firmicutes	c__Clostridia	o__Clostridiales	f__Lachnospiraceae	Others	Others	0	3	2	0	2	1	2	3	0	1	1	2	1	2	2	1	1	0	2	2	2	0	1	0	1	3	4	2	1	1	3	2	4	1	0	1	3	1	1	3	2	10
OTU_416	k__Bacteria	p__Firmicutes	c__Clostridia	o__Clostridiales	f__Clostridiales_vadinBB60_group	g__	s__	3	7	9	9	9	5	4	5	2	3	4	6	4	6	5	6	3	1	5	3	4	7	4	2	5	5	3	4	2	7	2	3	5	3	5	2	4	10	7	11	0	3
OTU_417	k__Bacteria	p__Bacteroidetes	c__Bacteroidia	o__Bacteroidales	f__Rikenellaceae	g__Alistipes	s__	6	8	5	10	6	3	10	5	5	3	6	6	9	8	8	3	12	4	6	5	8	7	3	9	10	8	6	7	7	6	5	9	6	8	5	6	5	8	4	4	0	0
OTU_418	k__Bacteria	p__Firmicutes	c__Clostridia	o__Clostridiales	f__Ruminococcaceae	Others	Others	2	1	6	3	0	2	4	3	2	4	4	3	4	2	2	5	4	3	5	3	3	4	2	4	3	2	2	3	2	4	1	3	3	3	2	3	1	2	2	2	0	0
OTU_419	k__Bacteria	p__Firmicutes	c__Clostridia	o__Clostridiales	f__Lachnospiraceae	Others	Others	6	8	4	2	10	4	3	8	4	10	8	7	2	7	4	5	5	8	6	8	9	1	5	3	4	1	2	2	2	3	3	0	2	0	1	2	0	0	2	3	0	0
OTU_420	k__Bacteria	p__Bacteroidetes	c__Bacteroidia	o__Bacteroidales	f__Bacteroidales_BS11_gut_group	g__	s__	12	2	8	5	3	1	2	3	3	3	3	0	13	0	2	3	1	2	0	1	43	5	23	7	3	4	10	2	3	0	3	14	6	2	5	8	96	5	11	2	0	0
OTU_421	k__Bacteria	p__Bacteroidetes	Others	Others	Others	Others	Others	2	2	0	1	1	3	1	2	0	1	2	0	0	0	1	2	2	3	3	0	2	5	7	1	7	2	2	6	4	8	2	2	4	3	3	3	1	3	2	2	0	0
OTU_422	k__Bacteria	p__Firmicutes	c__Clostridia	o__Clostridiales	f__Ruminococcaceae	Others	Others	8	10	5	4	2	4	4	8	4	9	7	9	2	7	8	12	4	6	8	7	1	5	4	1	2	3	3	4	7	2	4	2	10	3	2	7	7	3	9	11	7	0
OTU_423	k__Bacteria	p__Firmicutes	c__Clostridia	o__Clostridiales	f__Ruminococcaceae	Others	Others	5	3	1	4	2	3	3	2	4	2	7	2	2	2	3	8	3	4	4	0	2	3	3	2	1	3	1	1	2	4	2	3	1	7	4	2	3	3	3	2	4	3
OTU_424	k__Bacteria	p__Bacteroidetes	c__Bacteroidia	o__Bacteroidales	Others	Others	Others	2	2	0	3	2	3	1	3	2	2	2	1	1	3	1	6	0	1	3	3	15	5	5	4	8	6	4	2	2	3	8	5	6	3	23	3	5	4	5	2	7	0
OTU_425	k__Bacteria	p__Firmicutes	c__Clostridia	o__Clostridiales	f__Ruminococcaceae	g__Ruminococcaceae_UCG-010	s__	5	3	3	6	6	1	2	3	3	6	3	6	3	7	5	4	6	4	3	1	3	3	6	1	7	4	2	4	4	5	1	5	5	4	4	5	1	5	5	2	0	5
OTU_426	k__Bacteria	p__Bacteroidetes	c__Bacteroidia	o__Bacteroidales	f__Rikenellaceae	g__Alistipes	s__	18	18	14	30	15	15	17	14	19	17	15	23	25	29	19	17	28	24	22	12	18	21	73	20	18	7	14	12	6	14	7	26	32	15	45	21	27	19	12	13	24	26
OTU_427	k__Bacteria	p__Bacteroidetes	c__Bacteroidia	o__Bacteroidales	f__Prevotellaceae	g__Prevotella_1	s__	6	7	3	11	3	6	7	6	4	3	8	5	7	12	7	8	8	6	6	8	4	6	1	2	3	4	4	2	0	9	4	4	1	3	10	3	3	2	1	5	3	0
OTU_428	k__Bacteria	p__Tenericutes	c__Mollicutes	o__Mollicutes_RF9	f__	g__	s__	13	15	25	14	24	18	10	13	17	12	15	17	24	19	20	23	10	17	22	18	27	27	43	28	17	13	16	11	19	26	16	20	33	16	62	29	22	34	28	37	4	32
OTU_429	k__Bacteria	p__Elusimicrobia	c__unidentified_Elusimicrobia	o__Elusimicrobiales	f__Elusimicrobiaceae	g__Elusimicrobium	s__	6	3	8	3	4	5	4	8	5	5	2	2	12	1	1	4	3	7	4	4	3	7	6	5	1	2	4	1	1	6	0	3	3	4	6	5	9	3	3	5	5	4
OTU_430	k__Bacteria	p__Firmicutes	c__Clostridia	o__Clostridiales	f__Ruminococcaceae	g__Ruminococcus_1	s__	0	1	0	1	2	0	3	1	1	0	0	0	1	2	0	0	1	2	0	0	0	0	0	0	0	0	0	0	0	0	0	0	0	0	0	0	0	0	0	1	0	2
OTU_431	k__Bacteria	p__Firmicutes	c__Bacilli	o__Lactobacillales	f__Streptococcaceae	g__Streptococcus	Others	0	0	1	0	0	0	0	0	32	77	0	0	0	0	0	0	0	0	33	79	0	0	2	0	0	0	0	0	0	0	0	0	1	0	0	0	0	0	0	0	0	1
OTU_432	k__Bacteria	p__Firmicutes	c__Clostridia	o__Clostridiales	f__Ruminococcaceae	g__Ruminococcaceae_UCG-013	s__	9	5	5	2	1	11	3	4	4	6	8	2	8	5	3	7	0	8	7	4	10	12	16	5	11	6	10	7	5	18	5	6	12	9	14	9	13	7	10	15	19	4
OTU_433	k__Bacteria	p__Firmicutes	c__Clostridia	o__Clostridiales	f__Lachnospiraceae	g__Acetitomaculum	s__	1	5	3	2	2	3	3	6	3	9	1	6	2	3	3	2	0	5	3	2	9	5	8	2	3	0	3	3	2	5	5	4	6	2	1	1	5	7	8	5	4	0
OTU_434	k__Bacteria	p__Bacteroidetes	c__Bacteroidia	Others	Others	Others	Others	0	3	23	5	2	1	19	0	2	4	0	1	5	3	0	0	8	0	0	4	0	3	1	3	21	5	12	4	5	35	5	4	4	12	4	2	15	29	2	11	0	0
OTU_435	k__Bacteria	p__Firmicutes	c__Clostridia	o__Clostridiales	f__Christensenellaceae	g__Christensenellaceae_R-7_group	s__	9	5	6	4	16	10	5	6	12	7	5	6	5	5	6	5	7	5	10	6	10	9	10	5	5	5	3	5	3	6	5	4	7	6	13	11	7	7	8	5	1	8
OTU_436	k__Bacteria	p__Firmicutes	c__Clostridia	o__Clostridiales	f__Ruminococcaceae	g__Ruminococcus_2	s__	5	2	2	3	2	2	5	3	2	4	1	3	3	1	2	3	5	6	2	4	4	4	3	3	2	4	1	2	0	1	3	4	3	1	5	4	2	4	3	3	0	46
OTU_437	k__Bacteria	p__Bacteroidetes	c__Bacteroidia	o__Bacteroidales	f__Rikenellaceae	g__dgA-11_gut_group	s__	8	7	9	6	13	10	6	9	7	16	10	12	9	7	18	7	9	14	10	9	9	5	8	7	9	15	6	16	12	14	15	10	7	8	8	14	11	9	19	20	1	0
OTU_438	k__Bacteria	p__Firmicutes	c__Clostridia	o__Clostridiales	f__Ruminococcaceae	g__Ruminococcaceae_UCG-010	s__	10	12	10	15	15	12	11	15	11	15	16	9	16	12	15	16	16	18	19	13	10	9	13	13	11	10	9	12	9	12	11	11	8	11	17	18	11	14	10	13	20	6
OTU_439	k__Bacteria	p__Bacteroidetes	c__Bacteroidia	o__Bacteroidales	f__Rikenellaceae	g__Rikenellaceae_RC9_gut_group	s__	3	4	5	6	8	5	1	2	3	2	1	1	3	2	5	6	1	2	2	1	1	9	0	2	5	4	3	3	1	2	0	2	1	2	2	2	2	1	4	7	0	0
OTU_440	k__Bacteria	p__Firmicutes	c__Clostridia	o__Clostridiales	f__Lachnospiraceae	g__Tyzzerella_3	s__	0	0	0	0	0	0	0	0	0	0	0	0	0	0	0	0	0	0	0	0	0	0	0	0	0	0	0	0	0	0	0	0	0	0	0	0	0	0	0	0	60	2
OTU_441	k__Bacteria	p__Firmicutes	c__Clostridia	o__Clostridiales	f__Lachnospiraceae	g__Marvinbryantia	s__	5	6	4	3	6	4	8	2	8	7	7	5	3	5	2	3	4	5	6	3	8	7	6	5	4	2	6	8	5	7	6	5	7	8	3	5	1	7	6	4	4	17
OTU_442	k__Bacteria	p__Firmicutes	c__Clostridia	o__Clostridiales	f__Ruminococcaceae	g__Ruminococcaceae_UCG-010	s__	4	10	4	7	5	4	9	5	6	4	3	6	10	6	2	4	6	5	5	3	2	7	3	2	2	3	3	5	2	4	2	3	4	3	3	2	4	5	2	5	0	3
OTU_443	k__Bacteria	p__Bacteroidetes	c__Bacteroidia	o__Bacteroidales	f__Rikenellaceae	g__dgA-11_gut_group	s__	4	9	5	6	9	4	4	7	6	5	3	6	8	6	9	3	8	4	5	5	6	6	7	10	5	4	3	4	8	3	4	5	7	10	3	8	8	7	7	5	6	0
OTU_444	k__Bacteria	p__Firmicutes	c__Clostridia	o__Clostridiales	f__Family_XIII	g__Family_XIII_AD3011_group	s__	4	1	0	2	3	2	3	2	3	1	2	2	1	3	0	2	4	3	1	6	2	1	0	3	3	0	3	1	2	2	1	2	2	5	5	6	4	1	2	0	19	0
OTU_445	k__Bacteria	p__Firmicutes	c__Clostridia	o__Clostridiales	f__Ruminococcaceae	g__Ruminococcaceae_UCG-010	s__	20	14	9	14	15	16	11	16	14	11	14	10	13	15	9	11	10	16	12	15	9	12	16	13	15	9	9	7	15	14	7	10	15	12	11	15	8	6	9	10	8	3
OTU_446	k__Bacteria	p__Firmicutes	c__Clostridia	o__Clostridiales	f__Ruminococcaceae	Others	Others	0	0	0	0	0	1	0	0	1	1	0	0	2	1	0	2	0	0	0	0	6	5	3	2	3	0	3	0	2	0	3	2	1	2	6	2	2	0	1	2	14	14
OTU_447	k__Bacteria	p__Firmicutes	c__Bacilli	o__Lactobacillales	f__Carnobacteriaceae	g__Atopostipes	s__	0	0	0	0	0	0	0	0	0	0	0	0	0	0	0	0	0	0	0	0	1	0	0	0	0	0	0	41	23	52	0	0	0	0	0	0	0	17	29	27	0	0
OTU_448	k__Bacteria	p__Firmicutes	c__Clostridia	o__Clostridiales	f__Ruminococcaceae	Others	Others	7	7	6	6	4	5	5	4	5	3	4	6	4	6	3	3	2	6	5	3	9	7	13	3	4	4	4	4	2	9	6	7	6	8	11	7	8	22	8	16	0	8
OTU_449	k__Bacteria	p__Firmicutes	c__Clostridia	o__Clostridiales	f__Ruminococcaceae	g__Ruminococcaceae_UCG-010	s__	7	8	7	9	6	7	3	5	8	4	8	8	4	4	5	8	8	4	7	4	11	10	4	4	7	4	5	12	7	7	6	17	10	8	7	8	7	9	4	16	0	0
OTU_450	k__Bacteria	p__Firmicutes	c__Clostridia	o__Clostridiales	f__Ruminococcaceae	g__Ruminococcaceae_UCG-013	s__	8	9	5	5	3	9	10	7	4	7	10	6	6	7	6	9	6	11	7	9	13	7	8	4	6	7	6	5	4	5	6	7	7	5	9	7	9	5	9	11	22	4
OTU_451	k__Bacteria	p__Firmicutes	c__Clostridia	o__Clostridiales	f__Ruminococcaceae	Others	Others	1	4	4	1	2	1	0	1	1	1	0	0	0	0	0	2	0	0	2	0	1	0	2	0	1	0	0	0	0	0	0	2	3	0	0	0	0	1	0	1	7	1
OTU_452	k__Bacteria	p__Firmicutes	c__Clostridia	o__Clostridiales	f__Ruminococcaceae	g__Ruminococcaceae_UCG-009	Others	0	0	0	0	0	0	0	0	0	0	0	0	0	0	0	0	0	0	0	0	0	0	4	1	0	0	0	0	0	0	0	0	4	1	0	0	0	0	0	0	57	1
OTU_453	k__Bacteria	p__Firmicutes	c__Clostridia	o__Clostridiales	f__Ruminococcaceae	g__Saccharofermentans	s__	2	2	2	1	5	4	3	4	2	4	2	6	5	2	8	4	2	6	1	4	5	3	3	1	4	4	3	1	3	5	5	2	3	6	1	3	3	12	4	4	0	0
OTU_454	k__Bacteria	p__Firmicutes	c__Clostridia	o__Clostridiales	f__Ruminococcaceae	g__Ruminococcaceae_UCG-013	s__	8	7	13	17	12	12	22	14	11	11	12	4	5	19	11	15	15	7	12	10	6	10	11	9	6	11	5	2	6	12	3	10	10	8	7	14	13	6	23	13	0	0
OTU_455	k__Bacteria	p__Firmicutes	c__Clostridia	o__Clostridiales	f__Ruminococcaceae	g__Ruminococcaceae_UCG-010	s__	12	19	17	36	24	14	16	18	23	8	15	16	19	19	17	17	12	12	12	11	18	26	23	7	17	12	13	17	21	25	22	21	25	13	9	11	16	49	13	27	2	0
OTU_456	k__Bacteria	p__Bacteroidetes	c__Bacteroidia	o__Bacteroidales	f__Prevotellaceae	g__Alloprevotella	s__	18	4	4	3	4	6	10	5	7	10	22	8	8	6	4	10	13	8	14	6	6	35	7	29	1	5	8	2	40	14	3	7	7	14	0	0	2	1	17	2	0	0
OTU_457	k__Bacteria	p__Firmicutes	c__Clostridia	o__Clostridiales	f__Family_XIII	g__Family_XIII_AD3011_group	s__	0	4	2	1	4	2	3	5	1	3	2	3	0	3	3	2	2	4	3	2	3	7	3	4	2	1	2	2	2	3	2	2	3	2	3	1	1	3	1	2	0	4
OTU_458	k__Bacteria	p__Bacteroidetes	c__Bacteroidia	o__Bacteroidales	f__Porphyromonadaceae	g__Barnesiella	s__	4	1	0	0	0	3	1	1	0	0	1	0	0	1	0	2	1	0	0	1	3	4	0	1	2	2	2	2	2	0	4	2	5	2	1	2	0	0	3	0	3	35
OTU_459	k__Bacteria	p__Saccharibacteria	c__unidentified_Saccharibacteria	o__unidentified_Saccharibacteria	f__unidentified_Saccharibacteria	g__Candidatus_Saccharimonas	s__	1	1	0	0	0	1	0	1	1	0	0	1	0	0	0	1	1	0	1	0	2	1	2	1	0	4	0	2	2	2	3	2	1	2	1	5	9	2	4	8	3	15
OTU_460	k__Bacteria	p__Firmicutes	c__Erysipelotrichia	o__Erysipelotrichales	f__Erysipelotrichaceae	g__Erysipelatoclostridium	s__	4	4	3	5	3	2	2	4	3	2	2	6	4	4	3	2	4	1	2	3	6	6	5	10	2	4	5	4	7	3	3	3	6	2	5	2	3	7	4	2	0	0
OTU_461	k__Bacteria	p__Firmicutes	c__Clostridia	o__Clostridiales	f__Ruminococcaceae	g__Ruminococcaceae_UCG-013	s__	6	5	3	11	9	6	5	6	4	7	2	1	4	9	8	10	8	7	8	4	6	4	9	7	3	6	3	5	6	17	3	6	8	5	15	10	13	13	13	37	17	7
OTU_462	k__Bacteria	p__Firmicutes	c__Clostridia	o__Clostridiales	f__Ruminococcaceae	g__Ruminococcaceae_UCG-010	s__	1	1	0	2	0	2	1	0	0	0	0	0	0	1	2	2	2	3	0	0	3	3	2	3	0	1	1	3	4	5	1	1	1	3	2	2	2	2	3	1	7	2
OTU_463	k__Bacteria	p__Firmicutes	c__Clostridia	o__Clostridiales	f__Christensenellaceae	g__Christensenellaceae_R-7_group	Others	1	2	4	1	1	0	0	2	3	2	1	1	1	2	2	2	0	1	2	0	2	2	4	2	2	1	1	1	1	1	2	2	1	1	1	2	3	3	1	6	2	1
OTU_464	k__Bacteria	p__Firmicutes	c__Clostridia	o__Clostridiales	f__Family_XIII	g__Family_XIII_UCG-001	s__	6	3	1	1	6	3	2	1	4	5	3	5	5	2	6	6	4	6	4	6	3	3	2	2	0	2	1	1	2	2	0	2	3	1	0	2	1	4	3	1	0	0
OTU_465	k__Bacteria	p__Firmicutes	c__Clostridia	o__Clostridiales	f__Ruminococcaceae	g__Ruminococcaceae_UCG-010	s__	4	7	6	7	9	6	5	2	8	3	2	3	4	5	8	4	1	5	5	2	2	2	3	0	4	4	1	3	2	3	3	4	6	1	1	1	3	10	3	3	0	0
OTU_466	k__Bacteria	p__Firmicutes	c__Clostridia	o__Clostridiales	f__Peptococcaceae	g__	s__	4	26	3	5	36	1	4	9	54	3	5	24	1	1	11	1	8	25	5	2	4	7	2	18	9	4	2	0	2	5	5	7	5	6	17	9	4	16	4	33	53	12
OTU_467	k__Bacteria	p__Firmicutes	c__Clostridia	o__Clostridiales	f__Ruminococcaceae	g__Ruminococcus_1	s__	3	2	5	5	3	3	3	6	8	6	4	4	1	7	4	5	3	7	7	3	1	1	2	3	4	0	2	0	3	2	0	0	0	0	3	1	0	0	2	2	5	0
OTU_468	k__Bacteria	p__Bacteroidetes	c__Bacteroidia	o__Bacteroidales	f__Rikenellaceae	g__Rikenellaceae_RC9_gut_group	s__	18	13	20	18	11	23	17	23	13	19	31	12	23	27	12	27	20	30	18	18	70	66	86	82	82	91	40	55	50	104	28	76	83	74	169	176	75	80	145	111	9	1
OTU_469	k__Bacteria	p__Firmicutes	c__Clostridia	o__Clostridiales	f__Ruminococcaceae	g__Ruminococcaceae_UCG-010	s__	22	28	23	30	34	20	21	19	20	15	15	26	19	19	26	11	20	19	21	19	21	22	13	10	23	19	11	20	26	28	21	23	20	14	15	18	15	38	15	29	3	0
OTU_470	k__Bacteria	p__Actinobacteria	c__Coriobacteriia	o__Coriobacteriales	f__Coriobacteriaceae	g__Olsenella	s__	17	18	12	12	12	25	13	9	41	12	26	38	12	9	30	19	23	15	13	24	60	26	60	22	17	18	16	22	18	30	38	37	43	31	11	22	15	59	14	21	1	15
OTU_471	k__Bacteria	p__Firmicutes	c__Clostridia	o__Clostridiales	f__Christensenellaceae	g__Christensenellaceae_R-7_group	s__	8	5	9	9	5	9	5	9	12	10	9	6	8	6	7	7	9	7	9	4	7	4	8	6	5	3	4	4	6	4	4	9	8	5	3	6	5	9	6	7	1	2
OTU_472	k__Bacteria	p__Firmicutes	c__Clostridia	o__Clostridiales	f__Ruminococcaceae	g__Ruminococcaceae_UCG-014	s__	0	2	3	2	2	1	0	2	0	1	2	1	1	2	0	2	0	2	2	1	1	1	4	1	1	3	0	1	2	2	0	1	1	2	3	3	4	0	3	2	5	3
OTU_473	k__Bacteria	p__Firmicutes	c__Clostridia	o__Clostridiales	f__Christensenellaceae	g__	s__	8	4	2	4	3	3	3	3	9	6	4	1	5	4	7	4	4	5	3	4	4	4	7	5	4	1	2	2	3	2	4	2	1	1	3	4	4	4	4	6	5	5
OTU_474	k__Bacteria	p__Firmicutes	c__Bacilli	o__Lactobacillales	f__Carnobacteriaceae	g__Atopostipes	s__	0	0	0	0	0	0	0	0	0	0	0	0	0	0	0	0	0	0	0	0	0	0	0	0	0	0	0	41	27	48	0	0	0	0	0	0	0	16	35	36	0	0
OTU_475	k__Bacteria	p__Firmicutes	c__Clostridia	o__Clostridiales	f__Ruminococcaceae	g__Ruminococcaceae_NK4A214_group	Others	3	6	2	4	4	7	4	7	4	2	2	4	3	4	1	7	4	3	4	4	1	2	1	3	1	2	1	0	0	0	1	2	1	2	2	3	1	0	0	2	8	2
OTU_476	k__Bacteria	p__Bacteroidetes	c__Bacteroidia	o__Bacteroidales	Others	Others	Others	0	3	2	2	2	1	4	1	2	5	0	2	1	0	2	2	1	0	0	0	0	0	0	0	1	19	5	2	1	4	3	1	0	0	0	3	1	14	0	0	0	0
OTU_477	k__Bacteria	p__Bacteroidetes	c__Bacteroidia	o__Bacteroidales	f__Rikenellaceae	g__Rikenellaceae_RC9_gut_group	s__	32	50	35	28	24	40	24	30	22	33	26	54	32	35	26	32	21	24	16	26	23	40	19	34	43	21	11	15	34	26	26	37	21	37	31	12	15	27	26	17	6	16
OTU_478	k__Bacteria	p__Bacteroidetes	c__Bacteroidia	o__Bacteroidales	f__Rikenellaceae	g__Alistipes	Others	0	0	0	0	0	0	0	0	3	0	0	0	0	1	0	0	0	0	1	1	0	1	16	17	0	0	0	2	1	1	0	1	33	26	0	0	0	0	3	0	0	0
OTU_479	k__Bacteria	p__Firmicutes	c__Clostridia	o__Clostridiales	f__Ruminococcaceae	g__Ruminococcaceae_UCG-010	s__	3	6	4	4	9	4	6	4	5	2	2	10	4	3	6	4	3	5	3	5	1	3	2	3	5	1	1	1	0	2	1	1	1	1	6	3	2	0	1	1	0	0
OTU_480	k__Bacteria	p__Firmicutes	c__Clostridia	o__Clostridiales	Others	Others	Others	4	2	10	19	8	2	5	6	14	6	1	2	7	4	9	3	3	2	6	4	2	0	3	0	0	0	1	0	0	1	0	0	0	0	0	1	0	0	0	1	0	6
OTU_481	k__Bacteria	p__Firmicutes	c__Clostridia	o__Clostridiales	f__Peptococcaceae	Others	Others	1	2	1	0	1	1	3	2	1	4	1	2	1	1	1	2	0	3	5	2	5	1	2	2	3	4	2	2	3	4	0	2	3	2	1	5	2	8	5	4	0	0
OTU_482	k__Bacteria	p__Firmicutes	c__Clostridia	o__Clostridiales	f__Lachnospiraceae	g__Pseudobutyrivibrio	s__	4	5	2	3	2	1	1	3	2	2	8	5	1	1	3	7	4	0	2	2	1	2	2	2	0	1	1	4	4	0	5	1	2	1	0	0	1	0	2	0	2	3
OTU_483	k__Bacteria	p__Firmicutes	c__Clostridia	o__Clostridiales	f__Ruminococcaceae	g__Ruminococcaceae_UCG-010	s__	12	12	6	12	16	7	7	13	10	7	10	7	8	13	6	12	15	12	5	10	8	6	9	6	4	4	5	5	9	6	3	6	9	5	7	7	5	9	4	3	1	4
OTU_484	k__Bacteria	p__Firmicutes	c__Clostridia	o__Clostridiales	f__Ruminococcaceae	Others	Others	3	4	3	2	3	3	3	3	2	2	3	1	1	2	3	3	0	3	2	1	3	1	3	2	1	0	0	1	2	1	2	1	1	2	2	1	2	0	1	1	2	0
OTU_485	k__Bacteria	p__Firmicutes	c__Clostridia	o__Clostridiales	f__Ruminococcaceae	g__Ruminococcaceae_UCG-010	s__	4	0	6	1	5	7	1	2	2	1	7	0	3	1	5	7	2	2	5	2	2	2	4	0	2	1	4	1	2	2	1	2	3	2	3	4	4	1	4	10	0	0
OTU_486	k__Bacteria	p__Bacteroidetes	c__Bacteroidia	o__Bacteroidales	f__Prevotellaceae	g__Prevotellaceae_UCG-001	s__	7	6	2	5	2	3	6	2	3	5	8	6	4	11	5	4	4	9	9	2	0	0	0	1	0	1	0	2	1	1	0	1	0	2	0	0	0	0	2	0	0	0
OTU_487	k__Bacteria	p__Firmicutes	c__Clostridia	o__Clostridiales	f__Christensenellaceae	g__Christensenellaceae_R-7_group	s__	12	15	8	5	10	11	9	15	20	14	17	11	10	7	12	7	12	12	13	14	19	14	13	7	7	4	4	4	6	9	11	9	13	10	4	8	6	4	9	5	7	22
OTU_488	k__Bacteria	p__Firmicutes	c__Clostridia	o__Clostridiales	f__Family_XIII	g__Family_XIII_AD3011_group	s__	1	1	0	0	1	2	2	1	1	0	3	3	1	0	0	3	1	1	0	0	0	1	5	3	3	1	2	3	4	1	2	1	7	6	3	1	2	2	0	1	5	5
OTU_489	k__Bacteria	p__Bacteroidetes	c__Bacteroidia	o__Bacteroidales	f__Prevotellaceae	g__Prevotellaceae_UCG-001	s__	8	20	9	6	9	14	21	6	8	12	8	25	16	7	18	16	23	16	22	25	36	12	11	8	3	4	8	7	4	5	14	11	9	12	8	1	10	2	6	5	0	0
OTU_490	k__Bacteria	p__Bacteroidetes	c__Bacteroidia	o__Bacteroidales	f__unidentified_Bacteroidales	g__Phocaeicola	s__	2	4	4	2	1	6	3	5	1	2	1	4	2	1	2	4	3	3	3	3	0	0	3	2	1	5	1	2	0	2	0	0	1	8	2	29	5	2	3	3	0	0
OTU_491	k__Bacteria	p__Firmicutes	c__Clostridia	o__Clostridiales	f__Lachnospiraceae	g__Lachnospiraceae_NK4A136_group	s__	0	1	0	0	0	0	0	0	0	0	0	0	0	0	0	0	0	0	0	0	0	0	0	0	0	0	0	0	0	0	0	0	0	0	0	0	0	0	0	0	45	1
OTU_492	k__Bacteria	p__Firmicutes	c__Clostridia	o__Clostridiales	f__Lachnospiraceae	g__Butyrivibrio	s__	4	4	5	4	4	4	4	5	3	4	4	2	5	4	5	3	4	6	4	3	2	5	6	3	5	4	2	1	2	2	4	1	4	3	2	2	3	3	1	2	2	2
OTU_493	k__Bacteria	p__Firmicutes	c__Clostridia	o__Clostridiales	f__Ruminococcaceae	g__Ruminococcaceae_UCG-010	s__	9	13	16	27	19	13	7	9	10	10	5	6	11	17	7	7	4	7	7	5	6	8	7	9	6	10	13	7	4	8	15	12	12	14	4	9	15	20	10	11	12	5
OTU_494	k__Bacteria	p__Firmicutes	c__Clostridia	o__Clostridiales	f__Ruminococcaceae	g__Ruminococcaceae_UCG-010	s__	4	6	4	2	6	3	4	3	2	1	3	11	5	2	4	1	4	2	2	2	4	4	5	0	7	5	2	6	4	7	4	4	9	3	4	2	3	9	9	8	0	2
OTU_495	k__Bacteria	p__Firmicutes	c__Clostridia	o__Clostridiales	f__Ruminococcaceae	g__Ruminococcaceae_UCG-010	s__	2	1	1	3	6	3	3	4	3	5	3	0	2	4	3	1	1	5	2	0	4	2	4	1	4	2	2	3	2	1	1	1	0	0	2	1	5	3	1	1	0	0
OTU_496	k__Bacteria	p__Firmicutes	c__Clostridia	o__Clostridiales	f__Ruminococcaceae	g__Ruminococcaceae_UCG-010	s__	1	1	1	1	3	1	1	2	1	0	0	0	4	0	0	2	2	2	0	0	2	13	4	1	5	4	1	2	3	3	3	6	3	1	0	2	1	17	2	2	0	0
OTU_497	k__Bacteria	p__Firmicutes	c__Clostridia	o__Clostridiales	f__Lachnospiraceae	g__Coprococcus_1	s__	0	3	0	2	1	2	2	1	4	1	1	2	0	1	3	2	2	3	1	3	4	2	2	1	0	1	3	0	2	0	5	1	4	1	1	1	0	2	1	1	5	2
OTU_498	k__Bacteria	p__Firmicutes	c__Clostridia	o__Clostridiales	f__Ruminococcaceae	g__Ruminococcaceae_UCG-013	s__	9	4	6	2	9	6	8	8	3	7	5	5	5	6	5	5	5	2	4	3	3	4	6	11	8	3	3	8	4	5	3	6	7	7	5	4	5	6	8	9	10	4
OTU_499	k__Bacteria	p__Firmicutes	c__Clostridia	o__Clostridiales	f__Ruminococcaceae	Others	Others	0	3	3	1	2	3	4	1	5	1	4	2	1	3	3	2	1	1	2	2	1	3	5	4	3	4	2	2	2	0	2	1	2	1	2	3	4	4	2	2	5	2
OTU_500	k__Bacteria	p__Firmicutes	c__Clostridia	o__Clostridiales	f__Ruminococcaceae	g__	s__	12	11	6	9	8	12	8	3	9	7	9	7	9	9	12	12	8	5	5	6	12	11	12	15	11	11	6	7	6	12	7	6	9	15	17	8	7	11	9	7	5	0
OTU_501	k__Bacteria	p__Firmicutes	c__Clostridia	o__Clostridiales	Others	Others	Others	8	3	4	4	6	5	5	6	3	4	5	6	4	5	6	5	4	5	5	5	3	6	1	5	4	3	5	2	4	3	1	4	2	2	2	2	1	3	3	1	0	2
OTU_502	k__Bacteria	p__Bacteroidetes	c__Bacteroidia	o__Bacteroidales	f__Bacteroidaceae	g__Bacteroides	Others	0	0	0	0	0	0	0	0	3	0	0	0	0	1	0	1	0	0	3	0	0	1	3	2	2	0	2	2	1	1	3	1	6	2	0	0	1	0	0	0	20	2
OTU_503	k__Bacteria	p__Firmicutes	c__Clostridia	o__Clostridiales	f__Ruminococcaceae	g__Ruminococcus_1	Others	3	2	1	1	2	1	2	3	4	4	1	0	3	6	1	2	4	3	5	3	5	3	5	2	7	2	2	2	1	3	3	2	0	3	3	1	3	0	1	2	0	0
OTU_504	k__Bacteria	p__Firmicutes	c__Clostridia	o__Clostridiales	f__Ruminococcaceae	Others	Others	7	5	7	2	10	7	4	4	5	2	4	4	4	3	7	4	5	6	7	3	6	5	2	2	3	2	3	3	4	5	1	4	7	4	4	5	2	9	3	7	0	0
OTU_505	k__Bacteria	p__Firmicutes	c__Clostridia	o__Clostridiales	f__Ruminococcaceae	g__Ruminococcaceae_UCG-010	s__	1	1	2	3	3	4	4	1	2	1	1	1	3	0	4	2	4	0	2	5	3	0	1	0	4	4	1	5	5	0	3	1	0	0	2	2	1	0	3	5	0	0
OTU_506	k__Bacteria	p__Firmicutes	c__Clostridia	o__Clostridiales	f__Ruminococcaceae	g__Ruminococcaceae_UCG-010	s__	2	5	0	4	2	0	1	3	3	2	1	3	3	3	2	2	0	2	4	2	3	4	1	2	3	3	4	4	2	3	19	9	4	1	2	2	2	9	3	0	0	0
OTU_507	k__Bacteria	p__Firmicutes	c__Clostridia	o__Clostridiales	f__Ruminococcaceae	g__[Eubacterium]_coprostanoligenes_group	s__	9	6	5	4	8	7	8	8	10	4	8	6	2	10	5	4	4	6	4	7	6	8	2	3	1	2	3	3	0	4	7	5	6	4	1	7	0	5	2	3	0	0
OTU_508	k__Bacteria	p__Firmicutes	c__Clostridia	o__Clostridiales	f__Ruminococcaceae	g__Ruminococcaceae_UCG-010	s__	5	3	2	5	6	2	4	6	3	3	6	3	4	9	8	3	3	6	5	4	7	4	6	7	4	3	4	0	1	4	2	7	5	7	9	2	2	4	9	5	72	2
OTU_509	k__Bacteria	p__Firmicutes	c__Clostridia	o__Clostridiales	f__Ruminococcaceae	Others	Others	6	4	5	8	6	1	5	4	4	5	4	8	9	11	6	1	5	9	5	4	0	0	0	0	0	0	0	0	0	0	0	0	0	1	0	0	0	0	1	0	0	0
OTU_510	k__Bacteria	p__Firmicutes	c__Clostridia	o__Clostridiales	f__Ruminococcaceae	g__Ruminococcaceae_UCG-010	s__	18	13	14	14	15	21	11	20	8	18	15	16	12	16	16	18	16	21	18	12	12	10	11	13	14	11	10	9	8	13	11	12	12	16	19	13	11	11	14	11	8	0
OTU_511	k__Bacteria	p__Firmicutes	c__Clostridia	o__Clostridiales	f__Ruminococcaceae	g__[Eubacterium]_coprostanoligenes_group	s__	3	2	6	3	6	1	2	5	4	11	6	4	1	5	6	5	4	6	7	8	8	3	9	7	3	1	2	3	0	3	3	1	0	2	9	5	2	3	4	3	14	0
OTU_512	k__Bacteria	p__Firmicutes	c__Clostridia	o__Clostridiales	f__Lachnospiraceae	Others	Others	3	4	5	4	2	5	5	0	2	2	5	6	4	1	2	2	2	3	18	4	1	2	0	3	4	1	1	1	0	2	2	1	1	2	1	1	0	0	2	0	0	5
OTU_513	k__Bacteria	p__Bacteroidetes	c__Bacteroidia	o__Bacteroidales	Others	Others	Others	5	3	3	6	4	3	2	2	11	3	5	5	4	4	6	4	7	4	10	6	0	2	0	0	0	0	0	0	0	0	0	1	0	1	0	0	1	0	1	1	0	0
OTU_514	k__Bacteria	p__Firmicutes	c__Clostridia	o__Clostridiales	Others	Others	Others	2	7	2	0	4	3	5	4	2	5	4	4	3	3	5	3	2	3	5	3	3	3	4	5	8	5	5	6	5	4	5	4	3	5	5	4	6	11	6	8	2	2
OTU_515	k__Bacteria	p__Bacteroidetes	c__Bacteroidia	o__Bacteroidales	f__Rikenellaceae	g__Alistipes	s__	59	59	48	46	44	60	55	56	39	51	58	61	67	59	59	55	74	61	27	56	72	89	73	86	93	82	78	72	81	91	70	88	69	90	54	71	80	39	78	68	15	53
OTU_516	k__Bacteria	p__Bacteroidetes	c__Bacteroidia	o__Bacteroidales	f__Prevotellaceae	g__Alloprevotella	s__	9	6	8	1	9	5	7	10	6	12	5	4	5	0	9	7	7	8	4	10	0	0	0	0	0	0	3	0	0	1	0	1	0	0	0	0	0	0	0	0	0	0
OTU_517	k__Bacteria	p__Proteobacteria	c__Alphaproteobacteria	o__Sphingomonadales	f__Sphingomonadaceae	g__Sphingomonas	s__Sphingomonas_leidyi	0	5	2	0	1	1	2	2	4	14	1	2	2	2	1	0	0	0	6	10	1	1	2	0	0	0	2	1	2	3	1	0	1	1	2	2	2	4	3	4	5	3
OTU_518	k__Bacteria	p__Bacteroidetes	c__Bacteroidia	o__Bacteroidales	f__Porphyromonadaceae	g__Parabacteroides	s__Parabacteroides_merdae	0	0	0	0	0	1	1	0	7	4	0	0	0	0	0	0	0	0	8	6	1	0	2	4	1	5	5	3	3	2	4	1	4	8	0	1	1	1	1	1	3	0
OTU_519	k__Bacteria	p__Proteobacteria	c__Alphaproteobacteria	o__Rickettsiales	f__unidentified_Rickettsiales	g__Candidatus_Hepatincola	s__	3	6	2	1	2	2	1	2	4	3	3	3	6	1	3	0	0	3	1	2	0	2	3	3	2	1	1	0	1	3	2	4	5	0	3	5	0	0	2	1	0	0
OTU_520	k__Bacteria	p__Firmicutes	c__Clostridia	o__Clostridiales	f__Ruminococcaceae	g__Ruminococcaceae_UCG-013	s__	8	6	9	4	7	9	7	4	7	3	8	9	9	7	7	3	9	5	10	11	8	11	12	18	8	8	9	6	8	5	5	6	12	13	9	9	7	7	6	11	2	0
OTU_521	k__Bacteria	p__Firmicutes	c__Clostridia	o__Clostridiales	f__Ruminococcaceae	g__Caproiciproducens	Others	5	3	3	5	4	2	5	2	3	4	1	6	4	7	3	7	5	2	2	1	2	1	2	1	2	2	1	2	1	3	2	3	0	2	1	1	0	8	0	0	0	0
OTU_522	k__Bacteria	p__Firmicutes	c__Clostridia	o__Clostridiales	f__Christensenellaceae	g__Christensenellaceae_R-7_group	s__	6	8	7	5	6	9	9	12	8	7	8	9	7	3	11	3	6	9	8	9	7	9	7	4	4	5	5	5	6	4	7	4	6	4	4	5	1	7	6	3	6	5
OTU_523	k__Bacteria	p__Firmicutes	c__Clostridia	o__Clostridiales	f__Ruminococcaceae	g__Ruminococcaceae_UCG-013	s__	8	5	5	4	4	1	1	0	0	3	1	2	2	4	1	2	4	3	3	2	3	6	5	3	4	3	3	1	5	3	1	3	4	4	5	3	4	1	7	11	9	48
OTU_524	k__Bacteria	p__Firmicutes	c__Clostridia	o__Clostridiales	f__Ruminococcaceae	Others	Others	6	4	4	6	6	2	4	1	5	1	6	2	4	3	3	2	3	4	0	1	3	7	2	2	4	6	6	3	4	5	4	3	5	2	6	2	5	13	6	3	0	0
OTU_525	k__Bacteria	p__Firmicutes	c__Clostridia	o__Clostridiales	f__Ruminococcaceae	g__Ruminococcaceae_UCG-009	s__	2	1	2	2	1	2	2	2	1	2	2	2	2	2	4	0	2	3	2	3	2	2	4	1	1	2	0	2	0	2	1	3	2	2	5	4	5	0	4	2	0	2
OTU_526	k__Bacteria	p__Firmicutes	c__Clostridia	o__Clostridiales	f__Christensenellaceae	g__Christensenellaceae_R-7_group	s__	6	3	11	5	9	8	8	6	6	6	13	10	7	6	5	8	5	6	7	10	7	5	8	4	6	2	3	2	3	5	3	8	6	6	5	5	1	6	4	14	14	80
OTU_527	k__Bacteria	p__Bacteroidetes	c__Bacteroidia	o__Bacteroidales	f__Bacteroidales_RF16_group	g__	s__	11	8	5	2	1	4	3	4	5	1	4	6	8	6	3	7	5	3	8	4	3	7	3	4	0	3	7	4	3	6	4	3	0	3	2	3	6	3	6	2	0	0
OTU_528	k__Bacteria	p__Spirochaetes	c__unidentified_Spirochaetes	o__Spirochaetales	f__Spirochaetaceae	g__Treponema_2	s__	0	1	3	1	0	1	0	0	3	0	0	2	0	0	0	0	0	2	3	1	1	2	2	0	1	0	1	0	0	2	2	3	2	1	1	5	0	1	2	1	6	2
OTU_529	k__Bacteria	p__Firmicutes	c__Clostridia	o__Clostridiales	f__Ruminococcaceae	g__Ruminococcaceae_UCG-010	s__	2	3	2	6	6	6	1	4	2	3	2	4	6	4	7	2	4	2	3	6	8	9	6	2	6	3	3	9	5	4	5	6	6	5	3	5	6	7	3	2	0	0
OTU_530	k__Bacteria	p__Fusobacteria	c__Fusobacteriia	o__Fusobacteriales	f__Fusobacteriaceae	g__Cetobacterium	s__	0	0	0	0	0	0	0	0	0	0	0	0	0	0	0	0	0	0	0	0	0	0	0	1	0	0	0	0	0	0	0	0	0	0	0	0	0	0	0	0	19	3
OTU_531	k__Bacteria	p__Tenericutes	c__Mollicutes	o__Mollicutes_RF9	f__	g__	s__	3	4	9	7	12	4	2	2	2	2	4	2	5	4	10	2	4	1	2	8	7	10	1	0	3	2	1	0	0	1	2	0	1	1	0	0	1	0	2	2	0	0
OTU_532	k__Bacteria	p__Actinobacteria	c__unidentified_Actinobacteria	o__Corynebacteriales	f__Corynebacteriaceae	g__Corynebacterium_1	Others	0	0	0	0	0	0	0	0	0	0	0	0	0	0	0	0	0	0	0	0	0	0	0	0	0	0	0	21	10	22	1	0	0	0	1	0	1	10	12	17	0	0
OTU_533	k__Bacteria	p__Firmicutes	c__Erysipelotrichia	o__Erysipelotrichales	f__Erysipelotrichaceae	g__Dielma	s__	3	3	1	5	6	3	3	2	4	2	5	5	1	5	4	5	3	4	2	8	3	7	4	12	4	5	3	4	2	2	6	5	3	6	9	4	3	6	3	1	0	0
OTU_534	k__Bacteria	p__Firmicutes	c__Clostridia	o__Clostridiales	f__Ruminococcaceae	g__Ruminococcaceae_UCG-010	s__	7	8	3	5	6	4	4	8	5	6	2	5	6	4	6	4	7	3	2	3	3	4	3	3	3	2	3	3	4	3	6	5	4	2	3	1	2	2	6	3	1	4
OTU_535	k__Bacteria	p__Firmicutes	c__Clostridia	o__Clostridiales	f__Ruminococcaceae	g__Ruminococcaceae_UCG-005	s__	4	4	9	7	8	10	14	10	11	7	6	8	5	8	10	8	8	6	9	5	7	5	10	10	9	1	3	2	3	3	3	3	7	2	3	2	4	2	3	2	0	0
OTU_536	k__Bacteria	p__Firmicutes	c__Clostridia	o__Clostridiales	f__Ruminococcaceae	g__Ruminococcaceae_UCG-013	s__	1	2	0	0	3	2	0	2	3	0	1	0	0	0	2	2	0	2	2	0	0	6	0	2	0	0	1	1	0	4	1	1	2	0	0	0	3	0	0	1	0	0
OTU_537	k__Bacteria	p__Firmicutes	c__Clostridia	o__Clostridiales	f__Ruminococcaceae	g__Hydrogenoanaerobacterium	s__	3	3	4	2	2	2	2	3	3	2	3	4	4	2	3	3	3	3	4	2	5	4	3	3	3	3	3	3	2	3	2	1	1	4	6	4	2	6	4	4	0	0
OTU_538	k__Bacteria	p__Firmicutes	c__Clostridia	o__Clostridiales	Others	Others	Others	0	0	0	1	2	3	2	0	0	0	1	1	2	1	3	5	2	1	0	1	6	2	3	16	0	4	0	0	0	0	4	0	1	7	0	2	0	1	0	0	0	0
OTU_539	k__Bacteria	p__Bacteroidetes	c__Bacteroidia	o__Bacteroidales	f__Rikenellaceae	g__Alistipes	s__Alistipes_shahii	1	2	1	3	2	3	3	3	16	2	0	0	0	3	0	2	2	0	13	0	10	3	10	4	17	21	27	21	19	11	17	14	24	20	3	5	6	9	8	3	5	0
OTU_540	k__Bacteria	p__Firmicutes	c__Clostridia	o__Clostridiales	f__Ruminococcaceae	g__Ruminiclostridium_6	s__	5	4	4	5	5	3	1	4	1	2	5	2	5	5	5	1	1	4	0	3	3	2	1	1	1	1	0	2	1	4	1	2	1	3	5	1	1	2	2	1	9	0
OTU_541	k__Bacteria	p__Bacteroidetes	c__Bacteroidia	o__Bacteroidales	f__Prevotellaceae	g__Alloprevotella	s__	5	7	3	4	3	2	27	5	4	5	2	6	1	0	1	1	13	4	13	4	0	5	0	6	1	1	3	0	2	5	1	1	0	8	2	0	3	0	4	2	0	0
OTU_542	k__Bacteria	p__Firmicutes	c__Clostridia	o__Clostridiales	f__Ruminococcaceae	g__Ruminococcaceae_UCG-010	s__	11	5	6	11	5	4	7	10	11	7	8	6	5	1	7	2	3	5	2	3	0	2	3	2	1	3	1	4	2	4	1	1	1	3	2	2	3	5	3	3	0	3
OTU_543	k__Bacteria	p__Firmicutes	c__Clostridia	o__Clostridiales	f__Christensenellaceae	g__Christensenellaceae_R-7_group	s__	6	13	16	6	15	13	9	12	10	9	12	13	13	8	17	11	13	9	9	10	3	2	4	1	2	1	0	0	0	3	0	1	2	3	0	0	0	1	0	2	1	7
OTU_544	k__Bacteria	p__Firmicutes	c__Clostridia	o__Clostridiales	f__Ruminococcaceae	g__Anaerotruncus	s\_\_Anaerotruncus\_sp.\_G3	0	0	0	0	1	0	0	0	0	0	0	0	0	0	0	0	0	0	0	0	0	0	0	0	0	0	0	0	0	0	0	0	0	0	0	0	0	0	0	0	40	0
OTU_545	k__Bacteria	p__Firmicutes	c__Clostridia	o__Clostridiales	f__Ruminococcaceae	g__Ruminococcaceae_UCG-013	s__	3	11	7	3	8	10	6	17	5	12	5	6	6	7	4	8	5	12	3	8	6	6	10	7	6	5	7	4	3	11	4	8	18	8	10	4	6	1	7	8	11	51
OTU_546	k__Bacteria	p__Firmicutes	c__Bacilli	o__Bacillales	f__Bacillaceae	Others	Others	0	0	0	0	0	0	0	0	0	0	0	0	0	0	0	0	0	0	0	0	0	0	0	0	1	0	0	27	13	27	0	0	0	0	0	0	0	7	18	19	0	0
OTU_547	k__Bacteria	p__Firmicutes	c__Clostridia	o__Clostridiales	f__Family_XIII	Others	Others	5	20	7	6	7	5	8	9	7	6	7	25	6	6	8	10	10	9	7	9	6	3	7	7	4	2	1	8	4	1	5	5	5	6	9	4	5	4	5	2	1	0
OTU_548	k__Bacteria	p__Firmicutes	c__Clostridia	o__Clostridiales	f__Lachnospiraceae	Others	Others	0	0	0	0	0	0	0	0	0	0	0	0	0	0	0	0	0	0	0	0	0	0	0	0	0	0	0	0	0	0	0	0	0	0	0	0	0	0	0	0	47	5
OTU_549	k__Bacteria	p__Firmicutes	c__Clostridia	o__Clostridiales	f__Ruminococcaceae	g__Anaerotruncus	s__	4	6	9	4	6	2	5	4	3	2	5	3	5	5	1	4	5	6	5	3	5	4	7	5	5	2	1	3	4	3	4	4	4	2	4	3	4	3	2	3	0	0
OTU_550	k__Bacteria	p__Actinobacteria	c__Coriobacteriia	o__Coriobacteriales	f__Coriobacteriaceae	g__Atopobium	s__	0	2	0	1	0	1	1	1	2	0	1	2	0	1	0	0	3	1	0	0	4	4	11	4	0	4	1	4	3	3	9	8	7	3	0	2	0	3	1	2	7	6
OTU_551	k__Bacteria	p__Firmicutes	c__Clostridia	o__Clostridiales	f__Ruminococcaceae	g__Ruminococcaceae_UCG-014	s__	0	0	0	4	0	0	0	0	1	1	1	0	1	5	2	2	1	0	4	0	0	0	0	4	0	0	0	1	0	1	1	1	0	0	0	0	0	0	0	0	5	2
OTU_552	k__Bacteria	p__Firmicutes	c__Erysipelotrichia	o__Erysipelotrichales	f__Erysipelotrichaceae	g__Coprobacillus	s__	0	1	0	0	0	0	1	4	0	0	1	2	0	0	0	0	1	2	0	0	4	7	4	6	8	1	4	1	7	4	9	6	7	5	22	1	2	19	3	11	0	6
OTU_553	k__Bacteria	p__Bacteroidetes	c__Bacteroidia	o__Bacteroidales	f__Porphyromonadaceae	g__	s__	7	7	9	1	4	9	13	6	1	8	1	4	2	1	6	7	14	2	4	12	0	0	0	0	0	0	0	0	0	0	0	0	0	0	0	0	0	0	0	0	0	0
OTU_554	k__Bacteria	p__Firmicutes	c__Clostridia	o__Clostridiales	f__Lachnospiraceae	g__Eisenbergiella	s__	2	2	3	1	3	3	1	3	5	2	4	2	1	1	2	2	0	1	0	2	2	2	2	0	1	0	1	3	0	0	2	2	1	1	1	2	0	1	0	1	1	0
OTU_555	k__Bacteria	p__Saccharibacteria	c__unidentified_Saccharibacteria	o__unidentified_Saccharibacteria	f__unidentified_Saccharibacteria	g__Candidatus_Saccharimonas	s__	0	0	0	0	0	1	0	0	0	0	0	0	0	0	0	0	2	0	0	0	0	0	0	1	0	1	0	0	0	1	2	0	1	0	0	1	0	0	2	3	5	55
OTU_556	k__Bacteria	p__Firmicutes	c__Clostridia	o__Clostridiales	f__Ruminococcaceae	g__Ruminococcaceae_UCG-002	s__	3	1	2	2	0	1	2	0	0	0	0	0	0	1	0	0	0	0	0	1	2	0	6	6	1	4	6	5	4	2	3	2	7	7	1	0	3	2	1	0	0	0
OTU_557	k__Bacteria	p__Firmicutes	c__Clostridia	o__Clostridiales	f__Ruminococcaceae	Others	Others	11	16	18	4	14	4	24	10	7	10	3	12	15	4	10	3	16	8	7	7	15	14	14	5	8	5	9	5	2	4	9	9	4	2	13	7	2	11	4	10	4	7
OTU_558	k__Bacteria	p__Firmicutes	c__Clostridia	o__Clostridiales	f__Ruminococcaceae	Others	Others	3	4	2	2	3	1	2	1	1	2	1	2	3	3	3	4	5	4	1	2	1	4	2	2	1	1	2	1	1	0	2	3	2	1	1	2	1	2	3	4	0	0
OTU_559	k__Bacteria	p__Firmicutes	c__Clostridia	o__Clostridiales	f__Ruminococcaceae	g__Ruminococcaceae_UCG-010	s__	20	21	19	15	23	11	14	15	16	11	12	14	13	11	18	11	16	7	8	10	18	16	10	5	15	9	9	9	10	15	15	12	17	12	5	10	6	25	7	12	1	0
OTU_560	k__Bacteria	p__Firmicutes	c__Clostridia	o__Clostridiales	f__Ruminococcaceae	g__Ruminococcaceae_UCG-010	s__	2	3	2	3	3	3	7	1	4	2	3	2	3	1	6	1	4	3	1	3	1	1	0	2	1	1	1	1	1	3	2	4	0	1	0	1	1	1	0	2	0	0
OTU_561	k__Bacteria	p__Firmicutes	c__Clostridia	o__Clostridiales	f__Christensenellaceae	g__Christensenellaceae_R-7_group	s__	2	4	2	3	1	1	4	2	3	2	1	1	1	3	2	1	1	1	0	1	0	1	1	3	0	2	2	0	1	2	0	0	3	1	1	1	1	3	1	3	0	0
OTU_562	k__Bacteria	p__Firmicutes	Others	Others	Others	Others	Others	4	5	4	3	2	4	3	3	3	3	6	4	4	1	2	1	4	4	5	6	3	6	4	4	2	4	3	0	3	3	3	2	2	3	6	3	5	4	5	2	0	0
OTU_563	k__Bacteria	p__Firmicutes	c__Clostridia	o__Clostridiales	f__Ruminococcaceae	g__Ruminococcaceae_UCG-010	s__	6	4	6	6	7	7	5	5	5	5	9	6	1	6	3	6	5	7	8	3	4	2	3	1	3	3	2	6	1	6	7	2	2	1	2	4	2	11	3	8	0	0
OTU_564	k__Bacteria	p__Bacteroidetes	c__Bacteroidia	o__Bacteroidales	f__p-2534-18B5_gut_group	g__	s__	8	18	1	3	4	3	3	13	7	5	8	23	6	10	5	10	10	11	22	7	0	0	0	0	0	0	0	0	0	2	0	0	0	0	1	1	0	0	1	7	0	0
OTU_565	k__Bacteria	p__Firmicutes	c__Clostridia	o__Clostridiales	f__Ruminococcaceae	g__Candidatus_Soleaferrea	s__	4	5	5	2	8	7	4	4	3	2	7	4	3	5	9	5	4	4	7	7	8	4	3	7	2	0	2	1	3	1	4	0	2	6	2	2	0	2	4	1	1	1
OTU_566	k__Bacteria	p__Firmicutes	c__Clostridia	o__Clostridiales	f__Christensenellaceae	g__Christensenellaceae_R-7_group	s__	5	2	2	7	2	16	5	2	3	2	5	2	1	17	0	11	7	1	9	5	7	4	3	1	2	0	0	1	0	7	1	0	0	0	0	0	0	1	0	7	0	0
OTU_567	k__Bacteria	p__Proteobacteria	c__Gammaproteobacteria	o__Pseudomonadales	f__Pseudomonadaceae	g__Pseudomonas	s__Pseudomonas_pertucinogena	0	0	0	0	0	0	0	0	0	0	0	0	0	0	0	0	0	0	0	0	0	0	0	0	0	0	0	53	16	51	0	0	0	2	0	0	0	19	22	37	0	0
OTU_568	k__Bacteria	p__Firmicutes	c__Clostridia	o__Clostridiales	f__Lachnospiraceae	Others	Others	13	17	5	4	7	16	13	13	14	9	22	16	6	10	19	11	17	20	12	11	11	5	9	8	2	3	6	1	5	3	8	4	6	4	2	5	3	3	4	8	0	1
OTU_569	k__Bacteria	p__Actinobacteria	c__unidentified_Actinobacteria	o__Bifidobacteriales	f__Bifidobacteriaceae	Others	Others	4	1	2	1	0	1	1	3	2	0	3	2	2	2	1	0	2	1	1	2	4	8	1	2	1	0	1	1	0	1	10	5	2	2	2	2	3	1	1	1	0	1
OTU_570	k__Bacteria	p__Firmicutes	c__Clostridia	o__Clostridiales	f__Lachnospiraceae	Others	Others	0	0	0	0	0	0	0	0	0	0	0	0	0	0	0	0	0	0	0	0	0	0	0	0	0	0	0	0	0	0	0	0	0	0	0	0	0	0	0	0	36	0
OTU_571	k__Bacteria	p__Firmicutes	c__Clostridia	o__Clostridiales	f__Ruminococcaceae	g__Ruminococcaceae_UCG-014	s__	3	1	3	1	1	1	1	3	1	1	1	1	3	1	4	0	1	2	1	2	0	1	2	1	1	1	0	0	0	2	0	0	1	0	1	2	0	1	1	0	10	7
OTU_572	k__Bacteria	p__Firmicutes	c__Negativicutes	o__Selenomonadales	f__Veillonellaceae	g__Dialister	s__	0	0	0	0	0	0	0	0	0	0	0	0	0	0	0	0	0	0	0	0	1	0	12	19	0	0	0	0	0	0	0	0	13	16	0	0	0	0	0	0	0	0
OTU_573	k__Bacteria	p__Cyanobacteria	c__Melainabacteria	o__Gastranaerophilales	f__	g__	s__	2	3	3	2	1	2	1	2	4	2	0	1	2	2	0	4	2	5	6	1	9	0	9	2	1	2	1	1	2	3	0	0	3	2	0	4	0	1	2	2	0	0
OTU_574	k__Bacteria	p__Firmicutes	c__Clostridia	o__Clostridiales	f__Ruminococcaceae	g__Ruminiclostridium_1	s__	6	8	4	5	6	3	5	5	5	8	3	3	5	2	6	4	4	4	2	5	1	2	1	3	6	2	2	4	2	4	2	2	5	4	3	8	3	5	2	3	5	1
OTU_575	k__Bacteria	p__Firmicutes	c__Clostridia	o__Clostridiales	f__Clostridiales_vadinBB60_group	g__	s__	8	17	14	10	14	17	16	5	15	9	12	11	13	8	18	16	12	11	13	9	11	14	12	7	20	12	5	8	13	22	22	15	14	8	8	8	9	30	10	21	3	0
OTU_576	k__Bacteria	p__Firmicutes	c__Clostridia	o__Clostridiales	f__Christensenellaceae	g__Christensenellaceae_R-7_group	Others	3	1	1	0	3	3	1	2	6	2	2	1	0	2	2	6	1	2	4	2	1	1	4	0	0	2	0	0	0	1	0	0	0	0	0	0	0	0	1	0	0	1
OTU_577	k__Bacteria	p__Firmicutes	c__Clostridia	o__Clostridiales	f__Lachnospiraceae	g__Marvinbryantia	s__	0	0	0	0	0	0	0	0	0	0	0	0	0	0	0	0	0	0	0	0	0	0	0	0	0	0	0	0	0	0	0	0	0	0	0	0	0	0	0	0	74	0
OTU_578	k__Bacteria	p__Tenericutes	c__Mollicutes	o__NB1-n	f__	g__	s__	6	7	5	6	6	3	5	6	3	2	3	7	9	6	5	5	7	5	4	6	8	4	7	4	6	3	4	3	2	6	4	5	6	3	9	9	8	12	4	13	1	0
OTU_579	k__Bacteria	p__Firmicutes	c__Clostridia	o__Clostridiales	f__Clostridiales_vadinBB60_group	Others	Others	1	3	3	2	3	3	1	2	3	4	1	1	3	4	2	4	2	1	3	4	4	2	1	2	3	4	1	0	0	1	1	1	3	1	2	2	3	2	1	1	0	0
OTU_580	k__Bacteria	p__Firmicutes	c__Clostridia	o__Clostridiales	f__Ruminococcaceae	g__Caproiciproducens	Others	6	5	5	6	6	7	9	7	6	6	1	6	2	4	7	7	4	4	3	3	1	1	2	2	2	2	0	1	1	3	2	3	3	2	0	0	0	2	2	1	5	0
OTU_581	k__Bacteria	p__Firmicutes	c__Clostridia	o__Clostridiales	f__Clostridiales_vadinBB60_group	g__	s__	0	0	0	0	0	0	0	0	0	0	0	0	0	0	0	0	0	0	0	0	0	0	0	0	0	0	0	0	0	0	0	0	0	0	0	0	0	0	0	0	59	1
OTU_582	k__Bacteria	p__Firmicutes	c__Clostridia	o__Clostridiales	f__Ruminococcaceae	g__Ruminococcus_2	s__	0	0	1	1	3	4	2	3	2	3	1	1	0	3	3	4	5	4	0	4	2	3	5	2	2	4	4	3	1	5	3	2	5	6	2	2	2	1	4	3	2	2
OTU_583	k__Bacteria	p__Firmicutes	c__Bacilli	o__Bacillales	f__Planococcaceae	g__Planomicrobium	Others	0	1	2	0	0	0	0	0	0	0	0	1	0	0	0	0	0	0	0	0	2	1	0	0	0	0	0	39	22	49	0	0	0	1	0	0	1	18	34	37	0	0
OTU_584	k__Bacteria	p__Firmicutes	c__Clostridia	o__Clostridiales	f__Ruminococcaceae	g__Ruminococcaceae_UCG-010	s__	19	24	20	25	27	22	25	20	29	17	30	20	27	24	31	24	32	26	18	20	13	16	8	12	10	8	9	8	9	10	9	7	10	7	14	11	13	12	9	10	1	3
OTU_585	k__Bacteria	p__Firmicutes	c__Clostridia	o__Clostridiales	f__Ruminococcaceae	g__Ruminococcaceae_UCG-010	s__	4	12	11	13	12	3	6	6	3	8	10	6	6	10	8	7	5	6	3	4	4	9	7	5	9	4	3	9	7	7	6	9	5	7	5	2	3	4	5	2	1	5
OTU_586	k__Bacteria	p__Bacteroidetes	c__Bacteroidia	o__Bacteroidales	f__Porphyromonadaceae	Others	Others	3	3	2	3	4	2	3	2	1	4	4	6	2	4	4	3	7	4	4	2	4	7	10	14	5	6	4	3	6	8	7	7	9	8	9	5	6	3	6	7	2	0
OTU_587	k__Bacteria	p__Firmicutes	c__Clostridia	o__Clostridiales	f__Lachnospiraceae	g__Tyzzerella_3	s__	0	0	0	0	0	0	0	0	0	0	0	0	0	0	0	0	0	0	0	0	0	0	0	0	0	0	0	0	0	0	0	0	0	0	0	0	0	0	0	0	26	0
OTU_588	k__Bacteria	p__Bacteroidetes	c__Bacteroidia	o__Bacteroidales	f__Rikenellaceae	g__Alistipes	s__	5	6	3	3	3	5	2	4	4	2	6	5	4	5	4	8	3	3	2	4	6	8	6	9	6	3	6	4	2	6	4	10	3	4	3	4	9	3	5	7	2	6
OTU_589	k__Bacteria	p__Bacteroidetes	c__Bacteroidia	o__Bacteroidales	f__Prevotellaceae	g__Prevotellaceae_UCG-003	s__	4	7	6	2	2	6	9	6	5	10	2	6	1	1	2	4	6	8	6	6	0	0	0	0	0	0	0	0	0	0	0	0	0	0	0	0	0	0	0	0	0	0
OTU_590	k__Bacteria	p__Firmicutes	c__Clostridia	o__Clostridiales	f__Christensenellaceae	g__Christensenellaceae_R-7_group	Others	4	0	2	1	1	3	0	1	0	1	0	0	0	0	2	1	2	3	2	4	1	1	0	2	0	1	0	2	1	0	0	2	0	0	3	3	3	0	0	0	1	2
OTU_591	k__Archaea	p__Euryarchaeota	c__Methanobacteria	o__Methanobacteriales	f__Methanobacteriaceae	g__Methanosphaera	s__	0	0	0	0	0	0	0	0	0	0	0	0	0	0	0	0	0	1	0	0	1	3	1	0	0	0	0	0	1	0	13	0	0	0	0	0	0	2	0	0	0	2
OTU_592	k__Bacteria	p__Firmicutes	c__Clostridia	o__Clostridiales	f__Ruminococcaceae	Others	Others	3	2	1	2	0	1	2	5	1	2	1	3	3	5	4	1	2	3	2	3	1	1	2	3	3	3	1	1	2	3	0	2	4	3	1	2	6	1	3	1	0	5
OTU_593	k__Bacteria	p__Proteobacteria	c__Gammaproteobacteria	o__Aeromonadales	f__Aeromonadaceae	g__Aeromonas	s__Aeromonas_veronii	0	0	0	0	0	0	0	0	0	0	0	0	0	0	0	0	0	0	0	0	0	0	0	0	0	0	0	0	0	0	0	0	0	0	0	0	0	0	0	0	22	0
OTU_594	k__Bacteria	p__Firmicutes	c__Clostridia	o__Clostridiales	f__Ruminococcaceae	g__Ruminococcus_2	s__	6	5	1	1	0	4	2	4	3	1	1	3	2	1	2	1	0	4	2	2	2	3	1	0	3	2	0	0	2	0	2	2	1	1	1	0	0	0	2	1	0	0
OTU_595	k__Bacteria	p__Bacteroidetes	c__Bacteroidia	o__Bacteroidales	f__Prevotellaceae	g__Prevotellaceae_UCG-001	s__	0	2	3	2	3	4	5	3	2	3	1	1	2	0	2	2	2	5	1	0	3	7	2	0	7	0	2	1	0	2	1	3	0	2	0	0	1	3	3	1	0	0
OTU_596	k__Bacteria	p__Bacteroidetes	c__Bacteroidia	o__Bacteroidales	f__Bacteroidales_S24-7_group	g__	s__	1	8	3	0	4	1	3	0	2	6	1	14	8	4	12	2	6	4	3	5	0	0	0	0	0	0	0	0	0	0	0	0	0	0	0	0	0	0	0	0	0	0
OTU_597	k__Bacteria	p__Firmicutes	c__Bacilli	o__Bacillales	f__Family_XI	g__Gemella	s__	0	0	0	0	0	0	0	0	16	27	0	0	0	0	0	0	0	0	18	30	0	0	0	0	0	0	1	0	0	0	0	0	0	0	0	0	0	0	0	0	0	0
OTU_598	k__Bacteria	p__Firmicutes	c__Erysipelotrichia	o__Erysipelotrichales	f__Erysipelotrichaceae	Others	Others	0	2	0	0	1	0	0	1	0	0	0	4	1	0	2	1	1	2	2	0	3	7	3	2	4	3	4	2	1	2	3	2	2	3	4	2	3	1	2	2	0	0
OTU_599	k__Bacteria	p__Firmicutes	c__Clostridia	o__Clostridiales	f__Ruminococcaceae	g__Ruminococcaceae_UCG-010	s__	5	4	7	2	4	5	4	9	2	6	5	5	1	5	3	3	4	6	3	3	5	4	6	7	8	5	4	3	4	6	2	5	7	7	6	7	3	1	7	4	3	2
OTU_600	k__Bacteria	p__Bacteroidetes	c__Bacteroidia	o__Bacteroidales	f__Rikenellaceae	g__Alistipes	s__	2	3	1	2	1	2	2	1	1	0	2	4	2	0	1	2	1	3	1	0	1	1	2	4	2	2	2	3	4	2	0	1	1	2	1	1	2	1	3	1	0	0
OTU_601	k__Bacteria	p__Firmicutes	c__Clostridia	o__Clostridiales	f__Ruminococcaceae	g__Ruminococcaceae_UCG-010	s__	3	1	1	3	0	4	1	2	2	0	1	1	3	2	2	0	2	3	0	1	2	5	1	2	0	2	0	3	3	1	5	3	1	2	1	0	2	0	2	0	0	0
OTU_602	k__Bacteria	p__Firmicutes	c__Clostridia	o__Clostridiales	f__Ruminococcaceae	g__Ruminococcaceae_UCG-014	s__	1	1	3	0	0	1	0	0	1	2	1	0	0	1	2	5	0	0	3	0	0	0	2	0	0	0	0	1	1	1	0	0	0	0	0	1	0	0	0	1	3	28
OTU_603	k__Bacteria	p__Firmicutes	c__Clostridia	o__Clostridiales	f__Ruminococcaceae	g__Ruminococcaceae_UCG-014	s__	3	0	3	1	0	1	1	3	0	0	1	0	1	0	0	0	0	0	1	1	2	2	2	2	2	1	2	1	0	3	3	1	3	3	1	1	0	0	0	1	8	0
OTU_604	k__Bacteria	p__Firmicutes	c__Clostridia	o__Clostridiales	f__Clostridiales_vadinBB60_group	g__	s__	1	1	2	4	3	0	1	0	1	0	1	1	1	1	2	2	1	0	1	0	5	1	1	1	1	1	0	1	0	2	3	2	1	1	0	0	0	4	2	1	0	0
OTU_605	k__Bacteria	p__Firmicutes	c__Clostridia	o__Clostridiales	f__Clostridiales_vadinBB60_group	Others	Others	0	5	1	3	2	7	2	2	3	2	1	3	1	3	5	1	3	1	2	2	0	3	2	1	1	2	3	1	2	3	0	1	1	2	2	3	2	4	2	1	0	4
OTU_606	k__Bacteria	p__Firmicutes	c__Erysipelotrichia	o__Erysipelotrichales	f__Erysipelotrichaceae	g__Faecalitalea	s__	1	0	0	0	3	2	1	0	0	2	0	0	2	1	1	2	2	2	2	4	4	2	2	9	0	4	2	1	1	3	1	4	2	4	0	1	3	0	1	0	0	6
OTU_607	k__Bacteria	p__Firmicutes	c__Clostridia	o__Clostridiales	f__Ruminococcaceae	g__Caproiciproducens	s__	1	2	2	3	0	4	4	2	0	4	2	4	3	3	5	1	2	1	3	1	2	2	2	3	0	2	2	2	2	1	0	5	0	1	5	1	1	1	0	1	0	0
OTU_608	k__Bacteria	p__Proteobacteria	c__Deltaproteobacteria	o__Desulfovibrionales	f__Desulfovibrionaceae	g__Bilophila	s__	1	0	0	0	0	3	1	1	0	0	0	0	0	0	0	0	0	0	0	0	0	2	1	0	3	10	11	8	3	4	7	4	6	3	0	1	0	0	1	0	0	2
OTU_609	k__Bacteria	p__Bacteroidetes	c__Bacteroidia	o__Bacteroidales	f__Rikenellaceae	g__Rikenellaceae_RC9_gut_group	s__	9	12	16	9	16	10	10	11	8	14	7	7	15	11	15	9	12	10	16	14	7	16	18	37	21	16	10	9	17	40	7	17	7	22	7	18	9	21	43	17	3	9
OTU_610	k__Bacteria	p__Firmicutes	c__Clostridia	o__Clostridiales	f__Ruminococcaceae	g__Ruminococcaceae_UCG-010	s__	0	3	3	3	3	0	2	1	1	1	0	2	0	1	3	1	2	0	3	0	2	4	1	2	1	3	1	1	3	4	1	1	1	2	0	4	3	1	0	8	0	0
OTU_611	k__Bacteria	p__Firmicutes	c__Clostridia	o__Clostridiales	f__Ruminococcaceae	g__Ruminococcaceae_NK4A214_group	s__	3	1	0	9	0	3	8	3	3	1	0	0	0	1	0	3	4	2	1	0	6	2	11	10	14	20	26	23	15	15	22	10	23	24	2	3	5	2	7	2	0	0
OTU_612	k__Bacteria	p__Proteobacteria	c__Alphaproteobacteria	o__Rickettsiales	f__unidentified_Rickettsiales	g__Candidatus_Hepatincola	s__	0	1	2	1	1	1	0	0	1	0	1	0	2	1	4	0	0	0	4	1	2	1	4	1	0	2	1	1	2	3	4	2	1	4	1	4	6	2	3	1	0	0
OTU_613	k__Bacteria	p__Firmicutes	c__Clostridia	o__Clostridiales	f__Ruminococcaceae	g__[Eubacterium]_coprostanoligenes_group	s__	3	3	0	3	2	3	4	3	4	4	2	0	1	4	0	3	3	1	13	0	0	0	0	0	0	1	3	1	1	1	0	1	0	2	0	1	0	0	0	0	0	0
OTU_614	k__Bacteria	p__Bacteroidetes	c__Bacteroidia	o__Bacteroidales	f__Porphyromonadaceae	g__Odoribacter	s__	0	1	1	1	0	1	2	2	2	1	0	1	2	1	0	2	0	1	1	1	4	2	3	5	4	4	3	2	4	4	4	3	3	4	3	4	4	2	1	3	0	0
OTU_615	k__Bacteria	p__Firmicutes	c__Clostridia	o__Clostridiales	f__Ruminococcaceae	g__Ruminococcaceae_UCG-010	s__	3	4	7	3	8	2	3	4	1	3	1	2	3	3	3	4	0	3	5	3	2	2	5	1	3	4	1	2	2	5	2	7	4	2	2	2	4	6	3	4	0	0
OTU_616	k__Bacteria	p__Bacteroidetes	c__Bacteroidia	o__Bacteroidales	f__Rikenellaceae	g__dgA-11_gut_group	s__	13	9	10	11	6	8	7	8	7	10	12	10	12	17	9	11	13	6	9	9	3	14	8	9	15	27	6	12	11	17	7	9	11	11	13	30	10	11	21	23	3	0
OTU_617	k__Bacteria	p__Firmicutes	c__Clostridia	o__Clostridiales	f__Ruminococcaceae	g__Ruminococcaceae_UCG-010	s__	0	2	0	4	1	3	5	1	1	1	1	3	1	1	4	1	1	0	1	2	2	8	2	1	1	1	0	1	2	3	2	3	1	1	2	1	1	4	1	3	0	0
OTU_618	k__Bacteria	p__Firmicutes	c__Clostridia	o__Clostridiales	f__Ruminococcaceae	g__Ruminococcaceae_UCG-010	s__	7	1	4	1	2	2	3	7	3	5	4	2	4	4	2	5	4	5	3	3	7	6	4	2	4	5	2	3	3	3	3	4	4	4	5	5	6	6	6	6	1	0
OTU_619	k__Bacteria	p__Firmicutes	c__Clostridia	o__Clostridiales	f__Ruminococcaceae	g__[Eubacterium]_coprostanoligenes_group	s__	2	0	21	2	1	1	0	0	1	0	4	3	23	2	2	0	0	1	1	1	0	0	4	3	0	0	1	1	0	0	0	0	1	0	0	0	1	0	0	0	0	0
OTU_620	k__Bacteria	p__Firmicutes	c__Clostridia	o__Clostridiales	f__Ruminococcaceae	Others	Others	1	1	1	0	1	0	4	1	2	2	2	2	0	3	1	1	1	1	2	0	1	1	2	1	3	2	1	2	0	2	1	1	2	1	1	2	3	2	0	1	3	0
OTU_621	k__Bacteria	p__Firmicutes	c__Clostridia	o__Clostridiales	f__Ruminococcaceae	g__Ruminococcaceae_UCG-010	s__	5	3	6	5	2	4	3	6	5	4	2	2	2	5	4	4	3	8	4	4	2	0	1	1	0	0	0	0	0	1	1	0	1	2	0	0	0	0	1	0	4	2
OTU_622	k__Bacteria	p__Bacteroidetes	c__Bacteroidia	o__Bacteroidales	f__Rikenellaceae	g__Rikenellaceae_RC9_gut_group	s__	3	8	5	6	3	3	7	3	4	5	4	4	2	6	3	5	11	4	6	4	8	6	8	4	9	8	9	2	5	4	6	9	2	2	11	10	6	7	6	12	0	0
OTU_623	k__Bacteria	p__Firmicutes	c__Clostridia	o__Clostridiales	f__Ruminococcaceae	g__Ruminococcaceae_UCG-013	s__	5	6	7	3	6	7	3	7	3	7	4	4	5	3	6	5	10	2	5	4	10	10	12	10	3	7	3	4	4	9	4	4	9	7	7	8	8	14	6	12	6	2
OTU_624	k__Bacteria	p__Firmicutes	c__Clostridia	o__Clostridiales	f__Ruminococcaceae	g__Ruminococcaceae_UCG-010	s__	26	31	36	44	32	22	36	22	41	27	21	35	35	32	38	27	29	25	24	25	25	35	14	29	20	23	15	22	21	35	37	28	28	34	12	20	18	41	19	37	7	2
OTU_625	k__Bacteria	p__Proteobacteria	c__Alphaproteobacteria	o__Rickettsiales	f__	g__	s__	3	0	3	1	2	2	1	0	3	2	2	0	0	3	2	1	1	3	1	1	1	1	2	1	0	1	0	0	0	0	1	1	1	0	1	3	3	4	3	0	4	3
OTU_626	k__Bacteria	p__Firmicutes	c__Clostridia	o__Clostridiales	f__Lachnospiraceae	g__Lachnospiraceae_NK4A136_group	s__	0	0	0	0	0	0	0	0	0	0	0	0	0	0	0	0	0	0	0	0	0	0	0	0	0	0	0	0	0	0	0	0	0	0	0	0	0	0	0	0	36	4
OTU_627	k__Bacteria	p__Firmicutes	c__Clostridia	o__Clostridiales	f__Ruminococcaceae	g__Ruminococcaceae_UCG-010	s__	2	0	0	1	1	2	3	2	1	3	3	3	1	1	1	2	0	1	1	1	0	0	0	3	2	1	1	0	1	2	1	2	2	1	1	0	3	1	0	0	1	0
OTU_628	k__Bacteria	p__Firmicutes	c__Clostridia	o__Clostridiales	f__Ruminococcaceae	g__Ruminococcaceae_UCG-010	s__	7	5	7	6	10	4	5	5	3	5	4	5	4	7	8	6	5	5	3	5	3	3	3	3	2	3	2	2	3	2	2	3	2	2	5	3	3	4	3	2	2	2
OTU_629	k__Bacteria	p__Firmicutes	c__Clostridia	o__Clostridiales	f__Ruminococcaceae	g__Ruminiclostridium	s__	1	3	3	3	2	1	3	5	3	3	0	1	3	4	0	8	5	2	4	1	2	3	2	2	1	0	2	1	1	0	2	0	1	1	1	1	2	1	0	1	1	0
OTU_630	k__Bacteria	p__Spirochaetes	c__unidentified_Spirochaetes	o__Spirochaetales	f__Spirochaetaceae	g__Treponema_2	s__	0	4	1	2	1	2	3	1	3	2	1	1	2	0	1	1	2	1	2	1	5	3	6	2	8	1	0	1	3	4	2	7	6	10	10	2	2	5	1	4	0	0
OTU_631	k__Bacteria	p__Firmicutes	c__Clostridia	o__Clostridiales	f__Ruminococcaceae	g__Ruminococcaceae_UCG-014	s__	2	2	3	1	7	5	3	5	2	0	3	0	3	4	7	4	4	4	3	2	0	3	6	2	2	7	1	1	3	7	4	5	5	5	3	9	5	1	3	3	10	6
OTU_632	k__Bacteria	p__Bacteroidetes	Others	Others	Others	Others	Others	4	6	4	2	9	7	5	6	7	3	2	5	1	4	6	8	4	2	0	4	0	1	0	1	1	0	1	0	0	1	0	3	0	0	0	1	1	0	0	1	0	0
OTU_633	k__Bacteria	p__Firmicutes	c__Clostridia	o__Clostridiales	f__Ruminococcaceae	g__Hydrogenoanaerobacterium	s__	10	6	8	8	14	10	9	6	8	11	10	10	11	11	13	5	8	12	16	11	5	10	17	6	7	5	5	4	5	8	1	8	8	8	8	12	11	10	6	7	0	1
OTU_634	k__Bacteria	p__Actinobacteria	c__Coriobacteriia	o__Coriobacteriales	f__Coriobacteriaceae	g__Collinsella	s__Collinsella_aerofaciens	0	0	2	1	1	0	0	1	4	5	0	0	1	0	0	0	0	0	6	7	0	1	6	4	0	0	0	0	0	0	0	0	6	5	0	0	0	0	1	0	2	0
OTU_635	k__Bacteria	p__Firmicutes	c__Clostridia	o__Clostridiales	f__Ruminococcaceae	g__Ruminococcaceae_UCG-010	s__	5	8	7	5	6	6	3	2	3	2	3	6	4	6	8	1	6	2	4	5	4	7	2	1	2	3	3	1	4	3	2	5	4	3	3	6	3	3	7	6	5	4
OTU_636	k__Bacteria	p__Firmicutes	c__Clostridia	o__Clostridiales	Others	Others	Others	1	2	1	4	1	2	2	2	1	0	2	1	2	1	1	1	2	2	1	0	3	4	5	3	1	1	2	1	0	3	1	1	4	2	3	4	2	2	4	2	4	7
OTU_637	k__Bacteria	p__Actinobacteria	c__Coriobacteriia	o__Coriobacteriales	f__Coriobacteriaceae	g__Gordonibacter	s__	0	1	0	0	0	0	0	3	1	1	0	0	0	0	0	0	0	0	1	1	2	1	1	2	2	0	1	0	0	0	1	0	1	0	3	0	0	0	3	0	0	4
OTU_638	k__Bacteria	p__Bacteroidetes	c__Bacteroidia	o__Bacteroidales	f__Bacteroidales_S24-7_group	g__	s__	0	0	0	0	0	0	0	0	0	0	0	0	0	0	0	0	0	0	0	0	0	0	0	0	0	0	0	0	0	0	0	0	0	0	0	0	0	0	0	0	28	0
OTU_639	k__Bacteria	p__Firmicutes	c__Clostridia	o__Clostridiales	f__Ruminococcaceae	g__Ruminococcaceae_UCG-013	s__	32	2	1	5	1	10	5	10	3	5	14	1	1	6	3	9	5	2	7	3	6	1	2	3	4	2	1	0	0	0	1	1	2	0	0	2	0	1	3	0	7	10
OTU_640	k__Bacteria	p__Bacteroidetes	c__Bacteroidia	o__Bacteroidales	f__Porphyromonadaceae	g__Odoribacter	Others	1	0	0	0	0	0	0	2	4	1	0	0	0	3	0	2	0	0	5	2	2	1	0	0	6	5	11	8	5	6	3	2	1	5	0	1	1	1	1	0	0	1
OTU_641	k__Bacteria	p__Firmicutes	c__Clostridia	o__Clostridiales	f__Ruminococcaceae	g__Caproiciproducens	s__	1	1	1	0	1	2	1	2	2	2	2	1	2	3	2	2	2	1	0	0	1	2	1	0	2	1	1	2	1	2	2	1	2	1	1	0	1	1	0	0	1	0
OTU_642	k__Bacteria	p__Firmicutes	c__Clostridia	o__Clostridiales	f__Ruminococcaceae	Others	Others	3	1	2	1	2	2	3	2	1	1	3	1	5	2	2	3	3	1	4	1	3	4	8	5	6	2	3	4	2	3	2	3	4	3	8	6	6	6	4	7	0	2
OTU_643	k__Bacteria	p__Firmicutes	c__Clostridia	o__Clostridiales	f__Ruminococcaceae	g__Anaerotruncus	s__	2	2	2	1	0	1	2	3	1	0	1	1	3	3	3	0	2	1	0	2	1	2	1	1	0	1	2	1	2	1	0	0	0	2	1	0	3	0	0	0	2	0
OTU_644	k__Bacteria	p__Bacteroidetes	c__Bacteroidia	o__Bacteroidales	Others	Others	Others	1	0	0	4	1	0	0	2	0	1	2	0	2	9	1	0	0	2	1	4	27	2	0	1	1	0	1	1	1	10	4	2	0	0	0	1	0	0	0	6	0	0
OTU_645	k__Bacteria	p__Firmicutes	c__Clostridia	o__Clostridiales	f__Ruminococcaceae	g__Ruminiclostridium_9	s__	0	0	0	0	0	0	0	0	0	0	0	0	0	0	0	0	0	0	0	0	0	0	0	0	0	0	0	0	0	0	0	0	0	0	0	0	0	0	0	0	47	4
OTU_646	k__Bacteria	p__Bacteroidetes	c__Bacteroidia	o__Bacteroidales	f__Rikenellaceae	g__Rikenellaceae_RC9_gut_group	s__	61	65	60	66	42	43	67	42	52	40	40	77	70	79	54	53	72	56	42	46	29	45	20	24	57	61	23	43	73	65	34	42	43	47	54	101	28	42	101	48	0	0
OTU_647	k__Bacteria	p__Proteobacteria	c__Alphaproteobacteria	o__Rhodospirillales	f__Rhodospirillaceae	g__	s__	4	5	14	4	6	2	4	10	5	11	4	5	15	4	6	10	6	7	6	5	4	7	10	7	3	6	2	1	5	6	1	4	2	5	5	10	5	4	9	6	0	0
OTU_648	k__Bacteria	p__Firmicutes	c__Clostridia	o__Clostridiales	f__Ruminococcaceae	Others	Others	7	7	14	8	11	10	7	13	3	9	6	3	14	9	13	14	11	13	3	7	2	3	3	7	6	3	5	3	4	5	2	3	4	11	9	7	5	3	5	7	0	0
OTU_649	k__Bacteria	p__Bacteroidetes	c__Bacteroidia	o__Bacteroidales	f__Bacteroidales_S24-7_group	g__	s__	0	0	1	0	0	1	0	0	0	0	1	2	0	0	0	1	0	1	0	0	2	1	5	2	2	1	5	1	4	2	3	5	5	0	5	4	3	1	6	3	0	0
OTU_650	k__Bacteria	p__Firmicutes	c__Clostridia	o__Clostridiales	f__Ruminococcaceae	g__Ruminiclostridium	s__	0	0	0	0	1	0	0	0	0	0	0	0	0	0	0	0	0	0	0	0	0	0	0	0	0	0	0	0	0	0	0	0	0	0	0	0	0	0	0	0	48	0
OTU_651	k__Bacteria	p__Proteobacteria	c__Epsilonproteobacteria	o__Campylobacterales	f__Campylobacteraceae	g__Campylobacter	s__Campylobacter_lanienae	8	0	0	0	0	3	2	0	5	2	2	2	1	2	1	16	1	1	17	5	2	0	0	0	0	0	0	0	0	2	0	0	0	0	0	0	0	0	0	0	0	0
OTU_652	k__Bacteria	p__Proteobacteria	c__Gammaproteobacteria	o__Pseudomonadales	f__Pseudomonadaceae	g__Pseudomonas	Others	0	0	0	0	0	0	0	0	0	0	0	0	0	0	0	0	0	0	0	0	0	0	0	0	0	0	0	19	9	24	0	0	0	0	0	0	0	11	15	17	0	0
OTU_653	k__Bacteria	p__Firmicutes	c__Clostridia	o__Clostridiales	f__Ruminococcaceae	g__Ruminococcaceae_NK4A214_group	s__	8	10	5	7	11	8	5	12	13	4	9	14	12	7	12	8	5	13	7	9	4	4	7	6	1	1	2	1	0	3	0	3	1	2	3	0	3	1	2	3	1	0
OTU_654	k__Bacteria	p__Bacteroidetes	c__Bacteroidia	o__Bacteroidales	f__Prevotellaceae	g__Prevotellaceae_UCG-003	s__	11	12	17	14	11	23	21	11	21	10	15	14	29	22	18	35	29	18	39	13	7	4	3	15	6	4	2	8	0	6	9	0	0	3	4	7	4	5	4	18	0	0
OTU_655	k__Bacteria	p__Firmicutes	c__Erysipelotrichia	o__Erysipelotrichales	f__Erysipelotrichaceae	Others	Others	2	1	1	2	0	2	0	1	4	1	0	2	1	1	3	1	0	1	4	4	2	3	5	1	0	1	0	2	2	1	1	1	4	1	2	2	1	4	2	6	0	0
OTU_656	k__Bacteria	p__Firmicutes	c__Clostridia	o__Clostridiales	f__Ruminococcaceae	g__[Eubacterium]_coprostanoligenes_group	s__	4	4	2	6	2	4	2	5	4	3	3	1	4	4	3	4	2	4	5	2	15	5	7	8	4	2	4	3	2	6	6	4	10	5	17	11	9	5	7	7	7	2
OTU_657	k__Bacteria	p__Firmicutes	c__Clostridia	o__Clostridiales	f__Clostridiaceae_1	g__Clostridium_sensu_stricto_1	s__	5	6	4	7	4	4	8	4	8	21	7	3	3	7	3	4	5	5	11	16	0	2	5	11	1	1	0	1	2	1	0	0	5	14	0	0	0	1	2	0	176	8
OTU_658	k__Bacteria	p__Firmicutes	c__Clostridia	o__Clostridiales	f__Ruminococcaceae	Others	Others	3	2	2	1	2	2	4	2	0	3	1	3	2	4	1	2	4	1	2	4	1	1	0	1	1	0	1	0	0	0	0	0	1	0	1	1	0	0	0	0	3	1
OTU_659	k__Bacteria	p__Firmicutes	c__Clostridia	o__Clostridiales	f__Ruminococcaceae	Others	Others	2	3	0	0	2	1	2	5	0	1	1	0	2	3	1	2	0	1	1	2	0	1	3	1	2	1	1	1	2	2	2	1	2	1	1	1	0	1	1	2	0	1
OTU_660	k__Bacteria	p__Firmicutes	c__Clostridia	o__Clostridiales	f__Ruminococcaceae	g__Ruminococcaceae_UCG-013	s__	4	3	4	6	6	7	4	6	2	7	4	4	3	10	7	8	8	6	8	6	2	0	2	1	1	2	0	0	1	2	0	0	0	1	1	2	5	2	6	1	18	2
OTU_661	k__Bacteria	p__Bacteroidetes	c__Bacteroidia	o__Bacteroidales	f__Rikenellaceae	g__dgA-11_gut_group	s__	0	2	1	0	2	1	1	1	0	2	1	2	2	4	4	4	1	3	3	1	2	2	8	9	2	2	1	5	0	1	0	3	2	4	4	5	6	1	7	4	7	12
OTU_662	k__Bacteria	p__Firmicutes	c__Clostridia	o__Clostridiales	f__Christensenellaceae	g__Christensenellaceae_R-7_group	Others	2	3	2	2	1	2	2	1	4	0	0	1	3	1	0	2	1	2	3	0	1	1	1	2	1	2	1	0	0	2	0	1	1	1	0	1	0	1	0	1	0	0
OTU_663	k__Bacteria	p__Firmicutes	c__Clostridia	o__Clostridiales	f__Ruminococcaceae	Others	Others	2	1	5	1	2	2	1	1	3	1	1	3	3	2	2	2	7	0	2	1	5	4	4	3	1	0	3	2	0	3	1	2	1	3	6	3	3	2	3	2	5	3
OTU_664	k__Bacteria	p__Firmicutes	c__Clostridia	o__Clostridiales	f__Clostridiales_vadinBB60_group	g__	s__	2	2	1	2	4	4	1	3	2	4	2	4	4	2	6	2	2	2	4	2	1	3	2	1	3	0	1	3	3	2	4	1	0	1	2	1	2	3	3	4	0	1
OTU_665	k__Bacteria	p__Firmicutes	c__Clostridia	o__Clostridiales	f__Ruminococcaceae	g__Ruminococcaceae_UCG-010	s__	3	5	2	3	6	3	4	2	3	4	0	1	2	3	0	1	1	4	2	1	5	4	1	2	6	4	3	3	3	3	4	7	5	5	6	2	4	5	1	5	4	0
OTU_666	k__Bacteria	p__Proteobacteria	c__Alphaproteobacteria	o__Rhodospirillales	f__Rhodospirillaceae	Others	Others	4	4	2	0	2	0	3	6	3	1	2	4	1	1	2	2	5	4	3	1	1	1	2	0	1	0	1	0	1	0	0	1	1	6	3	2	2	0	2	2	0	0
OTU_667	k__Bacteria	p__Actinobacteria	c__Coriobacteriia	o__Coriobacteriales	f__Coriobacteriaceae	Others	Others	0	0	0	0	0	1	0	0	1	0	0	0	0	0	0	0	0	0	0	0	0	1	3	1	2	0	0	0	0	0	0	0	1	1	2	1	1	2	1	2	2	5
OTU_668	k__Bacteria	p__Firmicutes	c__Clostridia	o__Clostridiales	f__Peptococcaceae	g__Peptococcus	s__	0	0	2	0	0	1	0	2	1	0	2	1	0	0	0	0	0	2	1	0	1	0	2	2	2	0	2	0	1	1	2	1	0	2	8	1	2	1	1	1	0	0
OTU_669	k__Bacteria	p__Firmicutes	c__Clostridia	o__Clostridiales	f__Ruminococcaceae	g__Anaerotruncus	s__	3	3	3	1	6	4	5	3	1	2	4	10	2	2	4	5	6	2	3	4	3	12	3	3	1	2	2	2	1	2	3	4	4	1	3	3	1	3	6	4	2	0
OTU_670	k__Bacteria	p__Firmicutes	c__Clostridia	o__Clostridiales	f__Lachnospiraceae	Others	Others	0	3	2	5	3	3	4	2	5	6	3	4	4	3	3	6	4	4	1	10	2	1	1	0	0	1	1	0	0	1	2	1	0	2	2	0	0	0	0	0	0	0
OTU_671	k__Bacteria	p__Cyanobacteria	c__Melainabacteria	o__Gastranaerophilales	f__	g__	s__	1	0	3	1	0	2	2	3	1	2	0	0	0	1	1	1	1	4	0	2	0	2	0	0	0	0	0	0	2	0	0	0	2	0	0	5	3	0	2	1	0	12
OTU_672	k__Bacteria	p__Firmicutes	c__Clostridia	o__Clostridiales	f__Christensenellaceae	g__Christensenellaceae_R-7_group	s__	40	41	24	16	46	53	21	38	50	31	34	76	26	18	57	36	34	50	19	52	37	25	39	32	9	19	15	12	15	14	26	36	27	21	10	15	15	39	20	30	14	21
OTU_673	k__Bacteria	p__Actinobacteria	c__unidentified_Actinobacteria	o__Corynebacteriales	f__Corynebacteriaceae	g__Corynebacterium_1	Others	0	0	0	0	0	0	0	0	0	0	0	0	0	0	0	0	0	0	0	0	0	0	0	0	0	0	0	8	8	11	0	0	0	0	0	0	0	7	6	9	0	0
OTU_674	k__Bacteria	p__Firmicutes	c__Clostridia	o__Clostridiales	f__Ruminococcaceae	g__Ruminiclostridium_5	Others	0	0	0	0	0	0	0	0	0	0	0	0	0	0	0	2	0	0	0	0	2	0	0	1	0	0	0	0	0	0	0	0	0	1	0	0	1	0	0	0	34	4
OTU_675	k__Bacteria	p__Firmicutes	c__Clostridia	o__Clostridiales	f__Christensenellaceae	g__Christensenellaceae_R-7_group	Others	0	0	0	0	0	0	0	0	0	0	0	0	0	0	0	0	0	0	0	0	0	0	0	0	0	0	0	0	0	0	0	0	0	0	0	0	1	0	2	0	5	2
OTU_676	k__Bacteria	p__Firmicutes	c__Clostridia	o__Clostridiales	f__Lachnospiraceae	g__[Ruminococcus]_gauvreauii_group	s__	17	13	5	6	8	9	9	17	12	13	11	22	4	9	14	10	7	12	7	14	13	8	16	6	4	1	5	5	5	2	8	8	9	5	3	5	3	6	4	3	0	0
OTU_677	k__Bacteria	p__Firmicutes	c__Clostridia	o__Clostridiales	f__Ruminococcaceae	g__Ruminococcaceae_UCG-010	s__	2	3	0	2	4	4	3	3	3	5	3	4	0	4	3	3	3	4	4	4	0	0	1	0	0	3	0	0	0	0	0	0	1	0	1	2	1	0	0	0	0	0
OTU_678	k__Bacteria	p__Firmicutes	c__Clostridia	o__Clostridiales	f__Ruminococcaceae	Others	Others	3	8	3	6	8	6	3	10	4	12	4	2	2	7	6	5	3	4	2	3	2	5	1	1	4	3	1	5	1	4	2	6	1	3	7	6	2	5	2	8	0	1
OTU_679	k__Bacteria	p__Firmicutes	c__Clostridia	o__Clostridiales	f__Peptococcaceae	g__	s__	0	0	0	0	1	1	0	1	0	0	0	0	0	0	0	0	0	1	0	1	0	2	2	1	0	0	0	0	1	1	2	2	3	0	2	1	1	0	0	0	0	8
OTU_680	k__Bacteria	p__Firmicutes	c__Clostridia	o__Clostridiales	Others	Others	Others	4	8	6	3	8	4	8	3	3	6	5	10	5	4	6	3	3	4	4	3	1	4	9	2	1	4	3	1	2	2	4	2	8	3	5	7	2	3	3	3	0	0
OTU_681	k__Bacteria	p__Actinobacteria	c__Coriobacteriia	o__Coriobacteriales	f__Coriobacteriaceae	Others	Others	0	1	1	1	0	0	1	0	2	0	1	1	0	1	4	2	0	1	2	0	7	3	3	1	0	4	1	1	2	0	3	3	2	1	0	1	0	2	0	2	0	0
OTU_682	k__Bacteria	p__Actinobacteria	c__unidentified_Actinobacteria	o__Corynebacteriales	f__Corynebacteriaceae	g__Corynebacterium_1	Others	0	1	0	0	0	0	0	0	0	0	0	0	0	0	0	0	0	0	0	0	0	0	0	0	0	0	0	20	8	23	0	0	0	0	0	0	0	8	13	15	0	0
OTU_683	k__Bacteria	p__Firmicutes	c__Clostridia	o__Clostridiales	f__Ruminococcaceae	g__[Eubacterium]_coprostanoligenes_group	s__	1	2	1	2	1	1	2	0	1	1	0	2	0	0	2	4	2	1	4	3	5	1	5	5	1	3	2	3	2	2	5	0	1	4	3	2	1	9	0	3	5	0
OTU_684	k__Bacteria	p__Firmicutes	c__Clostridia	o__Clostridiales	f__Ruminococcaceae	g__Ruminococcaceae_UCG-010	s__	1	4	0	0	2	5	1	0	2	1	1	1	3	0	3	1	4	1	4	3	3	1	2	0	2	2	1	0	0	2	4	2	0	3	3	1	0	3	2	1	0	0
OTU_685	k__Bacteria	p__Bacteroidetes	c__Bacteroidia	o__Bacteroidales	f__Bacteroidales_S24-7_group	g__	s__	3	0	1	1	2	0	2	2	4	4	2	1	1	2	2	2	2	1	1	1	2	5	6	5	4	1	0	1	0	3	3	2	2	6	4	1	1	2	2	1	0	0
OTU_686	k__Bacteria	p__Bacteroidetes	c__Bacteroidia	o__Bacteroidales	f__Rikenellaceae	g__Alistipes	s__	84	128	112	99	86	79	75	83	53	76	76	140	122	107	93	110	104	88	63	84	92	97	64	188	73	92	65	109	72	81	62	80	43	143	39	55	58	45	65	55	8	90
OTU_687	k__Bacteria	p__Firmicutes	c__Erysipelotrichia	o__Erysipelotrichales	f__Erysipelotrichaceae	g__[Anaerorhabdus]_furcosa_group	s__	7	3	4	5	2	5	6	6	5	7	3	10	2	3	4	8	4	5	9	2	1	0	2	0	0	1	0	0	0	1	0	0	1	2	0	0	0	1	0	0	0	2
OTU_688	k__Bacteria	p__Firmicutes	c__Clostridia	o__Clostridiales	f__Ruminococcaceae	g__Ruminococcaceae_UCG-010	s__	7	8	5	4	4	3	4	6	6	8	6	4	4	8	9	8	5	5	4	5	0	0	0	2	0	1	0	0	0	0	0	1	0	0	0	0	0	0	0	0	33	2
OTU_689	k__Bacteria	p__Firmicutes	c__Clostridia	o__Clostridiales	f__Ruminococcaceae	g__Anaerotruncus	Others	2	0	1	2	1	1	0	1	0	0	3	0	0	0	1	2	2	0	0	0	0	0	0	0	0	0	0	0	0	2	0	0	0	0	0	0	1	3	0	2	0	0
OTU_690	k__Bacteria	p__Proteobacteria	c__Alphaproteobacteria	o__Rickettsiales	f__Mitochondria	g__	s__	0	0	0	0	0	0	0	0	0	0	0	0	0	0	0	0	0	0	0	0	1	0	0	0	9	3	3	0	0	0	0	0	0	0	4	4	0	0	0	0	21	16
OTU_691	k__Bacteria	p__Firmicutes	c__Clostridia	o__Clostridiales	f__Ruminococcaceae	g__Ruminococcaceae_UCG-013	s__	0	1	1	0	2	1	0	2	3	2	0	0	0	2	2	1	1	2	0	3	3	2	0	3	1	2	2	0	1	1	0	1	0	1	1	0	0	2	1	2	2	1
OTU_692	k__Archaea	p__Euryarchaeota	c__Methanomicrobia	o__Methanomicrobiales	f__Methanocorpusculaceae	g__Methanocorpusculum	s__	1	0	0	2	0	0	0	2	1	0	0	0	0	0	0	0	0	1	4	0	0	0	4	0	1	7	1	0	0	2	3	0	1	1	0	0	0	0	0	1	0	1
OTU_693	k__Bacteria	p__Firmicutes	c__Clostridia	o__Clostridiales	f__Lachnospiraceae	Others	Others	0	3	0	2	6	2	4	1	4	3	2	2	3	3	3	2	2	3	3	1	3	2	3	1	3	2	2	2	1	2	2	3	2	3	6	2	3	1	3	1	2	0
OTU_694	k__Bacteria	p__Actinobacteria	c__unidentified_Actinobacteria	o__Corynebacteriales	f__Dietziaceae	g__Dietzia	s__Dietzia_maris	0	0	0	0	0	1	0	1	0	0	0	0	0	0	0	0	0	0	0	0	0	0	0	0	0	0	0	10	3	11	0	0	1	0	0	0	0	5	4	8	0	0
OTU_695	k__Bacteria	p__Firmicutes	c__Clostridia	o__Clostridiales	f__Ruminococcaceae	g__Ruminococcaceae_UCG-010	s__	3	6	4	6	5	3	1	3	3	5	4	5	2	2	4	6	3	7	4	3	4	5	7	2	8	5	4	4	8	9	4	3	5	4	5	4	5	13	6	19	1	2
OTU_696	k__Bacteria	p__Tenericutes	c__Mollicutes	o__Mollicutes_RF9	f__	g__	s__	0	3	3	4	3	3	2	0	1	3	2	1	2	4	5	2	3	2	1	2	0	2	3	1	1	4	0	2	0	2	0	2	2	2	1	3	0	5	0	2	1	3
OTU_697	k__Bacteria	p__Proteobacteria	c__Gammaproteobacteria	o__Pseudomonadales	f__Moraxellaceae	g__Acinetobacter	s__Acinetobacter_lwoffii	0	0	0	0	0	0	0	0	0	0	0	0	0	0	0	0	0	0	0	0	0	0	0	0	0	0	0	12	5	17	0	0	1	0	0	0	0	6	8	14	0	0
OTU_698	k__Bacteria	p__Firmicutes	c__Clostridia	o__Clostridiales	f__Lachnospiraceae	g__Lachnospiraceae_NK4A136_group	s__Lachnospiraceae_bacterium_A4	0	0	0	0	0	0	0	0	0	0	0	0	0	0	0	0	0	0	0	0	0	0	0	0	0	0	0	0	0	0	0	0	0	0	0	0	0	0	0	0	37	0
OTU_699	k__Bacteria	p__Tenericutes	c__Mollicutes	o__NB1-n	f__	g__	s__	4	5	4	2	6	4	3	6	4	4	3	6	1	4	7	5	5	4	3	3	3	6	3	2	7	4	6	3	2	3	5	8	3	4	2	3	4	3	3	4	3	2
OTU_700	k__Bacteria	p__Tenericutes	c__Mollicutes	o__NB1-n	f__	g__	s__	0	2	0	3	1	3	0	2	1	3	0	1	0	3	1	0	1	1	1	1	2	0	2	2	1	3	1	1	0	3	2	3	3	2	1	4	2	2	2	1	0	0
OTU_701	k__Bacteria	p__Firmicutes	c__Clostridia	o__Clostridiales	f__Ruminococcaceae	g__Ruminococcaceae_UCG-010	s__	23	29	27	26	23	13	26	17	26	14	18	36	23	18	22	20	19	12	24	16	13	27	11	10	19	15	11	14	14	21	22	22	26	13	10	11	9	25	9	24	1	6
OTU_702	k__Bacteria	p__Firmicutes	c__Clostridia	o__Clostridiales	f__Ruminococcaceae	g__Ruminococcaceae_UCG-010	s__	6	7	5	7	11	2	9	2	5	5	4	5	5	6	6	6	4	2	6	3	5	8	5	4	11	6	6	8	10	10	7	7	3	6	6	7	9	15	10	8	7	0
OTU_703	k__Bacteria	p__Firmicutes	c__Clostridia	o__Clostridiales	f__Lachnospiraceae	Others	Others	0	0	0	0	0	2	0	0	0	0	0	1	0	0	0	0	0	0	0	0	0	2	0	1	0	0	0	0	0	0	0	0	0	0	0	0	0	0	0	0	35	0
OTU_704	k__Bacteria	p__Firmicutes	c__Clostridia	o__Clostridiales	f__Ruminococcaceae	Others	Others	4	5	9	5	6	10	5	8	4	6	7	3	5	6	5	12	3	8	8	6	9	6	10	5	5	4	4	1	2	6	4	3	3	6	16	12	14	5	11	5	4	7
OTU_705	k__Bacteria	p__Tenericutes	c__Mollicutes	o__Mollicutes_RF9	f__	g__	s__	1	2	0	0	0	2	1	2	0	1	3	1	1	1	2	0	2	1	0	1	3	1	4	2	0	2	2	2	2	2	1	3	2	2	1	3	1	1	2	2	0	0
OTU_706	k__Bacteria	p__Firmicutes	c__Clostridia	o__Clostridiales	f__Ruminococcaceae	g__Ruminococcaceae_UCG-010	s__	5	3	5	6	4	2	0	5	1	2	3	2	3	4	3	5	5	2	2	2	2	2	1	3	2	4	0	2	3	4	2	1	0	4	2	1	2	9	2	4	0	0
OTU_707	k__Bacteria	p__Firmicutes	c__Clostridia	o__Clostridiales	f__Family_XIII	g__Family_XIII_AD3011_group	s__	0	2	1	0	3	0	0	3	2	1	4	2	1	2	3	2	4	1	1	3	1	2	4	1	1	2	0	1	4	1	2	4	2	2	0	1	0	2	2	0	0	0
OTU_708	k__Bacteria	p__Actinobacteria	c__Coriobacteriia	o__Coriobacteriales	f__Coriobacteriaceae	g__	s__	0	0	1	1	2	0	0	0	3	0	0	0	0	0	0	0	0	0	0	0	1	1	0	1	0	2	1	0	1	1	3	0	1	0	0	0	1	2	0	1	0	0
OTU_709	k__Bacteria	p__Firmicutes	c__Clostridia	o__Clostridiales	f__Ruminococcaceae	g__Ruminiclostridium_9	Others	2	1	0	1	2	0	1	2	0	1	0	0	0	0	0	0	2	2	2	1	0	0	0	0	3	3	5	3	4	1	5	2	1	1	0	1	0	0	1	0	8	0
OTU_710	k__Bacteria	p__Firmicutes	c__Clostridia	o__Clostridiales	f__Ruminococcaceae	g__Ruminococcaceae_UCG-013	s__	28	12	11	5	4	5	15	11	10	16	20	13	10	12	12	13	11	10	14	8	9	13	13	12	10	9	8	6	9	10	9	14	13	11	13	23	8	6	16	13	6	21
OTU_711	k__Bacteria	p__Actinobacteria	c__unidentified_Actinobacteria	o__Bifidobacteriales	f__Bifidobacteriaceae	g__Bifidobacterium	s__	0	0	0	0	0	0	0	0	5	0	0	0	0	0	0	0	0	0	5	0	0	0	2	6	0	0	0	0	0	0	0	0	6	4	0	0	0	1	0	0	3	0
OTU_712	k__Bacteria	p__Firmicutes	c__Erysipelotrichia	o__Erysipelotrichales	f__Erysipelotrichaceae	g__Erysipelotrichaceae_UCG-003	s__	0	0	0	1	0	0	1	0	6	4	0	0	0	1	0	0	0	0	7	5	1	1	2	1	1	2	4	2	2	0	1	1	5	3	1	0	1	0	3	0	0	0
OTU_713	k__Bacteria	p__Tenericutes	c__Mollicutes	o__NB1-n	f__	g__	s__	1	2	4	4	3	1	2	3	2	1	0	3	2	1	0	2	1	2	3	2	2	2	2	1	5	5	6	3	3	4	2	4	3	3	3	3	2	5	2	3	0	0
OTU_714	k__Bacteria	p__Firmicutes	c__Clostridia	o__Clostridiales	f__Ruminococcaceae	g__Ruminococcaceae_UCG-010	s__	2	3	2	11	2	1	2	5	4	0	3	1	1	4	1	0	2	2	1	2	1	2	0	0	2	1	0	2	0	1	2	0	1	2	0	3	1	4	0	1	0	0
OTU_715	k__Bacteria	p__Proteobacteria	c__Gammaproteobacteria	o__Alteromonadales	f__Idiomarinaceae	g__Idiomarina	Others	38	0	0	0	0	0	0	0	0	0	43	0	0	0	0	0	0	0	0	0	0	0	0	0	0	0	0	0	0	0	0	0	0	0	0	0	0	0	0	0	0	0
OTU_716	k__Bacteria	p__Firmicutes	c__Clostridia	o__Clostridiales	f__Ruminococcaceae	Others	Others	0	4	2	3	2	2	0	0	0	0	2	1	2	2	1	0	0	3	3	1	1	2	1	1	1	1	0	0	0	0	0	0	0	2	1	1	0	0	2	1	2	4
OTU_717	k__Bacteria	p__Firmicutes	c__Clostridia	o__Clostridiales	f__Ruminococcaceae	g__Ruminococcaceae_UCG-010	s__	5	3	2	2	2	1	3	4	3	2	7	3	0	4	3	4	1	4	3	0	5	3	4	5	2	3	1	0	1	3	1	2	1	3	1	7	1	2	2	3	0	0
OTU_718	k__Bacteria	p__Firmicutes	c__Clostridia	o__Clostridiales	f__Lachnospiraceae	g__Lachnospiraceae_NK4A136_group	s__	0	0	0	0	0	0	0	0	0	0	0	0	0	0	0	0	0	0	0	0	0	0	0	0	0	0	0	0	0	0	0	0	0	0	0	0	0	0	0	0	57	4
OTU_719	k__Bacteria	p__Firmicutes	c__Clostridia	o__Clostridiales	f__Defluviitaleaceae	g__Defluviitaleaceae_UCG-011	s__	2	5	3	2	6	2	5	1	2	3	3	5	5	4	6	2	4	3	6	6	0	2	1	5	4	1	3	0	1	3	2	4	3	3	1	1	0	2	3	1	0	0
OTU_720	k__Bacteria	p__Firmicutes	c__Clostridia	o__Clostridiales	f__Ruminococcaceae	g__Ruminococcaceae_UCG-014	s__	2	0	6	5	6	8	2	2	1	2	2	3	8	3	6	3	4	3	2	4	1	1	1	0	1	0	2	0	1	1	0	2	0	0	0	3	1	0	0	0	7	4
OTU_721	k__Bacteria	p__Saccharibacteria	c__unidentified_Saccharibacteria	o__unidentified_Saccharibacteria	f__unidentified_Saccharibacteria	g__Candidatus_Saccharimonas	s__	0	0	0	0	0	0	0	0	0	0	0	0	0	0	0	0	0	0	0	0	0	0	0	0	0	1	0	0	0	0	0	0	0	0	0	1	0	0	0	1	0	0
OTU_722	k__Bacteria	p__Bacteroidetes	c__Bacteroidia	o__Bacteroidales	f__Porphyromonadaceae	g__Butyricimonas	s__	0	1	0	1	0	2	0	0	0	1	0	0	0	0	0	0	2	0	0	0	1	0	1	0	3	4	9	8	5	3	7	3	3	1	1	2	1	4	0	0	3	0
OTU_723	k__Bacteria	p__Actinobacteria	c__Coriobacteriia	o__Coriobacteriales	f__Coriobacteriaceae	Others	Others	1	2	0	0	0	0	1	0	2	1	0	3	0	3	3	0	0	2	1	4	4	2	2	1	0	1	0	0	0	1	2	1	1	1	0	0	3	1	3	1	0	0
OTU_724	k__Bacteria	p__Firmicutes	c__Clostridia	o__Clostridiales	Others	Others	Others	4	0	3	4	4	2	2	4	2	2	3	3	4	1	3	3	5	1	1	3	3	3	2	0	4	4	6	1	1	1	2	3	5	3	3	4	4	2	5	2	3	0
OTU_725	k__Bacteria	p__Firmicutes	c__Clostridia	o__Clostridiales	f__Christensenellaceae	Others	Others	1	1	2	1	1	2	1	2	0	0	0	1	2	1	0	1	2	0	1	0	2	1	3	1	0	0	0	0	2	1	2	0	0	1	1	0	2	1	0	1	2	3
OTU_726	k__Bacteria	p__Verrucomicrobia	c__Verrucomicrobiae	o__Verrucomicrobiales	f__Verrucomicrobiaceae	g__Akkermansia	Others	1	0	0	0	0	1	2	1	7	3	0	0	0	0	0	0	0	0	3	2	0	0	7	4	0	0	0	0	0	0	0	0	7	6	0	0	0	0	0	0	3	0
OTU_727	k__Bacteria	p__Firmicutes	c__Clostridia	o__Clostridiales	f__Ruminococcaceae	g__Ruminococcaceae_NK4A214_group	s__	4	3	1	5	0	4	4	4	2	4	1	3	2	3	4	4	1	3	3	3	2	0	1	3	1	1	0	1	0	1	0	2	1	1	0	1	1	0	1	1	0	0
OTU_728	k__Bacteria	p__Firmicutes	c__Clostridia	o__Clostridiales	f__Lachnospiraceae	Others	Others	4	3	1	1	2	1	5	4	0	1	3	1	4	0	1	0	2	3	0	1	1	1	3	4	0	3	1	0	2	2	2	2	3	4	0	0	0	0	0	1	2	0
OTU_729	k__Bacteria	p__Bacteroidetes	c__Bacteroidia	o__Bacteroidales	f__Bacteroidales_S24-7_group	g__	s__	0	0	0	0	0	0	0	0	0	0	0	0	0	0	0	0	0	0	0	0	0	0	0	0	0	0	0	0	0	0	0	0	0	0	0	0	0	0	0	0	40	4
OTU_730	k__Bacteria	p__Firmicutes	c__Clostridia	o__Clostridiales	f__Ruminococcaceae	g__Anaerotruncus	s__	0	3	2	2	1	2	1	2	1	0	2	2	2	1	2	1	1	2	1	5	1	1	1	1	1	3	1	2	0	2	1	0	1	0	1	3	3	2	2	1	4	2
OTU_731	k__Bacteria	p__Firmicutes	c__Bacilli	o__Lactobacillales	f__Lactobacillaceae	g__Lactobacillus	Others	0	0	0	0	0	0	0	0	0	0	0	0	0	0	0	2	0	0	0	0	0	0	0	0	1	0	0	0	0	0	0	0	0	0	2	0	0	0	0	0	21	0
OTU_732	k__Bacteria	p__Firmicutes	c__Clostridia	o__Clostridiales	f__Peptococcaceae	g__	s__	0	2	3	0	0	0	0	1	0	2	1	1	0	0	1	1	1	0	0	0	2	6	4	2	1	3	1	3	2	1	1	1	2	3	4	4	4	2	5	2	3	2
OTU_733	k__Bacteria	p__Firmicutes	c__Clostridia	o__Clostridiales	f__Peptococcaceae	g__	s__	1	1	0	2	2	0	1	1	1	0	0	1	0	4	2	2	1	3	0	1	0	2	4	0	0	2	0	0	1	0	0	1	1	1	2	1	2	3	3	2	0	0
OTU_734	k__Bacteria	p__Firmicutes	c__Clostridia	o__Clostridiales	f__Lachnospiraceae	Others	Others	1	2	1	2	2	2	1	0	4	3	3	2	2	1	2	2	1	3	0	0	1	1	3	0	1	2	0	2	2	1	1	2	3	4	2	1	3	3	0	0	0	0
OTU_735	k__Bacteria	p__Firmicutes	c__Clostridia	o__Clostridiales	f__Clostridiales_vadinBB60_group	g__	s__	3	3	2	3	3	5	2	3	6	4	3	3	3	2	6	5	3	2	3	3	7	5	5	1	3	7	4	1	3	9	5	4	4	5	3	8	12	2	10	8	3	16
OTU_736	k__Bacteria	p__Firmicutes	c__Clostridia	o__Clostridiales	f__Ruminococcaceae	g__Ruminococcaceae_UCG-014	s__	0	0	1	1	2	2	0	0	0	0	3	0	2	2	3	2	2	0	1	0	1	1	0	0	0	1	2	0	2	1	0	0	0	1	0	1	2	2	0	0	11	24
OTU_737	k__Bacteria	p__Bacteroidetes	c__Bacteroidia	o__Bacteroidales	f__Bacteroidaceae	g__Bacteroides	s__Bacteroides_thetaiotaomicron	0	0	0	0	0	1	2	2	16	11	2	0	0	0	0	0	2	0	16	9	3	0	2	1	5	5	7	6	6	4	5	5	6	5	3	3	3	1	2	0	0	1
OTU_738	k__Bacteria	p__Tenericutes	c__Mollicutes	o__NB1-n	f__	g__	s__	2	0	2	3	3	0	2	0	2	0	1	2	1	3	1	2	2	1	1	4	2	0	0	0	0	2	1	1	0	2	1	0	1	2	2	1	0	3	1	3	0	0
OTU_739	k__Bacteria	p__Tenericutes	c__Mollicutes	o__Mycoplasmatales	f__Mycoplasmataceae	g__Candidatus_Bacilloplasma	s__	0	0	0	0	0	0	0	0	0	0	0	0	0	0	0	0	0	0	0	0	0	0	0	0	0	0	0	0	0	0	0	0	0	0	0	0	0	0	0	0	9	0
OTU_740	k__Bacteria	p__Firmicutes	c__Clostridia	o__Clostridiales	f__Christensenellaceae	Others	Others	2	0	0	0	0	0	1	0	1	1	1	0	0	1	0	0	0	1	1	1	1	0	1	0	0	0	0	0	0	0	0	0	0	0	0	0	0	0	0	0	6	1
OTU_741	k__Bacteria	p__Cyanobacteria	c__Melainabacteria	o__Gastranaerophilales	f__	g__	s__	4	3	3	2	5	3	1	5	2	2	2	1	1	7	0	3	1	5	3	2	9	4	10	0	0	0	2	0	0	2	3	0	3	2	9	12	6	4	1	1	0	1
OTU_742	k__Bacteria	p__Firmicutes	c__Clostridia	o__Clostridiales	f__Ruminococcaceae	g__Anaerotruncus	s__	0	0	0	0	1	1	0	0	0	0	0	0	0	2	0	1	0	0	0	0	3	2	0	0	1	1	2	2	1	1	3	0	1	0	0	0	2	9	0	0	1	2
OTU_743	k__Bacteria	p__Firmicutes	c__Clostridia	o__Clostridiales	f__Ruminococcaceae	g__Ruminococcaceae_UCG-010	s__	3	5	7	3	7	5	7	2	7	0	2	3	2	2	3	4	4	4	4	5	4	4	8	2	2	3	3	5	5	3	4	4	6	2	3	3	5	7	2	3	1	0
OTU_744	k__Bacteria	p__Proteobacteria	c__Alphaproteobacteria	o__Rhodospirillales	f__Acetobacteraceae	g__Acetobacter	s__	0	0	1	0	1	0	1	0	2	1	2	0	0	0	1	0	2	0	1	1	1	2	1	1	1	0	0	1	1	1	1	1	1	0	1	4	0	2	1	3	0	0
OTU_745	k__Bacteria	p__Firmicutes	c__Clostridia	o__Clostridiales	f__Ruminococcaceae	g__Ruminococcaceae_UCG-009	s__	1	1	0	0	0	3	1	1	1	0	0	0	1	2	3	1	1	0	2	1	0	0	2	0	0	0	0	0	0	0	0	0	0	0	1	2	1	0	1	1	1	1
OTU_746	k__Bacteria	p__Firmicutes	c__Clostridia	o__Clostridiales	f__Ruminococcaceae	g__Ruminococcaceae_UCG-010	s__	0	1	0	1	0	5	4	1	1	1	2	3	0	2	2	4	3	1	0	2	0	4	1	2	4	1	0	2	1	2	1	1	0	2	3	0	0	0	0	0	0	0
OTU_747	k__Bacteria	p__Firmicutes	c__Clostridia	o__Clostridiales	f__Ruminococcaceae	g__[Eubacterium]_coprostanoligenes_group	s__	1	1	0	3	4	6	2	2	2	3	2	1	2	3	2	6	4	5	2	2	0	0	0	2	0	0	0	0	0	0	0	1	0	0	0	1	0	0	0	0	0	0
OTU_748	k__Bacteria	p__Firmicutes	c__Clostridia	o__Clostridiales	f__Ruminococcaceae	g__Ruminococcaceae_UCG-010	s__	5	6	6	5	11	12	6	8	6	6	5	7	10	8	9	6	8	7	8	5	6	9	6	4	8	4	3	5	7	12	9	9	8	4	5	4	3	7	4	7	5	4
OTU_749	k__Bacteria	p__Cyanobacteria	c__Melainabacteria	o__Gastranaerophilales	f__unidentified_Gastranaerophilales	g__unidentified_Gastranaerophilales	s__rumen_bacterium_YS2	0	0	0	0	1	3	0	4	0	3	1	1	2	2	0	3	1	2	5	1	2	2	2	1	1	0	0	0	0	0	0	0	0	0	2	3	5	1	1	1	0	0
OTU_750	k__Bacteria	p__Bacteroidetes	c__Bacteroidia	o__Bacteroidales	f__Rikenellaceae	g__Rikenellaceae_RC9_gut_group	s__	1	4	3	1	3	3	3	5	1	6	1	4	5	1	3	5	3	7	4	5	0	0	0	0	0	2	0	0	1	1	0	1	3	0	4	1	0	0	1	1	0	0
OTU_751	k__Bacteria	p__Firmicutes	c__Clostridia	o__Clostridiales	f__Ruminococcaceae	g__Anaerotruncus	s__	0	1	0	0	0	0	0	3	2	0	0	1	0	0	0	1	0	0	0	0	3	0	1	0	0	1	1	0	1	1	0	1	0	2	0	0	2	1	0	1	3	0
OTU_752	k__Bacteria	p__Bacteroidetes	c__Bacteroidia	o__Bacteroidales	f__Rikenellaceae	g__Rikenellaceae_RC9_gut_group	s__	0	0	2	1	0	5	3	0	0	0	0	0	3	0	0	1	1	3	1	0	2	4	0	1	2	0	0	0	2	0	3	0	0	0	1	1	2	0	3	0	0	0
OTU_753	k__Bacteria	p__Firmicutes	c__Clostridia	o__Clostridiales	f__Ruminococcaceae	g__Ruminococcus_1	s__	2	2	2	2	2	5	6	8	2	3	1	2	2	3	1	2	4	3	1	1	2	1	1	0	1	1	1	1	1	1	2	1	0	2	0	1	0	0	0	0	0	3
OTU_754	k__Bacteria	p__Firmicutes	c__Clostridia	o__Clostridiales	f__Lachnospiraceae	g__Tyzzerella_3	s__	0	0	0	0	0	0	0	0	0	18	0	0	0	0	0	0	0	0	0	24	0	0	3	1	0	0	0	0	0	0	0	0	2	1	0	0	0	0	0	0	2	0
OTU_755	k__Bacteria	Others	Others	Others	Others	Others	Others	0	0	1	0	0	2	0	1	2	0	0	2	0	0	2	0	1	0	0	0	1	3	2	1	0	1	2	0	1	1	2	1	1	1	1	1	1	3	1	2	0	0
OTU_756	k__Bacteria	p__Bacteroidetes	c__Bacteroidia	o__Bacteroidales	Others	Others	Others	0	1	0	0	0	1	2	5	1	0	0	0	0	0	0	1	3	2	1	0	2	0	3	1	1	1	3	0	1	2	2	0	3	1	0	2	12	0	3	3	0	0
OTU_757	k__Bacteria	p__Firmicutes	c__Clostridia	o__Clostridiales	f__Lachnospiraceae	g__Blautia	Others	2	0	3	0	2	1	4	1	4	0	3	4	2	0	2	2	1	1	0	2	4	0	2	2	0	0	0	0	1	0	4	1	3	0	1	0	1	0	0	0	0	0
OTU_758	k__Bacteria	p__Firmicutes	c__Clostridia	o__Clostridiales	f__Ruminococcaceae	g__Ruminococcaceae_V9D2013_group	s__	2	1	0	0	0	1	1	3	0	1	3	1	2	3	3	1	0	1	0	0	0	1	0	2	0	0	0	0	0	0	0	0	2	0	1	0	0	1	0	1	0	1
OTU_759	k__Bacteria	p__Firmicutes	c__Clostridia	o__Clostridiales	f__Ruminococcaceae	g__Ruminiclostridium_9	s__	2	7	2	4	3	2	2	3	3	2	2	5	0	3	3	4	2	4	2	2	0	1	1	0	0	2	0	1	0	1	1	0	0	0	0	0	1	1	0	0	0	0
OTU_760	k__Archaea	p__Euryarchaeota	c__Thermoplasmata	o__Thermoplasmatales	Others	Others	Others	0	0	0	3	0	0	2	2	3	0	0	0	0	0	0	1	0	0	1	2	0	1	1	0	1	3	0	2	3	5	1	1	2	2	2	0	0	0	0	0	0	0
OTU_761	k__Bacteria	p__Firmicutes	c__Clostridia	o__Clostridiales	f__Ruminococcaceae	g__Anaerotruncus	s__	0	1	0	1	2	0	0	0	1	1	0	1	0	1	0	2	1	1	0	0	3	1	4	2	1	2	1	2	0	2	0	1	3	2	2	1	1	3	1	1	0	0
OTU_762	k__Bacteria	p__Spirochaetes	c__unidentified_Spirochaetes	o__Spirochaetales	f__Spirochaetaceae	g__Treponema_2	s__	22	1	0	1	2	3	1	0	1	0	2	6	0	2	1	6	1	0	6	2	21	0	17	3	2	13	1	2	14	4	1	4	3	0	0	3	3	1	2	0	0	0
OTU_763	k__Bacteria	p__Firmicutes	c__Erysipelotrichia	o__Erysipelotrichales	f__Erysipelotrichaceae	g__[Anaerorhabdus]_furcosa_group	s__	1	2	1	1	1	1	2	2	0	1	2	3	2	3	2	1	1	1	1	3	2	3	4	4	3	0	3	3	2	2	1	2	3	1	1	3	2	2	2	3	0	2
OTU_764	k__Bacteria	p__Bacteroidetes	c__Bacteroidia	o__Bacteroidales	f__Rikenellaceae	g__dgA-11_gut_group	s__	9	10	15	16	6	5	8	10	8	10	10	6	20	32	5	9	7	15	12	12	19	14	8	5	13	5	6	5	6	11	9	6	4	5	12	2	10	14	12	12	0	0
OTU_765	k__Bacteria	p__Firmicutes	c__Erysipelotrichia	o__Erysipelotrichales	f__Erysipelotrichaceae	Others	Others	0	2	1	1	0	2	0	3	0	1	1	0	2	1	2	0	0	1	0	1	1	2	1	1	2	1	0	0	4	1	2	1	0	1	0	1	0	3	0	0	2	0
OTU_766	k__Bacteria	p__Firmicutes	c__Clostridia	o__Clostridiales	f__Peptococcaceae	Others	Others	3	3	6	1	6	3	4	2	5	2	4	7	7	2	5	4	3	4	5	3	12	11	10	4	8	3	3	5	2	4	3	5	3	9	12	4	11	5	4	6	3	0
OTU_767	k__Bacteria	p__Firmicutes	c__Clostridia	o__Clostridiales	f__Family_XIII	g__Family_XIII_UCG-001	s__	6	6	5	2	6	7	4	2	4	3	3	3	4	2	7	3	1	6	4	3	4	2	6	3	2	0	0	0	0	0	2	0	2	3	3	2	2	0	2	0	3	0
OTU_768	k__Bacteria	p__Firmicutes	c__Clostridia	o__Clostridiales	f__Ruminococcaceae	Others	Others	0	0	0	1	0	0	1	0	0	1	0	0	0	0	0	0	0	1	0	0	0	0	0	0	1	4	4	4	2	2	2	1	2	2	0	0	0	0	0	0	0	0
OTU_769	k__Bacteria	p__Firmicutes	c__Clostridia	o__Clostridiales	f__Ruminococcaceae	g__Ruminococcaceae_UCG-013	s__	0	0	0	0	0	0	0	0	0	0	0	0	0	0	0	0	0	0	0	0	0	0	0	0	0	0	0	0	0	0	0	0	0	0	0	0	0	0	0	0	0	0
OTU_770	k__Bacteria	p__Firmicutes	c__Clostridia	o__Clostridiales	f__Ruminococcaceae	Others	Others	7	9	8	7	6	11	13	10	6	11	10	5	10	11	5	12	13	15	13	9	26	14	16	19	10	16	10	15	17	15	10	15	22	12	15	17	15	22	14	16	20	42
OTU_771	k__Bacteria	p__Bacteroidetes	c__Bacteroidia	o__Bacteroidales	f__Bacteroidales_S24-7_group	g__	s__	0	0	0	0	0	0	0	0	0	0	0	0	0	0	0	0	0	0	0	0	0	0	0	0	0	0	0	0	0	0	0	0	0	0	0	0	0	0	0	0	18	0
OTU_772	k__Bacteria	p__Firmicutes	c__Clostridia	o__Clostridiales	f__Ruminococcaceae	g__Ruminococcaceae_UCG-013	Others	5	1	0	3	1	1	3	1	1	4	1	4	2	1	4	2	2	1	2	0	0	0	0	0	0	0	0	0	0	0	0	0	0	0	0	0	0	0	0	0	0	0
OTU_773	k__Bacteria	p__Firmicutes	c__Clostridia	o__Clostridiales	Others	Others	Others	0	2	2	0	0	3	1	3	1	3	1	1	0	1	0	1	1	2	1	1	0	1	1	1	0	2	0	2	1	2	3	1	0	0	1	0	2	2	0	0	7	1
OTU_774	k__Bacteria	p__Firmicutes	c__Clostridia	o__Clostridiales	f__Ruminococcaceae	g__Ruminococcaceae_UCG-010	s__	1	4	1	7	5	1	2	2	1	2	1	3	2	4	4	2	1	3	2	2	3	3	2	2	3	3	2	2	4	1	4	6	2	1	2	4	0	3	1	4	2	0
OTU_775	k__Bacteria	p__Firmicutes	c__Clostridia	o__Clostridiales	f__Ruminococcaceae	Others	Others	0	0	0	0	1	2	0	0	0	0	0	0	0	2	1	2	1	1	1	0	1	1	2	1	1	0	0	1	4	0	0	2	0	1	3	1	0	2	0	2	0	0
OTU_776	k__Bacteria	p__Firmicutes	c__Clostridia	o__Clostridiales	f__Lachnospiraceae	g__Coprococcus_2	s__	0	1	0	0	1	1	0	0	1	2	0	0	0	0	0	0	0	0	1	0	0	0	14	10	1	3	2	2	2	1	1	3	19	11	0	0	0	0	1	2	0	0
OTU_777	k__Bacteria	p__Firmicutes	c__Clostridia	o__Clostridiales	f__Ruminococcaceae	g__[Eubacterium]_coprostanoligenes_group	s__	0	2	1	1	0	0	0	1	1	0	0	1	2	1	2	1	0	2	1	0	3	2	3	0	0	0	1	1	0	0	0	1	0	1	0	2	5	0	4	1	0	0
OTU_778	k__Bacteria	p__Proteobacteria	c__Alphaproteobacteria	o__Rhodospirillales	f__Rhodospirillaceae	g__	s__	13	8	9	7	9	8	9	6	8	10	18	13	7	4	11	8	9	11	11	14	12	9	33	18	4	6	7	5	7	10	4	10	18	29	10	12	14	4	6	5	4	0
OTU_779	k__Bacteria	p__Firmicutes	c__Clostridia	Others	Others	Others	Others	2	2	2	1	4	2	2	0	3	1	3	0	1	0	1	1	2	1	2	1	0	0	0	1	1	0	2	1	0	1	0	0	1	0	0	0	1	0	0	0	0	0
OTU_780	k__Bacteria	p__Firmicutes	c__Clostridia	o__Clostridiales	Others	Others	Others	2	0	1	2	2	1	1	0	2	1	1	3	1	2	1	3	1	1	2	1	4	1	3	1	1	3	1	1	3	1	3	0	1	3	3	2	3	3	1	1	3	0
OTU_781	k__Bacteria	p__Firmicutes	c__Clostridia	o__Clostridiales	f__Ruminococcaceae	Others	Others	0	1	2	1	0	5	2	3	2	0	1	3	1	2	0	4	1	2	2	1	8	5	1	4	1	3	2	4	3	0	2	5	2	4	1	3	2	0	2	0	0	0
OTU_782	k__Bacteria	p__Firmicutes	c__Bacilli	o__Bacillales	f__Planococcaceae	Others	Others	0	0	0	0	0	0	0	0	0	0	0	0	0	0	0	0	0	0	0	0	0	0	0	0	0	0	0	23	16	21	1	0	0	0	0	0	0	12	20	16	0	0
OTU_783	k__Bacteria	p__Firmicutes	c__Clostridia	o__Clostridiales	f__Ruminococcaceae	g__Ruminococcaceae_UCG-013	s__	0	0	0	0	1	1	0	0	0	0	0	1	0	0	0	1	0	0	0	0	0	2	0	0	0	0	0	0	0	0	0	1	5	0	0	0	0	0	0	0	1	4
OTU_784	k__Bacteria	p__Firmicutes	c__Clostridia	o__Clostridiales	f__Christensenellaceae	g__Christensenellaceae_R-7_group	s__	0	2	0	0	2	4	1	2	1	2	2	2	1	0	0	1	1	2	0	1	2	1	1	1	0	1	1	0	0	0	2	1	0	0	0	1	2	2	2	2	2	5
OTU_785	k__Bacteria	p__Bacteroidetes	c__Bacteroidia	o__Bacteroidales	f__Prevotellaceae	g__Prevotellaceae_UCG-003	s__	4	7	3	2	1	6	4	2	2	2	2	2	2	1	1	5	5	2	3	2	0	0	0	0	0	0	0	0	0	0	0	0	0	0	0	0	0	0	0	0	0	0
OTU_786	k__Bacteria	p__Bacteroidetes	c__Bacteroidia	o__Bacteroidales	f__Bacteroidales_S24-7_group	g__	s__	0	0	1	1	0	0	0	0	0	0	0	0	0	1	0	1	1	1	1	0	0	0	0	0	1	0	5	1	0	3	0	0	0	2	0	1	23	3	2	1	11	0
OTU_787	k__Bacteria	p__Firmicutes	c__Clostridia	o__Clostridiales	f__Ruminococcaceae	g__Ruminococcaceae_UCG-013	s__	0	0	0	0	0	0	0	0	1	0	0	0	1	0	0	0	0	0	0	0	0	0	0	0	0	0	0	0	0	0	0	0	0	0	0	0	0	0	0	0	0	0
OTU_788	k__Bacteria	p__Firmicutes	c__Clostridia	o__Clostridiales	f__Ruminococcaceae	g__Ruminococcaceae_UCG-010	s__	0	1	3	6	2	3	3	1	1	4	0	1	2	3	1	4	1	2	3	0	3	1	1	2	2	2	3	4	2	3	3	3	5	2	3	2	3	8	2	7	2	3
OTU_789	k__Bacteria	p__Bacteroidetes	c__Bacteroidia	o__Bacteroidales	f__Porphyromonadaceae	g__Butyricimonas	s__Sanguibacteroides_justesenii	0	1	1	1	1	1	0	1	0	1	1	1	1	1	2	2	1	1	2	2	3	2	2	3	0	1	1	4	0	2	1	4	1	1	1	1	2	2	2	2	0	0
OTU_790	k__Bacteria	p__Firmicutes	c__Clostridia	o__Clostridiales	f__Ruminococcaceae	Others	Others	0	0	0	4	0	0	0	0	0	0	0	0	0	1	0	0	0	0	0	0	0	2	0	0	0	1	0	0	0	0	3	1	3	1	0	0	0	0	0	1	2	0
OTU_791	k__Bacteria	p__Actinobacteria	c__Coriobacteriia	o__Coriobacteriales	f__Coriobacteriaceae	Others	Others	1	0	0	0	0	3	1	1	0	4	5	1	0	2	3	2	1	3	0	1	6	1	3	2	1	1	0	0	0	2	1	4	1	3	2	0	1	0	0	0	0	1
OTU_792	k__Bacteria	p__Firmicutes	c__Clostridia	o__Clostridiales	f__Ruminococcaceae	g__Butyricicoccus	Others	1	1	0	0	0	3	1	0	0	0	1	0	1	0	0	1	0	1	1	0	1	1	0	3	0	1	0	1	2	1	0	0	0	0	0	1	1	0	0	2	0	1
OTU_793	k__Bacteria	p__Firmicutes	c__Clostridia	o__Clostridiales	f__Lachnospiraceae	g__Acetitomaculum	s__	0	0	0	0	0	0	0	0	0	0	0	1	0	0	0	0	0	3	0	0	0	0	0	0	0	0	0	0	0	0	0	0	1	2	0	0	0	0	0	1	0	1
OTU_794	k__Bacteria	p__Firmicutes	c__Clostridia	o__Clostridiales	f__Family_XIII	g__Family_XIII_UCG-001	s__	0	1	0	2	0	0	2	2	4	1	1	1	3	1	0	1	1	2	2	1	1	1	4	1	0	0	0	0	0	0	0	1	0	0	0	0	0	0	1	2	0	0
OTU_795	k__Bacteria	p__Firmicutes	c__Clostridia	o__Clostridiales	f__Clostridiales_vadinBB60_group	g__	s__	3	2	1	0	2	1	1	0	2	3	4	0	2	2	0	2	0	1	2	0	2	0	2	0	2	2	0	2	1	1	1	1	1	0	1	2	2	2	3	1	0	0
OTU_796	k__Bacteria	p__Firmicutes	c__Clostridia	o__Clostridiales	f__Lachnospiraceae	Others	Others	1	0	1	1	1	1	1	2	1	0	1	3	1	5	2	1	1	1	0	2	2	1	1	1	0	2	0	0	2	0	3	2	0	0	2	1	0	1	0	1	0	1
OTU_797	k__Bacteria	p__Firmicutes	c__Clostridia	o__Clostridiales	f__Lachnospiraceae	Others	Others	0	0	0	0	0	0	0	0	0	0	0	0	0	0	0	0	0	0	0	0	0	0	0	0	0	0	0	0	0	0	0	0	0	0	0	0	0	0	0	0	18	0
OTU_798	k__Bacteria	p__Proteobacteria	c__Betaproteobacteria	o__Neisseriales	f__Neisseriaceae	g__Neisseria	Others	0	0	0	0	0	0	0	0	16	22	0	0	0	0	0	0	0	0	17	22	0	0	0	0	0	0	0	0	0	0	0	0	0	1	0	0	0	0	0	0	0	0
OTU_799	k__Bacteria	p__Firmicutes	c__Clostridia	o__Clostridiales	f__Ruminococcaceae	g__Ruminococcaceae_UCG-010	s__	1	3	2	2	2	2	3	1	5	3	1	3	2	1	3	0	3	1	4	0	2	4	2	1	5	4	2	3	5	10	2	2	6	2	0	1	0	6	1	2	1	4
OTU_800	k__Bacteria	p__Firmicutes	c__Clostridia	o__Clostridiales	f__Clostridiales_vadinBB60_group	g__	s__	1	3	4	10	5	5	3	5	3	4	4	4	7	5	3	4	1	2	4	1	4	3	4	3	0	1	2	1	2	2	1	0	3	0	2	4	4	7	1	8	2	4
OTU_801	k__Bacteria	p__Actinobacteria	c__Coriobacteriia	o__Coriobacteriales	f__Coriobacteriaceae	g__Senegalimassilia	s__	0	1	2	1	1	0	1	1	1	0	4	2	0	0	3	1	2	4	2	2	4	1	2	2	0	2	2	1	1	1	2	4	2	3	1	1	0	1	1	3	0	0
OTU_802	k__Bacteria	p__Firmicutes	c__Clostridia	o__Clostridiales	f__Clostridiales_vadinBB60_group	g__	s__	2	5	3	0	4	3	2	4	4	2	0	0	4	2	8	2	2	2	4	2	3	5	4	1	2	6	3	1	2	6	1	4	6	3	2	2	2	6	3	5	0	5
OTU_803	k__Bacteria	p__Bacteroidetes	c__Bacteroidia	o__Bacteroidales	f__Prevotellaceae	Others	Others	3	2	3	5	2	1	2	4	4	2	3	3	1	4	2	1	2	1	3	1	2	2	1	0	1	0	0	2	4	1	6	1	0	4	7	2	0	1	1	0	0	0
OTU_804	k__Bacteria	p__Firmicutes	c__Clostridia	o__Clostridiales	f__Christensenellaceae	g__Christensenellaceae_R-7_group	s__	8	10	5	3	8	8	4	13	8	9	7	13	3	4	13	7	3	10	5	5	9	4	5	2	2	2	3	3	1	5	2	5	8	5	2	3	2	7	4	4	0	0
OTU_805	k__Bacteria	p__Proteobacteria	c__Betaproteobacteria	o__Burkholderiales	f__Alcaligenaceae	g__Sutterella	s__	0	1	0	2	3	0	1	0	0	0	0	0	0	0	0	0	0	0	0	0	0	0	0	0	1	3	1	3	1	4	2	0	1	1	1	2	0	16	0	0	3	1
OTU_806	k__Bacteria	p__Cyanobacteria	c__Melainabacteria	o__Gastranaerophilales	f__	g__	s__	1	2	4	0	2	2	2	1	2	2	1	1	0	2	1	3	1	1	1	1	1	2	3	0	0	1	0	0	0	1	0	2	1	0	3	1	3	1	0	0	0	0
OTU_807	k__Bacteria	p__Firmicutes	c__Clostridia	o__Clostridiales	f__Ruminococcaceae	g__	s__	0	0	2	1	1	1	0	0	0	0	0	0	1	0	1	1	0	2	3	3	3	3	1	2	0	1	0	1	0	2	0	0	0	3	0	0	0	4	0	0	0	0
OTU_808	k__Bacteria	p__Bacteroidetes	c__Bacteroidia	o__Bacteroidales	Others	Others	Others	2	5	0	1	1	6	10	2	3	4	1	4	3	3	3	4	5	0	4	2	3	1	0	3	4	5	5	4	2	5	3	6	1	8	0	2	2	0	0	1	0	0
OTU_809	k__Bacteria	p__Firmicutes	c__Clostridia	o__Clostridiales	f__Lachnospiraceae	g__Blautia	s__Lachnospiraceae_bacterium_28-4	0	0	0	0	0	0	0	0	0	0	0	0	0	0	0	0	0	0	0	0	0	0	0	0	0	1	0	0	0	0	0	0	0	0	0	0	0	0	0	0	19	1
OTU_810	k__Bacteria	p__Firmicutes	c__Clostridia	o__Clostridiales	f__Clostridiales_vadinBB60_group	g__	s__	1	2	5	2	4	3	2	1	1	3	3	2	2	3	3	2	1	2	4	1	1	2	5	3	0	1	2	1	0	4	0	3	4	4	0	2	4	6	1	2	0	0
OTU_811	k__Bacteria	p__Firmicutes	c__Clostridia	o__Clostridiales	f__Lachnospiraceae	g__unidentified_Lachnospiraceae	s__Lachnospiraceae_bacterium_A2	0	0	0	0	0	0	0	0	0	0	0	0	0	0	0	0	0	0	0	0	0	0	0	0	0	0	0	0	0	0	0	0	0	0	0	0	0	0	0	0	11	2
OTU_812	k__Bacteria	p__Firmicutes	c__Clostridia	o__Clostridiales	f__Clostridiales_vadinBB60_group	g__	s__	1	1	0	2	4	0	1	0	5	0	0	1	0	2	2	1	1	1	1	0	2	1	3	0	1	0	0	1	2	0	0	1	1	0	0	3	1	2	1	2	0	0
OTU_813	k__Bacteria	p__Firmicutes	c__Clostridia	o__Clostridiales	f__Ruminococcaceae	g__Ruminococcaceae_UCG-010	s__	1	2	0	0	1	0	3	3	1	1	0	0	2	1	0	1	1	2	1	4	1	1	2	1	1	3	1	1	4	0	3	0	1	1	0	0	2	5	1	0	0	0
OTU_814	k__Bacteria	p__Proteobacteria	c__Alphaproteobacteria	o__Rhodospirillales	f__Rhodospirillaceae	g__	s__	0	0	0	0	0	2	1	5	0	0	0	2	1	0	1	3	1	3	0	0	1	4	2	3	2	0	0	1	0	1	1	3	3	3	0	1	0	0	0	1	0	0
OTU_815	k__Bacteria	p__Firmicutes	c__Erysipelotrichia	o__Erysipelotrichales	f__Erysipelotrichaceae	g__[Anaerorhabdus]_furcosa_group	Others	0	0	0	0	0	0	0	0	0	0	0	0	0	0	0	0	0	0	0	0	0	0	0	0	0	0	0	0	0	0	0	0	0	0	0	0	0	0	0	0	11	0
OTU_816	k__Bacteria	p__Bacteroidetes	c__Bacteroidia	o__Bacteroidales	f__Prevotellaceae	g__Alloprevotella	s__	0	0	0	0	0	0	0	0	22	10	0	0	0	0	0	0	0	0	27	6	0	0	0	0	0	0	0	0	0	0	0	0	0	0	0	0	0	0	0	0	0	0
OTU_817	k__Bacteria	p__Tenericutes	c__Mollicutes	o__EMP-G18	f__	g__	s__	0	1	1	7	1	0	1	2	2	1	1	1	0	1	1	1	1	0	0	2	0	2	0	0	0	3	1	2	2	0	5	2	0	1	1	0	0	0	0	0	0	0
OTU_818	k__Bacteria	p__Firmicutes	c__Clostridia	o__Clostridiales	f__Lachnospiraceae	g__Acetitomaculum	s__	4	5	2	3	5	8	5	2	5	5	8	11	3	5	5	10	10	6	3	5	9	5	10	5	1	2	5	2	1	2	10	2	5	4	1	1	1	3	2	4	0	0
OTU_819	k__Bacteria	p__Spirochaetes	c__unidentified_Spirochaetes	o__Spirochaetales	f__Spirochaetaceae	g__Sphaerochaeta	Others	0	0	0	1	0	0	0	0	0	0	0	0	2	0	0	0	1	0	0	1	5	1	0	0	0	2	0	1	1	0	0	0	0	1	0	0	4	6	1	2	0	0
OTU_820	k__Bacteria	p__Verrucomicrobia	c__Verrucomicrobiae	o__Verrucomicrobiales	f__Verrucomicrobiaceae	g__Akkermansia	s__	27	5	30	8	12	37	18	17	7	23	18	7	28	9	12	21	20	23	25	29	40	13	17	33	14	18	15	3	2	16	15	7	14	12	15	48	238	9	36	21	6	125
OTU_821	k__Bacteria	p__Firmicutes	c__Clostridia	o__Clostridiales	f__Lachnospiraceae	g__Syntrophococcus	s__	0	4	0	0	3	2	3	3	3	0	2	4	1	1	2	1	2	3	1	1	0	2	2	0	1	0	0	0	0	0	2	1	2	0	0	0	1	0	1	0	0	0
OTU_822	k__Archaea	p__Euryarchaeota	c__Methanobacteria	o__Methanobacteriales	f__Methanobacteriaceae	g__Methanosphaera	s__	0	1	0	0	1	3	3	8	3	0	0	2	1	1	3	1	3	6	8	0	6	6	12	3	2	1	1	2	2	1	22	7	18	0	0	2	2	4	0	10	0	0
OTU_823	k__Bacteria	p__Firmicutes	c__Clostridia	o__Clostridiales	f__Ruminococcaceae	g__Ruminococcaceae_UCG-010	s__	0	0	1	0	0	0	0	0	0	0	0	1	0	0	0	0	1	1	1	1	1	1	1	0	3	1	0	0	0	2	2	1	3	0	0	0	0	1	1	0	0	0
OTU_824	k__Bacteria	p__Firmicutes	c__Clostridia	o__Clostridiales	f__Ruminococcaceae	g__Ruminococcaceae_UCG-010	s__	3	4	7	5	9	4	3	3	6	1	5	4	5	4	6	4	4	4	2	2	4	4	3	2	2	1	3	3	2	5	3	2	6	1	2	2	2	2	2	3	0	0
OTU_825	k__Bacteria	p__Firmicutes	c__Clostridia	o__Clostridiales	f__Ruminococcaceae	g__Ruminococcaceae_UCG-010	s__	1	1	1	1	1	1	1	1	1	1	1	1	2	0	0	1	2	1	1	0	0	2	0	1	1	0	2	1	3	0	2	0	0	3	1	0	3	2	2	1	1	1
OTU_826	k__Bacteria	p__Tenericutes	c__Mollicutes	o__Mollicutes_RF9	f__	g__	s__	3	1	1	1	1	1	1	0	1	1	3	3	2	4	2	1	1	0	2	5	3	2	2	7	3	1	3	1	4	1	1	4	1	2	3	1	0	1	3	2	0	0
OTU_827	k__Bacteria	p__Bacteroidetes	c__Bacteroidia	o__Bacteroidales	f__Rikenellaceae	g__Rikenellaceae_RC9_gut_group	s__	4	2	3	1	1	1	1	3	2	3	1	3	3	1	1	3	5	0	1	3	0	1	0	0	0	0	1	1	0	0	0	0	0	0	0	0	0	0	0	1	0	0
OTU_828	k__Bacteria	p__Proteobacteria	c__Deltaproteobacteria	o__Desulfovibrionales	f__Desulfovibrionaceae	g__Desulfovibrio	s__	0	0	0	0	0	0	0	0	0	0	0	0	0	0	0	0	0	0	0	0	0	0	9	14	0	0	0	0	0	0	0	0	5	16	0	0	0	0	0	0	0	0
OTU_829	k__Bacteria	p__Firmicutes	c__Clostridia	o__Clostridiales	f__Lachnospiraceae	Others	Others	1	5	1	1	3	3	1	2	2	2	0	2	3	3	6	3	2	2	1	3	0	0	0	0	0	0	0	0	0	0	0	0	0	0	0	0	0	0	0	0	0	0
OTU_830	k__Bacteria	p__Firmicutes	c__Clostridia	o__Clostridiales	f__Clostridiales_vadinBB60_group	g__	s__	0	0	0	2	1	0	2	1	1	0	1	0	0	0	1	0	0	0	0	0	0	1	3	1	0	1	1	1	1	3	2	1	0	2	2	1	0	6	2	3	0	0
OTU_831	k__Bacteria	p__Firmicutes	c__Clostridia	o__Clostridiales	f__Ruminococcaceae	g__[Eubacterium]_coprostanoligenes_group	s__	3	10	6	3	3	5	3	5	1	2	1	13	5	9	2	5	3	7	3	4	16	9	14	8	12	9	9	22	31	13	9	6	18	10	7	6	5	29	21	17	0	4
OTU_832	k__Bacteria	p__Firmicutes	c__Clostridia	o__Clostridiales	f__Ruminococcaceae	g__Anaerotruncus	s__	0	0	0	0	0	0	0	0	0	0	0	0	0	0	0	0	0	0	0	0	0	0	0	0	0	0	0	0	0	0	0	0	0	0	0	0	0	0	0	0	37	3
OTU_833	k__Bacteria	p__Bacteroidetes	c__Bacteroidia	o__Bacteroidales	f__Rikenellaceae	g__Rikenellaceae_RC9_gut_group	s__	18	15	19	23	15	22	27	18	14	16	20	22	31	32	20	23	37	17	16	20	23	31	18	37	26	41	25	27	26	29	25	20	17	54	23	42	48	31	38	27	0	0
OTU_834	k__Bacteria	p__Saccharibacteria	c__unidentified_Saccharibacteria	o__unidentified_Saccharibacteria	f__unidentified_Saccharibacteria	g__Candidatus_Saccharimonas	s__	0	0	0	0	0	2	1	1	0	1	0	0	0	0	0	0	1	1	1	0	2	0	2	1	0	3	1	0	2	3	5	1	6	1	2	2	6	3	2	8	4	18
OTU_835	k__Bacteria	p__Proteobacteria	c__Betaproteobacteria	o__Nitrosomonadales	f__Nitrosomonadaceae	g__Nitrosomonas	Others	0	0	0	0	0	0	0	0	0	0	0	0	0	0	0	1	0	0	0	0	3	2	2	1	1	2	1	0	2	1	0	1	2	1	1	1	0	2	2	1	0	2
OTU_836	k__Bacteria	p__Firmicutes	c__Clostridia	o__Clostridiales	f__Christensenellaceae	g__	s__	2	0	0	0	1	4	0	0	2	0	0	0	0	0	0	1	1	0	2	0	0	0	0	0	0	0	0	2	0	0	0	0	0	0	0	2	0	1	0	1	2	0
OTU_837	k__Bacteria	p__Firmicutes	c__Clostridia	o__Clostridiales	f__Christensenellaceae	Others	Others	0	0	1	1	0	1	0	0	0	0	0	2	0	0	1	1	1	1	0	0	3	0	1	1	1	3	2	1	1	1	1	1	1	3	2	0	2	0	0	1	0	0
OTU_838	k__Bacteria	p__Firmicutes	c__Clostridia	o__Clostridiales	f__Clostridiales_vadinBB60_group	g__	s__	3	3	4	2	1	3	7	0	4	2	2	2	2	3	4	2	1	2	3	2	3	5	2	2	1	2	1	2	4	1	2	2	3	3	1	2	2	3	2	5	0	1
OTU_839	k__Bacteria	p__Firmicutes	c__Clostridia	o__Clostridiales	f__Lachnospiraceae	Others	Others	0	0	0	0	0	0	0	0	0	0	0	0	0	0	0	0	0	0	0	0	0	0	0	0	0	0	0	1	0	0	0	0	0	0	0	0	0	0	0	0	16	0
OTU_840	k__Bacteria	p__Firmicutes	c__Clostridia	o__Clostridiales	f__Ruminococcaceae	g__Ruminococcaceae_UCG-010	s__	1	2	2	3	2	1	0	4	1	0	2	1	2	0	0	1	1	3	1	0	2	2	1	2	0	0	0	0	0	0	0	0	0	2	0	3	0	0	0	0	0	0
OTU_841	k__Bacteria	p__Firmicutes	c__Clostridia	o__Clostridiales	f__Clostridiales_vadinBB60_group	Others	Others	2	0	0	1	3	3	1	0	3	1	1	0	2	3	3	2	1	1	1	2	2	0	3	1	2	0	0	2	0	0	0	1	3	0	0	0	2	2	1	0	0	0
OTU_842	k__Bacteria	p__Firmicutes	c__Clostridia	o__Clostridiales	f__Ruminococcaceae	g__Ruminococcaceae_UCG-010	s__	2	3	8	7	8	2	4	5	4	3	4	5	2	6	7	3	3	4	3	3	5	5	2	2	5	3	3	4	3	4	6	5	4	2	1	1	3	3	2	2	2	1
OTU_843	k__Bacteria	p__Spirochaetes	c__unidentified_Spirochaetes	o__Spirochaetales	f__Spirochaetaceae	g__Treponema_2	Others	0	0	0	0	0	0	0	0	0	0	0	0	0	0	0	0	0	0	0	0	0	0	3	2	2	0	0	0	0	0	0	2	1	1	2	0	1	0	0	0	0	0
OTU_844	k__Bacteria	p__Cyanobacteria	c__Melainabacteria	o__Gastranaerophilales	f__	g__	s__	4	1	1	1	2	4	2	2	6	5	1	1	3	0	7	5	3	1	5	4	3	2	10	1	0	0	0	1	0	3	0	0	0	1	0	3	1	1	0	0	0	0
OTU_845	k__Bacteria	p__Firmicutes	c__Clostridia	o__Clostridiales	f__Christensenellaceae	g__Christensenellaceae_R-7_group	Others	0	0	0	0	0	0	0	0	0	0	0	1	0	0	0	0	0	0	0	0	2	0	1	2	0	1	0	1	1	0	1	1	1	1	1	1	1	1	1	3	0	0
OTU_846	k__Bacteria	p__Bacteroidetes	c__Bacteroidia	o__Bacteroidales	f__Rikenellaceae	g__Alistipes	s__	0	3	2	3	2	1	1	1	1	1	3	5	3	2	4	0	2	2	1	2	1	0	0	0	0	0	1	0	0	1	1	0	1	0	0	1	1	0	2	0	0	0
OTU_847	k__Bacteria	p__Firmicutes	c__Clostridia	o__Clostridiales	f__Clostridiales_vadinBB60_group	g__	s__	5	3	11	6	6	4	4	5	6	6	5	4	7	8	6	5	4	3	4	4	4	6	4	4	5	3	4	4	4	5	3	3	4	3	4	4	3	6	5	4	1	0
OTU_848	k__Bacteria	p__Bacteroidetes	c__Bacteroidia	o__Bacteroidales	f__Bacteroidales_S24-7_group	g__	s__	1	1	0	1	0	0	0	0	0	0	2	0	0	0	1	0	0	0	0	0	0	5	2	0	0	3	1	3	1	2	2	3	8	3	0	0	3	0	2	1	0	0
OTU_849	k__Bacteria	p__Actinobacteria	c__Coriobacteriia	o__Coriobacteriales	f__Coriobacteriaceae	g__Atopobium	s__	0	0	0	0	0	0	0	2	0	0	0	0	0	0	0	0	0	0	0	0	2	0	0	1	0	0	0	1	0	0	1	0	0	0	0	0	0	1	0	0	0	5
OTU_850	k__Bacteria	p__Bacteroidetes	c__Bacteroidia	o__Bacteroidales	f__Prevotellaceae	g__Prevotella_7	s__Prevotella_histicola	0	0	0	0	0	0	0	0	30	17	1	0	0	0	0	0	0	0	47	13	0	0	0	0	0	0	0	0	0	0	0	0	0	0	0	0	0	0	0	0	0	0
OTU_851	k__Bacteria	p__Tenericutes	c__Mollicutes	o__NB1-n	f__	g__	s__	0	1	0	0	0	0	0	0	0	0	0	1	0	0	0	0	1	1	2	0	2	1	1	2	0	1	0	1	2	1	3	0	0	0	0	1	0	5	1	2	0	0
OTU_852	k__Bacteria	p__Firmicutes	c__Clostridia	o__Clostridiales	f__Ruminococcaceae	Others	Others	0	0	0	0	0	0	0	0	0	0	0	0	0	0	0	0	0	0	0	0	0	0	0	0	0	0	0	0	0	0	0	0	0	0	0	0	0	0	0	0	0	1
OTU_853	k__Bacteria	p__Firmicutes	c__Clostridia	o__Clostridiales	f__Clostridiales_vadinBB60_group	g__	s__	1	0	0	0	0	0	1	0	1	0	0	1	0	0	2	2	0	1	0	0	1	0	0	0	1	1	0	0	2	3	0	1	1	0	1	0	0	4	0	1	0	0
OTU_854	k__Bacteria	p__Bacteroidetes	c__Bacteroidia	o__Bacteroidales	f__unidentified_Bacteroidales	g__Phocaeicola	s__	13	25	13	17	6	11	17	9	11	20	10	20	12	21	18	14	19	11	14	20	21	14	8	4	12	15	9	11	11	12	16	20	8	12	6	16	13	7	26	11	0	0
OTU_855	k__Bacteria	p__Cyanobacteria	c__Melainabacteria	o__Gastranaerophilales	f__	g__	s__	0	0	0	0	0	1	0	1	1	2	0	0	2	1	0	3	4	0	3	0	1	0	2	1	0	1	1	0	0	0	1	0	2	2	3	4	4	3	6	3	0	0
OTU_856	k__Bacteria	p__Proteobacteria	c__Betaproteobacteria	o__Burkholderiales	f__Alcaligenaceae	g__Parasutterella	s__	0	0	0	1	0	0	0	0	0	2	0	0	0	0	0	0	1	0	0	1	1	0	1	5	1	4	5	3	3	0	4	0	3	6	0	0	1	0	0	0	0	0
OTU_857	k__Bacteria	p__Bacteroidetes	c__Bacteroidia	o__Bacteroidales	f__Prevotellaceae	g__Alloprevotella	s__	4	1	4	0	2	3	7	1	4	1	2	1	2	0	4	3	6	1	3	2	0	0	3	0	1	4	1	4	1	2	0	0	1	1	0	0	1	0	0	1	0	0
OTU_858	k__Bacteria	p__Proteobacteria	c__Gammaproteobacteria	o__Alteromonadales	f__Alteromonadaceae	g__Marinobacter	s__Marinobacter_alkaliphilus	33	0	0	0	0	1	0	0	0	0	31	0	0	0	0	0	1	0	0	0	0	0	0	0	0	0	0	0	0	0	0	0	0	0	0	0	0	0	0	0	0	0
OTU_859	k__Bacteria	p__Firmicutes	c__Clostridia	o__Clostridiales	Others	Others	Others	0	0	0	0	0	0	0	1	0	1	0	0	0	0	0	0	0	0	0	1	2	0	5	0	0	0	0	0	1	0	0	1	0	1	2	0	0	1	0	0	0	0
OTU_860	k__Bacteria	p__Firmicutes	c__Clostridia	o__Clostridiales	f__Ruminococcaceae	g__Ruminococcaceae_UCG-010	s__	3	5	3	5	3	2	3	4	5	2	1	5	2	2	3	2	2	1	2	2	2	4	6	3	4	4	2	3	4	4	16	7	8	3	1	4	4	26	4	5	0	3
OTU_861	k__Bacteria	p__Firmicutes	c__Clostridia	o__Clostridiales	f__Lachnospiraceae	g__Lachnospiraceae_UCG-002	s__	0	0	0	0	0	2	1	0	0	0	1	1	0	1	2	0	0	2	0	1	2	2	1	2	1	0	1	1	1	1	1	0	1	1	0	3	2	1	0	2	1	3
OTU_862	k__Bacteria	p__Firmicutes	c__Clostridia	o__Clostridiales	f__Lachnospiraceae	g__Blautia	s__Blautia_coccoides	0	0	0	0	0	0	0	0	0	0	0	0	0	0	0	0	0	0	0	0	0	0	0	0	0	0	0	0	0	0	0	0	0	0	0	0	0	0	0	0	22	0
OTU_863	k__Bacteria	p__Firmicutes	c__Clostridia	o__Clostridiales	f__Ruminococcaceae	g__Ruminococcus_2	s__	2	8	3	4	4	2	6	8	2	3	4	3	1	6	3	5	2	6	3	3	4	8	5	5	3	3	5	2	3	3	5	6	7	3	6	3	5	6	3	2	0	4
OTU_864	k__Bacteria	p__Firmicutes	c__Clostridia	o__Clostridiales	f__Christensenellaceae	g__Christensenellaceae_R-7_group	s__	2	1	1	1	2	3	1	3	1	1	1	2	0	1	4	1	1	2	2	2	2	1	1	1	3	1	0	2	1	2	0	0	5	1	0	0	0	1	2	1	5	11
OTU_865	k__Bacteria	p__Firmicutes	c__Clostridia	o__Clostridiales	f__Family_XIII	g__Family_XIII_UCG-001	s__	2	0	2	0	2	2	1	0	1	4	0	2	0	1	1	1	1	1	2	1	0	2	1	1	0	0	1	0	0	1	1	0	2	0	2	0	1	0	0	0	2	0
OTU_866	k__Bacteria	p__Firmicutes	c__Clostridia	o__Clostridiales	f__Christensenellaceae	g__	s__	1	1	0	0	0	0	0	0	1	0	0	0	1	1	0	0	0	0	0	2	1	0	3	0	2	2	0	1	1	1	0	1	1	0	3	1	0	2	1	0	0	2
OTU_867	k__Bacteria	p__Firmicutes	c__Clostridia	o__Clostridiales	f__Ruminococcaceae	g__Ruminococcaceae_UCG-014	s__	7	9	10	5	12	6	4	8	10	10	6	1	13	8	8	9	7	8	8	7	1	1	2	1	0	1	1	0	1	2	2	0	0	0	1	2	0	1	0	4	6	3
OTU_868	k__Bacteria	p__Proteobacteria	c__Gammaproteobacteria	o__Alteromonadales	f__Idiomarinaceae	g__Idiomarina	s__Idiomarina_donghaiensis	29	0	0	0	0	0	0	0	1	0	37	2	0	0	0	0	0	0	0	0	0	0	0	0	0	0	0	0	0	0	0	0	0	0	0	0	0	0	0	0	0	0
OTU_869	k__Bacteria	p__Firmicutes	Others	Others	Others	Others	Others	0	0	0	0	0	0	0	0	0	0	0	0	0	0	0	0	0	0	0	0	0	0	0	0	0	0	0	0	0	0	0	0	0	0	0	0	0	0	0	0	0	0
OTU_870	k__Bacteria	p__Tenericutes	c__Mollicutes	o__Mollicutes_RF9	f__	g__	s__	5	9	7	4	12	5	6	4	3	7	7	9	12	8	10	3	6	5	3	11	13	8	7	7	11	9	8	6	4	3	5	5	8	9	8	13	7	4	8	8	3	30
OTU_871	k__Bacteria	p__Tenericutes	c__Mollicutes	o__NB1-n	f__	g__	s__	0	1	2	2	0	0	0	2	2	1	0	0	2	2	3	3	2	2	2	2	1	1	0	0	0	0	2	3	0	0	0	0	0	0	1	2	0	3	0	1	0	5
OTU_872	k__Bacteria	p__Firmicutes	c__Clostridia	o__Clostridiales	f__Clostridiales_vadinBB60_group	g__	s__	0	1	1	1	1	0	3	0	1	0	1	2	1	1	0	2	0	0	0	1	1	1	1	2	2	1	1	2	0	2	1	0	1	0	1	4	1	1	1	3	0	0
OTU_873	k__Bacteria	p__Bacteroidetes	c__Bacteroidia	o__Bacteroidales	f__Porphyromonadaceae	g__Butyricimonas	Others	1	0	0	1	0	0	2	0	0	0	0	0	0	0	0	0	1	0	0	0	0	0	2	0	2	3	7	5	6	2	3	0	3	3	1	0	0	1	1	0	0	0
OTU_874	k__Bacteria	p__Firmicutes	c__Clostridia	o__Clostridiales	f__Ruminococcaceae	g__Ruminococcaceae_UCG-010	s__	0	2	2	2	3	3	1	0	3	1	3	5	3	5	0	1	5	3	3	1	2	1	2	2	1	1	2	1	1	2	0	2	4	2	2	3	2	2	0	1	0	0
OTU_875	k__Bacteria	p__Bacteroidetes	c__Bacteroidia	o__Bacteroidales	f__Prevotellaceae	g__Alloprevotella	s__	0	0	2	1	0	2	1	1	0	0	0	0	0	0	0	0	0	1	0	0	0	0	0	0	0	0	0	1	0	2	1	1	1	0	1	1	0	5	0	0	0	1
OTU_876	k__Bacteria	p__Proteobacteria	c__Alphaproteobacteria	o__Rhodospirillales	f__Rhodospirillaceae	g__	s__	0	1	1	0	0	2	0	2	1	0	0	0	2	0	0	2	3	0	0	0	1	2	2	2	0	1	1	0	3	0	0	0	3	3	0	0	1	0	1	0	0	0
OTU_877	k__Bacteria	p__Firmicutes	c__Clostridia	o__Clostridiales	f__Ruminococcaceae	g__Ruminococcaceae_UCG-014	s__	0	0	0	1	0	2	0	1	0	0	0	0	0	1	1	1	0	2	1	0	2	4	2	3	1	3	1	0	2	0	2	4	3	0	2	0	1	1	3	1	11	5
OTU_878	k__Bacteria	p__Firmicutes	c__Clostridia	o__Clostridiales	f__Lachnospiraceae	g__Blautia	s__	7	8	7	2	8	4	6	6	29	18	2	5	3	4	3	5	6	7	23	13	9	10	6	9	12	6	9	6	10	7	16	6	11	13	9	5	4	5	5	8	11	8
OTU_879	k__Bacteria	p__Firmicutes	c__Clostridia	o__Clostridiales	f__Clostridiales_vadinBB60_group	g__	s__	0	1	0	1	0	1	1	3	1	0	1	2	0	0	1	1	0	0	2	0	0	0	0	2	1	1	2	0	2	2	0	0	2	1	2	2	0	2	2	1	2	2
OTU_880	k__Bacteria	p__Firmicutes	c__Clostridia	o__Clostridiales	f__Ruminococcaceae	Others	Others	2	0	0	0	0	2	0	0	0	1	0	0	0	0	0	2	0	0	3	0	0	0	0	2	0	2	0	0	1	2	1	0	1	2	1	1	1	1	2	2	0	0
OTU_881	k__Bacteria	p__Actinobacteria	c__Coriobacteriia	o__Coriobacteriales	f__Coriobacteriaceae	Others	Others	1	3	1	1	0	0	1	2	1	0	0	0	1	0	2	1	1	1	1	1	2	3	2	0	1	1	0	0	0	2	0	1	0	0	0	1	0	0	3	0	0	2
OTU_882	k__Bacteria	p__Firmicutes	c__Erysipelotrichia	o__Erysipelotrichales	f__Erysipelotrichaceae	g__Dielma	s__	7	3	5	0	1	4	6	5	1	2	1	4	3	3	2	6	2	6	3	0	3	1	4	4	1	2	2	2	1	1	0	1	2	2	1	3	1	1	1	0	2	12
OTU_883	k__Bacteria	p__Firmicutes	c__Clostridia	o__Clostridiales	Others	Others	Others	0	0	0	2	0	0	2	0	1	1	0	1	1	0	2	0	0	1	1	0	0	0	1	0	0	0	1	0	0	0	1	0	0	1	0	1	0	0	0	1	0	0
OTU_884	k__Bacteria	p__Firmicutes	c__Erysipelotrichia	o__Erysipelotrichales	f__Erysipelotrichaceae	g__Erysipelatoclostridium	Others	0	0	0	0	0	0	1	0	0	0	0	0	0	0	0	0	0	1	0	0	3	2	2	1	0	0	0	0	0	1	0	0	0	1	2	2	0	7	2	0	1	0
OTU_885	k__Bacteria	p__Firmicutes	c__Clostridia	o__Clostridiales	f__Ruminococcaceae	g__Ruminococcaceae_UCG-013	s__	5	6	5	4	2	4	4	7	2	2	6	3	3	4	4	4	5	5	6	3	5	6	5	10	3	2	4	0	1	2	2	4	3	6	2	4	8	3	4	6	50	31
OTU_886	k__Bacteria	p__Bacteroidetes	c__Bacteroidia	o__Bacteroidales	f__Bacteroidaceae	g__Bacteroides	s__	0	0	0	0	1	0	1	0	0	0	1	0	0	0	0	0	2	0	0	0	0	0	2	1	7	2	1	2	4	4	3	2	1	0	6	2	0	1	2	1	0	0
OTU_887	k__Bacteria	p__Firmicutes	c__Clostridia	o__Clostridiales	f__Lachnospiraceae	g__Tyzzerella_3	s__	0	0	0	0	0	0	0	0	0	0	0	0	0	0	0	0	0	0	0	0	0	0	0	0	0	0	0	0	0	0	0	0	0	0	0	0	0	0	0	0	7	0
OTU_888	k__Bacteria	p__Bacteroidetes	c__Bacteroidia	o__Bacteroidales	f__Rikenellaceae	g__Rikenellaceae_RC9_gut_group	s__	0	1	0	0	0	0	0	0	0	0	0	2	0	0	0	0	0	0	0	1	0	2	2	0	0	1	2	0	1	1	0	5	0	2	0	2	0	0	1	0	0	0
OTU_889	k__Bacteria	p__Firmicutes	c__Clostridia	o__Clostridiales	f__Lachnospiraceae	g__Coprococcus_3	Others	2	2	5	1	3	0	1	2	6	11	2	3	1	4	1	2	2	2	2	13	4	1	8	7	3	1	3	2	3	2	5	3	6	8	1	0	1	1	1	2	9	11
OTU_890	k__Bacteria	p__Proteobacteria	c__Gammaproteobacteria	o__Pasteurellales	f__Pasteurellaceae	g__Haemophilus	s__Haemophilus_parainfluenzae	0	0	0	0	0	0	0	0	22	6	0	2	0	0	0	0	0	0	30	8	0	0	0	0	0	0	0	0	0	0	1	0	0	1	0	0	0	1	0	0	0	0
OTU_891	k__Bacteria	p__Firmicutes	c__Clostridia	o__Clostridiales	f__Eubacteriaceae	g__Anaerofustis	s__	1	0	0	0	0	2	0	0	0	2	0	0	0	1	0	1	0	0	0	1	0	0	1	0	0	0	0	0	0	0	0	0	0	1	0	1	0	0	0	0	2	0
OTU_892	k__Bacteria	p__Bacteroidetes	c__Bacteroidia	o__Bacteroidales	f__Bacteroidales_S24-7_group	g__	s__	0	0	0	0	0	0	0	0	0	0	0	0	0	0	0	2	0	1	0	0	1	2	1	0	0	0	1	1	2	3	3	2	2	1	0	4	1	1	12	4	1	2
OTU_893	k__Bacteria	p__Firmicutes	c__Clostridia	o__Clostridiales	f__Peptococcaceae	g__	s__	1	1	0	1	0	0	2	0	2	0	0	0	1	1	2	1	1	1	0	0	0	2	0	3	0	2	0	0	2	0	0	0	1	0	1	2	0	2	0	0	1	0
OTU_894	k__Bacteria	p__Firmicutes	c__Clostridia	o__Clostridiales	f__Ruminococcaceae	g__Ruminococcaceae_UCG-005	s__	5	5	4	3	4	7	3	6	6	3	4	2	6	6	4	3	4	4	6	3	2	2	12	11	6	6	8	7	6	6	5	5	13	15	4	4	3	3	3	2	2	10
OTU_895	k__Bacteria	p__Bacteroidetes	c__Bacteroidia	o__Bacteroidales	f__Rikenellaceae	g__Alistipes	s__Alistipes_indistinctus	0	0	3	1	0	0	0	0	0	0	0	0	0	0	0	1	0	0	0	0	1	0	1	0	1	1	2	1	0	0	3	2	1	1	0	1	1	0	1	0	0	0
OTU_896	k__Bacteria	p__Firmicutes	c__Clostridia	o__Clostridiales	f__Clostridiales_vadinBB60_group	g__	s__	0	3	2	1	3	2	2	1	0	2	0	0	1	0	0	0	0	1	1	1	1	1	0	1	1	1	0	1	2	2	0	3	1	0	0	2	1	0	0	1	2	0
OTU_897	k__Bacteria	p__Actinobacteria	c__unidentified_Actinobacteria	o__Micrococcales	f__Micrococcaceae	Others	Others	0	0	0	0	0	0	0	0	0	0	0	0	0	0	0	0	0	0	0	0	0	0	0	0	0	0	0	18	8	23	0	0	0	0	0	0	0	8	9	18	0	0
OTU_898	k__Bacteria	p__Saccharibacteria	c__unidentified_Saccharibacteria	o__unidentified_Saccharibacteria	f__unidentified_Saccharibacteria	g__Candidatus_Saccharimonas	s__	0	0	0	0	0	0	0	0	0	0	0	0	0	0	0	0	0	0	0	0	0	0	0	0	0	0	0	0	0	0	0	0	0	0	0	0	0	0	0	0	2	9
OTU_899	k__Bacteria	p__Firmicutes	c__Clostridia	o__Clostridiales	f__Ruminococcaceae	g__Ruminococcaceae_UCG-014	s__	3	4	4	1	0	2	2	1	1	4	0	1	2	2	2	1	1	2	4	2	1	0	2	0	1	0	1	2	1	2	0	0	1	0	0	2	1	1	0	1	5	4
OTU_900	k__Bacteria	p__Firmicutes	c__Clostridia	o__Clostridiales	f__Ruminococcaceae	g__Ruminococcaceae_UCG-010	s__	2	0	4	2	0	1	1	2	1	1	1	1	3	1	0	2	2	2	0	1	0	1	0	1	0	1	0	0	1	2	0	0	2	0	0	0	0	1	0	1	0	3
OTU_901	k__Bacteria	p__Firmicutes	c__Clostridia	o__Clostridiales	f__Ruminococcaceae	g__Anaerofilum	s__	0	0	0	0	0	1	0	0	1	0	0	0	0	0	0	1	0	0	0	0	0	1	5	0	1	0	0	2	1	0	1	0	1	2	1	1	2	3	2	2	0	0
OTU_902	k__Bacteria	p__Saccharibacteria	c__unidentified_Saccharibacteria	o__unidentified_Saccharibacteria	f__unidentified_Saccharibacteria	g__unidentified_Saccharibacteria	Others	0	0	0	0	0	0	0	0	10	11	0	0	0	0	0	0	0	0	6	12	0	0	0	0	0	0	0	0	0	0	0	0	0	0	0	0	0	0	0	0	0	0
OTU_903	k__Bacteria	p__Firmicutes	c__Clostridia	o__Clostridiales	f__Ruminococcaceae	g__Ruminococcaceae_UCG-010	s__	4	6	4	4	9	4	3	2	5	3	2	5	3	5	3	2	6	2	6	5	4	5	2	2	4	4	2	5	3	3	6	6	3	4	3	2	6	8	4	4	1	0
OTU_904	k__Bacteria	p__Firmicutes	c__Clostridia	o__Clostridiales	f__Peptococcaceae	g__Peptococcus	s__	0	0	2	0	1	0	0	0	1	1	0	0	1	0	0	2	0	1	0	1	2	1	2	2	1	2	2	1	1	0	1	0	0	3	6	4	3	3	1	1	4	0
OTU_905	k__Bacteria	p__Firmicutes	c__Clostridia	o__Clostridiales	f__Ruminococcaceae	g__Ruminococcaceae_UCG-014	s__	0	0	0	0	0	0	0	0	0	0	0	0	0	0	0	0	0	0	0	0	0	0	0	0	0	0	0	0	0	0	0	0	0	0	0	0	0	0	0	0	14	1
OTU_906	k__Bacteria	p__Firmicutes	c__Clostridia	o__Clostridiales	f__Ruminococcaceae	g__Ruminococcaceae_UCG-010	s__	1	0	0	1	0	0	0	0	1	0	3	0	3	1	0	0	0	0	0	0	0	0	0	0	0	1	0	0	0	1	0	1	0	0	0	0	0	2	2	1	0	0
OTU_907	k__Bacteria	p__Firmicutes	c__Clostridia	o__Clostridiales	f__Ruminococcaceae	Others	Others	12	17	14	12	12	8	17	11	9	15	12	18	7	11	10	11	15	10	9	12	18	15	12	9	10	6	7	9	8	12	16	9	10	9	13	13	9	13	10	8	37	35
OTU_908	k__Bacteria	p__Tenericutes	c__Mollicutes	o__NB1-n	f__	g__	s__	0	1	1	1	1	0	0	0	1	0	0	0	0	1	1	1	1	0	1	0	0	0	0	0	0	1	1	1	1	0	0	0	1	0	3	1	2	0	0	0	0	0
OTU_909	k__Bacteria	p__Proteobacteria	c__Gammaproteobacteria	o__Pseudomonadales	f__Moraxellaceae	g__Psychrobacter	s__Psychrobacter_cibarius	19	0	0	0	0	0	0	0	0	0	20	0	0	0	0	1	0	0	2	0	0	0	2	8	0	0	0	0	0	0	0	0	1	9	0	0	0	0	0	0	0	0
OTU_910	k__Bacteria	p__Proteobacteria	c__Alphaproteobacteria	o__Rhizobiales	f__Bradyrhizobiaceae	g__Bradyrhizobium	s__Bradyrhizobium_elkanii	0	1	1	1	0	0	0	0	1	5	0	2	0	0	0	0	0	0	2	6	0	0	0	0	0	0	1	0	1	3	0	0	0	2	0	1	0	1	1	1	0	0
OTU_911	k__Bacteria	p__Bacteroidetes	c__Sphingobacteriia	o__Sphingobacteriales	f__Sphingobacteriaceae	g__Pedobacter	Others	0	0	0	0	0	0	0	0	0	0	0	0	0	0	0	0	0	0	0	0	0	0	0	0	0	0	0	7	2	10	0	0	0	0	0	0	0	4	5	7	0	0
OTU_912	k__Bacteria	p__Firmicutes	c__Clostridia	o__Clostridiales	f__Ruminococcaceae	g__Ruminococcaceae_UCG-014	s__	0	2	2	1	0	0	1	0	3	0	0	0	2	0	0	0	0	0	2	0	0	0	0	0	0	0	0	0	0	0	0	0	0	0	0	0	0	0	0	0	1	0
OTU_913	k__Bacteria	p__Firmicutes	c__Clostridia	o__Clostridiales	f__Ruminococcaceae	g__Ruminiclostridium_6	s__	2	4	3	5	3	3	6	2	3	2	1	0	2	3	4	2	2	4	3	3	3	1	2	1	3	1	0	1	0	2	1	2	0	0	1	2	1	0	1	1	0	0
OTU_914	k__Bacteria	p__Firmicutes	c__Clostridia	o__Clostridiales	f__Lachnospiraceae	g__Lachnospiraceae_FE2018_group	s__	0	1	0	1	1	0	0	3	2	1	1	2	0	1	3	2	2	0	0	1	3	0	0	2	0	0	1	0	0	2	1	0	0	0	0	0	2	0	1	0	0	0
OTU_915	k__Bacteria	p__Firmicutes	c__Clostridia	o__Clostridiales	f__Ruminococcaceae	g__Ruminococcaceae_UCG-010	s__	4	5	6	6	8	8	5	6	9	6	3	6	5	6	4	3	8	6	4	3	8	10	8	0	11	9	4	5	6	14	16	10	12	6	3	6	5	13	6	23	0	4
OTU_916	k__Bacteria	p__Firmicutes	c__Erysipelotrichia	o__Erysipelotrichales	f__Erysipelotrichaceae	g__Dielma	s__	2	0	0	1	1	0	0	2	2	1	1	1	1	0	0	0	1	2	0	1	2	0	1	1	2	2	2	1	3	2	2	2	2	2	0	0	0	2	0	2	0	0
OTU_917	k__Bacteria	p__Proteobacteria	c__Alphaproteobacteria	o__Rhodospirillales	f__Rhodospirillaceae	Others	Others	0	0	0	1	0	0	0	0	1	2	1	1	0	0	1	1	1	0	0	1	5	2	5	1	0	2	2	0	1	1	1	2	5	0	0	4	0	1	1	0	0	0
OTU_918	k__Bacteria	p__Firmicutes	c__Clostridia	o__Clostridiales	f__Clostridiales_vadinBB60_group	g__	s__	0	2	1	4	3	2	3	3	1	1	0	0	1	2	2	1	1	1	2	0	1	2	3	1	3	2	0	2	1	1	1	3	5	0	1	3	1	6	1	2	0	0
OTU_919	k__Bacteria	p__Firmicutes	c__Clostridia	o__Clostridiales	f__Ruminococcaceae	Others	Others	0	0	2	1	1	1	1	2	1	1	0	0	0	4	0	0	0	1	0	0	0	0	0	0	1	4	0	1	1	1	0	0	2	1	0	0	0	0	0	0	1	1
OTU_920	k__Bacteria	p__Bacteroidetes	c__Bacteroidia	o__Bacteroidales	f__Porphyromonadaceae	g__Odoribacter	s__	1	1	2	1	1	3	2	0	1	0	0	1	4	1	0	3	3	2	1	2	0	1	0	0	1	1	1	0	0	0	3	2	1	4	1	0	3	0	0	0	0	0
OTU_921	k__Bacteria	p__Firmicutes	c__Clostridia	o__Clostridiales	f__Clostridiales_vadinBB60_group	g__	s__	0	1	1	1	1	0	0	1	2	1	1	1	0	0	0	0	0	4	0	2	2	1	1	1	2	3	0	2	2	2	2	1	2	1	1	0	1	1	0	2	0	0
OTU_922	k__Bacteria	p__Firmicutes	c__Clostridia	o__Clostridiales	f__Ruminococcaceae	g__Ruminococcaceae_UCG-014	s__	4	0	0	0	1	0	0	0	0	0	2	0	0	0	0	0	2	0	0	0	3	0	0	0	1	1	0	0	0	1	1	1	1	0	0	0	0	0	1	1	4	31
OTU_923	k__Bacteria	p__Firmicutes	c__Clostridia	o__Clostridiales	f__Ruminococcaceae	Others	Others	3	1	1	4	0	3	4	4	1	4	0	1	1	3	3	3	1	2	2	3	0	0	0	0	0	0	0	0	0	0	0	0	0	0	0	0	0	0	0	0	1	1
OTU_924	k__Bacteria	p__Firmicutes	c__Clostridia	o__Clostridiales	f__Ruminococcaceae	g__[Eubacterium]_coprostanoligenes_group	s__	1	2	1	1	3	0	4	1	1	4	4	2	0	4	1	2	1	2	1	2	0	0	0	0	3	1	1	0	1	1	0	1	0	0	1	2	0	0	2	1	3	1
OTU_925	k__Bacteria	p__Firmicutes	c__Clostridia	o__Clostridiales	Others	Others	Others	1	0	0	1	0	0	3	1	1	1	0	0	2	1	1	1	1	0	0	2	0	0	0	2	1	0	1	0	0	0	0	0	0	1	0	0	1	0	0	2	2	0
OTU_926	k__Bacteria	p__Proteobacteria	c__Alphaproteobacteria	o__Rhodospirillales	f__Rhodospirillaceae	g__	s__	1	2	2	2	2	0	0	0	0	0	0	1	4	3	2	2	1	0	1	0	0	3	7	1	0	1	3	1	2	1	0	0	4	1	3	0	3	1	0	1	0	0
OTU_927	k__Bacteria	p__Bacteroidetes	c__Bacteroidia	o__Bacteroidales	f__Porphyromonadaceae	Others	Others	1	2	1	1	0	2	1	4	1	1	0	2	2	1	0	11	3	4	3	2	4	5	6	4	4	5	1	3	6	4	2	6	7	7	3	3	1	1	2	4	0	0
OTU_928	k__Bacteria	p__Firmicutes	c__Clostridia	o__Clostridiales	f__Eubacteriaceae	g__Anaerofustis	s__Anaerofustis_stercorihominis	0	1	0	1	0	0	0	0	2	1	1	0	1	1	0	0	1	1	2	0	0	1	0	0	0	2	0	0	2	1	0	1	0	0	0	0	0	1	1	1	0	2
OTU_929	k__Bacteria	p__Bacteroidetes	c__Flavobacteriia	o__Flavobacteriales	f__Flavobacteriaceae	g__Flavobacterium	Others	0	0	0	0	0	0	0	0	0	0	0	0	0	0	0	0	0	0	0	0	0	0	0	0	0	0	0	5	4	8	0	0	0	0	0	0	0	2	3	6	0	0
OTU_930	k__Bacteria	p__Bacteroidetes	c__Bacteroidia	o__Bacteroidales	f__Bacteroidaceae	g__Bacteroides	s__Bacteroides_fragilis	0	0	0	0	0	0	0	0	11	0	0	0	0	0	0	0	0	0	9	1	0	0	0	1	1	0	0	1	2	0	0	0	1	1	0	1	0	0	0	0	0	9
OTU_931	k__Bacteria	p__Firmicutes	c__Clostridia	o__Clostridiales	f__Christensenellaceae	Others	Others	0	0	0	0	0	1	0	0	1	0	1	0	2	0	0	0	0	1	0	3	0	0	1	0	1	0	0	2	0	2	0	0	1	0	0	0	0	0	1	0	0	0
OTU_932	k__Bacteria	p__Firmicutes	c__Clostridia	o__Clostridiales	f__Christensenellaceae	g__Christensenellaceae_R-7_group	Others	1	3	0	0	0	0	0	0	1	0	0	0	0	0	1	0	1	0	2	0	4	1	3	1	0	0	0	0	0	0	0	2	3	1	0	2	1	1	3	1	3	1
OTU_933	k__Bacteria	p__Firmicutes	c__Clostridia	o__Clostridiales	f__Clostridiales_vadinBB60_group	g__	s__	2	2	0	1	3	1	1	0	2	2	1	1	0	1	2	0	0	0	1	2	1	3	0	1	1	2	0	1	0	2	1	3	1	1	0	0	1	2	1	2	0	0
OTU_934	k__Bacteria	p__Firmicutes	c__Clostridia	o__Clostridiales	f__Ruminococcaceae	g__Ruminococcaceae_UCG-013	s__	1	2	1	1	4	0	1	1	1	1	2	1	2	2	1	0	2	0	2	1	0	0	0	0	1	1	0	2	0	1	2	0	0	0	2	0	0	0	0	0	4	0
OTU_935	k__Bacteria	p__Firmicutes	c__Clostridia	o__Clostridiales	f__Family_XIII	g__[Eubacterium]_nodatum_group	s__	0	1	2	0	0	2	4	1	2	1	0	2	0	0	2	2	0	0	0	1	1	2	1	0	0	0	0	1	1	0	0	0	0	0	0	0	1	0	1	0	0	3
OTU_936	k__Bacteria	p__Firmicutes	c__Clostridia	o__Clostridiales	f__Defluviitaleaceae	g__Defluviitaleaceae_UCG-011	s__	1	0	0	1	1	1	0	0	1	0	1	1	1	0	0	1	1	1	0	1	1	2	1	0	0	0	0	1	1	1	1	1	2	3	2	0	0	0	2	1	0	7
OTU_937	k__Bacteria	p__Firmicutes	c__Negativicutes	o__Selenomonadales	f__Acidaminococcaceae	g__Phascolarctobacterium	s__	0	0	0	0	0	0	0	1	0	1	0	0	0	1	1	0	0	0	0	0	0	0	2	1	1	0	2	3	0	1	1	0	0	1	0	0	0	4	0	1	2	0
OTU_938	k__Bacteria	p__Firmicutes	c__Clostridia	o__Clostridiales	f__Ruminococcaceae	Others	Others	1	0	0	0	1	0	1	1	0	0	0	0	1	1	0	0	0	1	0	1	1	1	0	0	2	1	1	1	0	1	0	1	0	1	2	0	0	1	2	2	0	0
OTU_939	k__Bacteria	p__Firmicutes	c__Clostridia	o__Clostridiales	f__Ruminococcaceae	g__Ruminococcaceae_UCG-010	s__	0	0	1	0	0	0	0	0	0	0	0	0	0	0	0	1	0	0	0	0	0	0	0	0	0	0	0	0	0	0	0	0	0	0	0	0	0	0	0	1	5	0
OTU_940	k__Bacteria	p__Firmicutes	c__Bacilli	o__Lactobacillales	f__Lactobacillaceae	g__Lactobacillus	s__Lactobacillus_murinus	1	0	0	0	0	0	0	0	0	0	0	0	0	0	0	0	0	0	0	1	0	0	0	0	0	0	0	0	1	0	0	0	0	0	2	0	0	0	0	0	5	0
OTU_941	k__Bacteria	p__Firmicutes	c__Clostridia	o__Clostridiales	Others	Others	Others	1	0	0	2	0	2	0	0	0	1	0	1	0	4	3	2	0	0	1	2	1	0	0	0	1	0	0	1	0	0	0	0	0	0	1	0	0	0	0	1	0	0
OTU_942	k__Bacteria	p__Firmicutes	c__Clostridia	o__Clostridiales	f__Ruminococcaceae	g__Ruminococcaceae_UCG-010	s__	0	1	0	0	0	0	0	0	0	0	2	1	0	0	0	1	2	1	1	0	0	0	1	0	1	1	0	0	1	0	0	1	1	1	0	4	0	1	1	1	0	0
OTU_943	k__Bacteria	p__Firmicutes	c__Clostridia	o__Clostridiales	f__Lachnospiraceae	Others	Others	1	3	1	0	1	4	0	0	1	1	1	1	2	0	2	1	1	2	0	1	0	0	0	0	2	0	1	0	0	0	0	0	0	0	0	0	0	0	1	0	1	0
OTU_944	k__Bacteria	p__Bacteroidetes	c__Bacteroidia	o__Bacteroidales	f__Porphyromonadaceae	Others	Others	0	0	0	0	0	0	1	0	0	0	2	0	0	2	0	0	1	1	2	2	2	0	0	2	0	1	0	1	0	1	1	0	0	0	1	2	0	1	0	0	0	0
OTU_945	k__Bacteria	p__Tenericutes	c__Mollicutes	o__NB1-n	f__	g__	s__	0	0	2	3	0	0	0	0	1	0	0	0	2	3	3	1	0	0	1	0	1	1	1	0	2	0	0	0	0	1	0	1	1	1	0	0	1	0	0	0	0	0
OTU_946	k__Bacteria	p__Saccharibacteria	c__unidentified_Saccharibacteria	o__unidentified_Saccharibacteria	f__unidentified_Saccharibacteria	g__Candidatus_Saccharimonas	s__	0	0	0	0	0	0	1	0	0	0	0	0	0	0	0	0	0	1	0	0	2	0	1	0	1	0	0	1	0	0	0	0	3	0	0	1	1	0	0	1	0	3
OTU_947	k__Bacteria	p__Tenericutes	c__Mollicutes	o__Anaeroplasmatales	f__Anaeroplasmataceae	g__Anaeroplasma	s__	0	0	1	1	0	1	0	0	0	0	0	0	0	0	0	0	1	0	0	0	2	2	0	1	0	2	1	1	1	1	0	0	1	2	1	0	1	2	1	4	0	0
OTU_948	k__Bacteria	p__Firmicutes	c__Erysipelotrichia	o__Erysipelotrichales	f__Erysipelotrichaceae	Others	Others	0	0	0	0	0	0	1	1	0	0	1	0	1	0	2	1	0	0	0	3	0	6	1	1	0	0	0	0	0	0	0	0	0	0	0	0	0	0	1	0	1	0
OTU_949	k__Bacteria	p__Proteobacteria	c__Gammaproteobacteria	o__Alteromonadales	f__Pseudoalteromonadaceae	g__Pseudoalteromonas	s__Pseudoalteromonas_lipolytica	26	0	0	0	0	0	0	1	0	0	31	0	0	0	0	0	0	0	0	0	0	0	0	1	0	0	0	0	0	0	0	0	0	1	0	0	0	0	0	0	0	0
OTU_950	k__Bacteria	p__Firmicutes	c__Clostridia	o__Clostridiales	f__Christensenellaceae	g__Christensenellaceae_R-7_group	s__	6	3	7	2	5	3	2	6	9	6	3	3	2	4	3	2	5	10	4	2	4	3	3	3	2	3	2	1	2	1	1	2	3	2	5	4	3	3	2	2	2	6
OTU_951	k__Bacteria	p__Firmicutes	c__Clostridia	o__Clostridiales	f__Ruminococcaceae	Others	Others	0	1	1	0	3	1	1	2	0	0	1	0	2	0	1	0	3	0	1	2	0	0	0	0	0	0	0	0	0	0	0	0	0	0	0	0	0	0	0	0	2	0
OTU_952	k__Bacteria	p__Firmicutes	c__Clostridia	o__Clostridiales	f__Ruminococcaceae	g__Butyricicoccus	s__	0	0	0	4	2	0	1	1	39	5	0	0	0	0	0	2	0	0	35	5	2	1	4	4	4	5	7	10	8	7	5	4	8	10	1	1	2	1	1	0	0	0
OTU_953	k__Bacteria	p__Tenericutes	c__Mollicutes	o__Mollicutes_RF9	f__	g__	s__	0	0	1	0	2	1	0	0	4	0	0	2	1	1	1	2	0	0	1	3	2	0	3	2	1	1	0	1	0	0	0	0	0	1	0	0	3	0	0	2	0	0
OTU_954	k__Bacteria	p__Proteobacteria	c__Gammaproteobacteria	o__Pseudomonadales	f__Moraxellaceae	g__Acinetobacter	s__Acinetobacter_lwoffii	0	0	0	0	0	0	0	0	0	0	0	0	0	0	0	0	0	0	0	1	0	0	0	0	0	0	0	5	3	5	0	0	0	0	0	0	0	1	2	2	3	0
OTU_955	k__Bacteria	p__Cyanobacteria	c__Melainabacteria	o__Gastranaerophilales	f__	g__	s__	0	0	2	0	0	2	0	2	0	1	0	0	3	2	0	3	0	2	4	0	0	0	1	1	1	4	1	0	0	2	0	0	0	0	0	2	2	0	0	1	0	4
OTU_956	k__Bacteria	p__Proteobacteria	c__Gammaproteobacteria	o__Xanthomonadales	f__Xanthomonadaceae	Others	Others	0	0	0	0	0	0	0	0	0	0	0	0	0	0	0	0	0	0	0	0	0	0	0	0	0	0	0	7	2	8	0	0	0	0	0	0	0	3	2	3	0	0
OTU_957	k__Bacteria	p__Firmicutes	c__Clostridia	o__Clostridiales	f__Ruminococcaceae	g__Ruminococcus_1	s__	3	2	1	3	4	2	4	0	2	3	1	1	1	4	0	1	2	2	0	0	0	2	0	0	1	1	0	1	0	0	1	2	0	1	1	1	1	0	1	1	7	0
OTU_958	k__Bacteria	p__Firmicutes	c__Clostridia	o__Clostridiales	f__Lachnospiraceae	g__Cellulosilyticum	s__	3	0	1	3	2	2	1	0	3	5	5	1	2	2	2	1	1	1	0	1	1	2	2	0	1	0	1	0	0	1	0	1	4	1	1	0	1	0	2	1	0	0
OTU_959	k__Bacteria	p__Firmicutes	c__Clostridia	o__Clostridiales	f__Ruminococcaceae	Others	Others	5	2	3	4	2	5	4	3	3	2	2	3	7	7	4	4	2	4	3	3	2	1	2	2	0	2	0	4	2	0	1	1	1	1	1	4	2	2	3	1	4	0
OTU_960	k__Bacteria	p__Bacteroidetes	c__Bacteroidia	o__Bacteroidales	f__Prevotellaceae	g__Alloprevotella	s__	4	10	15	3	9	5	5	9	4	8	1	7	12	1	12	3	4	2	4	7	0	0	0	0	0	0	0	0	0	0	0	0	0	0	0	0	0	0	0	0	0	0
OTU_961	k__Bacteria	p__Firmicutes	c__Clostridia	o__Clostridiales	f__Ruminococcaceae	g__Ruminococcaceae_UCG-010	s__	0	0	1	2	0	1	1	6	2	3	1	2	2	3	0	1	0	5	2	0	1	0	3	0	0	0	0	0	0	0	0	0	1	0	0	2	0	0	0	0	0	0
OTU_962	k__Bacteria	p__Tenericutes	c__Mollicutes	o__Mollicutes_RF9	f__	g__	s__	1	5	3	1	1	2	0	1	2	5	1	1	3	2	2	1	3	0	2	4	3	2	1	3	2	1	1	0	1	2	3	1	3	3	3	2	3	2	2	2	0	0
OTU_963	k__Bacteria	p__Firmicutes	c__Clostridia	o__Clostridiales	f__Clostridiales_vadinBB60_group	g__	s__	2	1	2	3	4	1	4	3	2	0	1	1	0	2	2	2	2	2	1	4	1	2	0	2	3	2	0	2	1	1	2	1	3	3	1	2	2	4	2	3	0	0
OTU_964	k__Bacteria	p__Firmicutes	c__Clostridia	o__Clostridiales	f__Ruminococcaceae	Others	Others	0	1	0	0	0	0	2	0	0	0	0	1	0	0	0	0	0	1	1	0	0	1	0	0	0	1	0	0	0	2	2	0	0	2	0	0	0	0	0	0	1	2
OTU_965	k__Bacteria	p__Firmicutes	c__Clostridia	o__Clostridiales	f__Family_XIII	g__Family_XIII_UCG-001	s__	0	0	2	0	0	0	0	0	0	0	0	0	0	0	0	0	0	1	0	0	4	0	0	0	0	0	1	4	0	0	2	0	1	0	2	0	0	1	2	0	1	0
OTU_966	k__Bacteria	p__Firmicutes	c__Clostridia	o__Clostridiales	f__Clostridiales_vadinBB60_group	Others	Others	0	0	0	0	0	0	1	0	0	0	0	0	0	0	0	0	1	0	2	0	0	0	1	0	0	1	0	0	0	2	0	0	0	1	0	0	1	0	0	0	0	0
OTU_967	k__Bacteria	p__Firmicutes	c__Erysipelotrichia	o__Erysipelotrichales	f__Erysipelotrichaceae	Others	Others	1	2	3	0	1	0	0	2	1	1	1	1	1	0	3	0	2	1	2	0	1	2	0	0	1	2	3	2	2	2	1	0	5	2	0	1	1	4	1	2	0	1
OTU_968	k__Bacteria	p__Tenericutes	c__Mollicutes	o__Mollicutes_RF9	f__	g__	s__	2	2	6	1	5	1	1	1	1	1	2	3	5	3	4	3	2	2	1	5	2	2	4	6	1	0	0	0	2	1	0	2	4	3	2	2	1	1	2	1	1	1
OTU_969	k__Bacteria	p__Cyanobacteria	c__Melainabacteria	o__Gastranaerophilales	f__	g__	s__	0	0	0	0	1	0	1	0	0	0	0	0	0	0	0	2	0	0	3	0	4	1	0	0	0	0	0	3	1	1	0	0	0	3	3	4	3	1	1	0	0	0
OTU_970	k__Bacteria	p__Firmicutes	c__Clostridia	o__Clostridiales	f__Ruminococcaceae	g__Ruminococcaceae_UCG-010	s__	2	3	0	2	2	4	1	1	3	4	3	1	3	1	5	5	1	4	2	3	0	1	2	0	1	3	1	1	0	1	0	2	0	1	2	2	3	0	1	0	9	3
OTU_971	k__Bacteria	p__Bacteroidetes	c__Bacteroidia	o__Bacteroidales	f__Rikenellaceae	g__Rikenellaceae_RC9_gut_group	s__	1	1	4	5	5	3	3	5	2	6	1	1	4	6	4	2	5	3	2	2	8	5	4	5	5	8	3	5	2	7	6	2	2	7	11	5	2	10	9	3	0	0
OTU_972	k__Bacteria	p__Tenericutes	c__Mollicutes	o__Mollicutes_RF9	f__	g__	s__	1	2	0	2	1	1	0	0	0	1	1	1	0	1	1	1	0	0	0	0	1	0	1	0	0	0	0	1	0	0	0	0	0	0	2	1	2	1	0	0	0	0
OTU_973	k__Bacteria	p__Firmicutes	c__Clostridia	o__Clostridiales	f__Lachnospiraceae	g__	s__	0	0	0	0	0	0	0	0	0	0	0	0	0	0	0	0	0	0	0	0	0	0	0	0	0	0	0	0	0	0	0	0	0	0	0	0	0	0	0	0	11	0
OTU_974	k__Bacteria	p__Firmicutes	c__Clostridia	o__Clostridiales	Others	Others	Others	1	1	1	1	2	0	1	0	1	2	2	1	0	1	0	3	1	2	0	1	0	0	0	0	0	0	0	0	0	0	0	0	0	0	0	0	0	0	0	0	0	0
OTU_975	k__Bacteria	p__Firmicutes	c__Clostridia	o__Clostridiales	f__Ruminococcaceae	g__Anaerotruncus	s__	0	1	1	1	2	0	0	1	0	1	0	1	0	0	0	2	1	1	0	0	0	0	2	1	3	0	0	0	2	0	0	0	2	0	0	1	0	0	0	1	0	0
OTU_976	k__Bacteria	p__Firmicutes	c__Bacilli	o__Bacillales	f__Planococcaceae	Others	Others	2	5	18	144	11	12	7	8	9	6	1	2	7	21	6	5	1	8	13	4	0	4	0	2	0	2	0	3	2	4	0	0	2	7	2	6	0	1	3	3	5	1
OTU_977	k__Bacteria	p__Bacteroidetes	c__Bacteroidia	o__Bacteroidales	Others	Others	Others	1	8	4	1	3	2	11	2	4	2	0	4	4	4	1	2	8	1	5	0	0	0	0	0	0	0	0	0	0	0	0	0	0	0	0	0	0	0	0	0	0	0
OTU_978	k__Bacteria	p__Proteobacteria	c__Gammaproteobacteria	o__Pseudomonadales	f__Moraxellaceae	g__Acinetobacter	s__Acinetobacter_johnsonii	0	0	0	0	0	0	1	0	0	45	0	0	0	0	0	0	0	0	1	44	0	0	1	4	0	0	0	0	0	0	0	0	1	4	0	0	0	0	0	0	0	5
OTU_979	k__Bacteria	p__Proteobacteria	c__Gammaproteobacteria	o__Pseudomonadales	f__Pseudomonadaceae	g__Pseudomonas	Others	0	0	0	0	0	0	0	0	0	0	0	0	0	0	0	0	0	0	0	0	0	0	0	7	0	0	0	0	0	0	0	0	0	9	0	0	0	0	0	0	0	5
OTU_980	k__Bacteria	p__Bacteroidetes	c__Bacteroidia	o__Bacteroidales	f__unidentified_Bacteroidales	g__Phocaeicola	s__	0	0	0	0	0	0	0	4	0	0	0	0	0	0	0	0	0	3	0	0	0	0	0	6	0	0	0	0	0	0	0	0	0	10	0	0	0	0	0	0	0	0
OTU_981	k__Bacteria	p__Firmicutes	c__Clostridia	o__Clostridiales	f__Ruminococcaceae	g__Ruminococcaceae_UCG-010	s__	0	0	1	1	0	0	0	0	1	0	0	1	0	0	1	1	0	3	0	0	2	0	0	0	1	0	0	0	1	3	1	1	0	2	3	0	3	0	0	0	0	0
OTU_982	k__Bacteria	p__Bacteroidetes	c__Bacteroidia	o__Bacteroidales	f__Bacteroidales_S24-7_group	Others	Others	0	0	1	0	1	1	0	1	0	2	0	1	2	0	1	0	2	1	0	0	0	0	0	0	2	0	0	0	1	1	0	0	0	1	9	0	0	0	0	1	0	0
OTU_983	k__Bacteria	p__Firmicutes	c__Clostridia	o__Clostridiales	f__Ruminococcaceae	g__Ruminococcaceae_UCG-014	s__	0	0	1	3	3	0	1	1	2	3	0	2	1	2	2	2	2	2	3	2	4	2	3	3	1	1	1	2	2	1	1	2	1	2	1	0	0	1	0	1	5	13
OTU_984	k__Bacteria	p__Firmicutes	c__Clostridia	o__Clostridiales	f__Clostridiales_vadinBB60_group	Others	Others	1	2	1	2	1	6	1	2	1	0	1	1	2	2	1	2	1	1	3	1	1	1	2	1	0	0	0	0	0	1	1	0	0	0	0	0	0	0	2	1	0	0
OTU_985	k__Bacteria	p__Proteobacteria	c__Alphaproteobacteria	o__Rhizobiales	f__Methylobacteriaceae	g__Methylobacterium	Others	3	2	2	0	1	1	1	2	2	2	1	0	0	0	1	0	2	1	0	2	0	0	0	0	0	0	0	0	0	0	0	0	0	1	0	0	0	0	0	0	0	0
OTU_986	k__Bacteria	p__Bacteroidetes	c__Flavobacteriia	o__Flavobacteriales	f__Flavobacteriaceae	g__Salinimicrobium	s__	0	0	0	0	0	0	0	0	0	0	0	0	0	0	0	0	0	0	0	0	0	0	0	0	0	0	0	3	1	8	0	0	0	0	0	0	0	0	1	3	0	0
OTU_987	k__Bacteria	p__Actinobacteria	c__Coriobacteriia	o__Coriobacteriales	f__Coriobacteriaceae	Others	Others	0	1	0	0	0	0	1	0	0	0	1	1	1	0	0	0	0	0	0	0	2	0	1	2	1	2	0	1	0	0	1	1	1	0	0	0	0	2	0	0	0	0
OTU_988	k__Bacteria	p__Firmicutes	c__Clostridia	o__Clostridiales	f__Ruminococcaceae	Others	Others	2	3	2	1	1	1	1	3	1	5	2	1	0	1	0	2	2	1	2	1	0	0	0	0	0	0	0	0	0	0	0	0	0	0	0	0	0	0	0	0	0	0
OTU_989	k__Bacteria	p__Firmicutes	c__Negativicutes	o__Selenomonadales	f__Veillonellaceae	g__Veillonella	Others	0	0	0	0	0	0	0	0	23	22	0	0	0	0	0	0	0	0	21	22	0	0	0	0	2	0	1	0	0	0	0	1	0	0	0	0	0	0	0	0	0	0
OTU_990	k__Bacteria	p__Firmicutes	c__Clostridia	o__Clostridiales	f__Ruminococcaceae	g__Ruminococcaceae_UCG-010	s__	3	5	6	6	7	4	1	3	1	2	1	3	7	4	3	2	0	3	4	3	5	7	2	2	5	6	3	2	4	9	10	5	5	3	3	3	1	8	3	8	0	0
OTU_991	k__Bacteria	p__Actinobacteria	c__Coriobacteriia	o__Coriobacteriales	f__Coriobacteriaceae	Others	Others	2	2	0	1	1	1	1	3	2	0	3	3	0	1	3	2	1	6	2	5	1	0	1	0	0	0	3	0	0	0	0	0	1	2	0	0	0	0	1	1	0	0
OTU_992	k__Bacteria	p__Bacteroidetes	c__Bacteroidia	o__Bacteroidales	f__Bacteroidaceae	g__Bacteroides	s__Bacteroides_nordii	1	0	0	0	0	0	1	0	0	0	0	0	0	0	0	0	0	0	0	0	0	0	2	0	3	2	3	2	2	2	3	5	2	2	1	0	1	1	0	0	0	0
OTU_993	k__Bacteria	p__Tenericutes	c__Mollicutes	o__NB1-n	f__	g__	s__	0	0	0	1	1	0	1	0	2	1	0	0	0	0	2	0	1	0	1	1	0	1	3	0	3	1	1	1	1	1	1	0	3	0	1	1	0	1	1	0	0	0
OTU_994	k__Bacteria	p__Bacteroidetes	c__Bacteroidia	o__Bacteroidales	f__Prevotellaceae	g__Alloprevotella	Others	0	0	0	0	0	0	0	0	17	5	0	0	0	0	0	0	0	0	21	3	0	0	0	0	0	0	0	0	0	0	0	0	0	0	0	0	0	0	0	0	0	0
OTU_995	k__Bacteria	p__Firmicutes	c__Clostridia	o__Clostridiales	f__Ruminococcaceae	g__Anaerotruncus	s__	1	1	0	1	0	0	0	2	0	4	2	0	2	0	0	0	0	1	1	0	0	0	0	1	0	0	0	0	1	0	1	0	0	0	1	0	0	1	0	0	1	0
OTU_996	k__Bacteria	p__Firmicutes	c__Clostridia	o__Clostridiales	f__Ruminococcaceae	g__Ruminiclostridium_1	s__	5	3	0	4	3	3	1	3	3	1	3	2	2	3	2	1	2	5	3	3	2	2	6	3	3	2	3	2	4	0	6	2	3	4	7	2	2	8	2	4	0	0
OTU_997	k__Bacteria	p__Proteobacteria	c__Alphaproteobacteria	o__Rhodospirillales	f__Rhodospirillaceae	g__	s__	0	0	1	1	3	1	0	0	0	5	0	1	1	1	2	1	0	2	3	0	3	1	1	3	2	0	2	1	1	1	2	1	3	7	0	4	4	1	1	0	1	0
OTU_998	k__Bacteria	p__Bacteroidetes	c__Bacteroidia	o__Bacteroidales	f__unidentified_Bacteroidales	g__Phocaeicola	s__	5	10	3	4	6	5	9	4	4	5	1	5	4	2	4	4	10	6	6	2	2	9	9	4	9	3	5	6	5	5	3	30	8	9	2	1	4	0	1	0	1	27
OTU_999	k__Bacteria	p__Tenericutes	c__Mollicutes	o__Anaeroplasmatales	f__Anaeroplasmataceae	g__Anaeroplasma	s__	2	1	0	1	1	0	1	0	2	0	0	1	1	2	0	1	1	0	0	0	2	3	1	2	2	1	0	0	1	2	1	2	1	0	1	1	2	3	0	1	0	0
OTU_1000	k__Bacteria	p__Firmicutes	c__Clostridia	o__Clostridiales	f__Lachnospiraceae	Others	Others	1	1	2	0	1	0	1	0	2	0	1	2	1	1	2	2	1	0	1	0	3	1	4	1	0	1	1	2	0	1	2	1	0	0	0	1	2	0	2	0	0	0
OTU_1001	k__Bacteria	p__Firmicutes	c__Clostridia	o__Clostridiales	f__Ruminococcaceae	Others	Others	1	1	0	0	3	1	1	0	1	2	0	0	2	4	0	0	1	1	2	2	0	0	0	0	0	0	0	0	0	0	0	0	0	1	0	1	0	0	2	0	0	0
OTU_1002	k__Bacteria	p__Firmicutes	c__Clostridia	o__Clostridiales	f__Ruminococcaceae	Others	Others	0	0	0	0	0	0	0	0	1	0	0	0	0	0	1	0	0	0	2	0	0	1	1	1	0	0	4	0	0	0	0	0	0	0	0	0	4	0	1	0	1	0
OTU_1003	k__Bacteria	p__Firmicutes	c__Clostridia	o__Clostridiales	f__Family_XIII	g__[Eubacterium]_nodatum_group	s__	0	4	0	1	1	1	0	1	1	0	1	1	0	1	0	1	2	3	0	2	1	0	2	0	0	0	1	2	0	0	0	0	0	0	0	1	0	1	0	3	2	0
OTU_1004	k__Bacteria	p__Firmicutes	c__Clostridia	o__Clostridiales	f__Ruminococcaceae	g__Ruminococcaceae_UCG-010	s__	0	0	0	0	0	0	0	1	0	0	0	0	0	0	0	0	1	1	0	0	0	0	1	0	0	0	1	2	0	1	0	2	1	0	2	2	0	0	2	1	0	0
OTU_1005	k__Bacteria	p__Firmicutes	c__Clostridia	o__Clostridiales	f__Lachnospiraceae	g__Acetatifactor	s__	0	0	0	0	0	0	0	0	0	0	0	0	0	0	0	0	0	0	0	0	0	0	0	0	0	0	0	0	0	0	0	0	0	0	0	0	0	0	0	0	11	2
OTU_1006	k__Bacteria	p__Proteobacteria	c__Alphaproteobacteria	o__Rhodospirillales	f__Rhodospirillaceae	g__	s__	1	1	0	0	0	2	0	0	2	0	1	0	2	0	0	0	1	0	2	4	2	2	5	1	2	1	1	0	2	2	0	2	2	2	0	1	0	1	0	3	0	0
OTU_1007	k__Bacteria	p__Firmicutes	c__Clostridia	o__Clostridiales	f__Clostridiales_vadinBB60_group	g__	s__	1	2	1	4	2	1	2	1	0	0	4	1	0	3	1	0	2	4	1	1	2	3	0	1	1	0	0	1	1	1	1	3	2	1	2	0	0	1	1	1	0	4
OTU_1008	k__Bacteria	p__Tenericutes	c__Mollicutes	o__Anaeroplasmatales	f__Anaeroplasmataceae	g__Anaeroplasma	s__	0	0	0	0	0	0	0	0	0	0	0	0	0	0	0	0	0	0	0	0	0	0	0	0	0	0	0	0	0	0	0	0	0	0	0	0	0	0	0	0	4	0
OTU_1009	k__Bacteria	p__Firmicutes	c__Clostridia	o__Clostridiales	f__Lachnospiraceae	g__Lachnospiraceae_NK3A20_group	s__	0	1	0	1	1	1	0	0	0	0	0	0	0	1	0	0	0	0	0	0	4	3	5	7	0	3	3	2	2	1	6	2	2	3	1	0	1	1	3	3	14	20
OTU_1010	k__Bacteria	p__Proteobacteria	c__Betaproteobacteria	o__Burkholderiales	f__Comamonadaceae	g__Pelomonas	s__	0	0	0	0	0	0	0	0	2	3	0	0	0	0	0	0	0	0	3	8	0	0	0	0	0	1	1	0	0	0	0	0	1	1	1	0	0	0	1	1	0	0
OTU_1011	k__Bacteria	p__Firmicutes	c__Erysipelotrichia	o__Erysipelotrichales	f__Erysipelotrichaceae	g__Breznakia	s__	2	0	0	1	1	2	0	0	0	0	0	0	0	1	0	1	0	0	0	0	0	1	0	1	1	0	4	1	0	0	3	0	3	0	2	1	0	0	0	0	0	6
OTU_1012	k__Bacteria	p__Firmicutes	c__Clostridia	o__Clostridiales	f__Clostridiales_vadinBB60_group	g__	s__	0	0	0	1	0	0	0	0	0	0	0	0	0	0	0	0	0	0	0	0	0	0	0	0	0	0	0	0	0	0	0	0	0	0	0	0	0	0	0	0	14	0
OTU_1013	k__Bacteria	p__Firmicutes	c__Clostridia	o__Clostridiales	f__Peptococcaceae	g__Peptococcus	s__	0	0	0	3	0	0	1	0	0	0	0	0	0	0	0	0	0	0	0	0	1	0	0	0	1	2	3	2	3	1	1	2	2	0	0	0	1	0	1	1	0	0
OTU_1014	k__Bacteria	p__Firmicutes	c__Clostridia	o__Clostridiales	f__Family_XIII	Others	Others	1	0	1	0	1	2	0	0	1	2	2	1	1	2	2	3	0	3	5	4	2	0	2	3	0	2	1	0	0	0	2	0	4	1	1	1	1	1	0	1	0	0
OTU_1015	k__Bacteria	p__Spirochaetes	c__unidentified_Spirochaetes	o__Spirochaetales	f__Spirochaetaceae	g__Treponema_2	s__	0	2	5	4	3	4	1	0	4	4	1	0	3	2	1	1	1	0	2	2	0	1	3	0	1	0	1	1	0	1	1	0	1	2	0	0	1	0	3	1	1	0
OTU_1016	k__Bacteria	Others	Others	Others	Others	Others	Others	0	1	1	1	0	2	1	0	1	1	0	0	2	1	0	0	2	0	1	2	0	0	0	0	0	0	0	0	1	0	0	0	0	0	1	1	1	0	0	0	0	0
OTU_1017	k__Bacteria	p__Firmicutes	c__Clostridia	o__Clostridiales	f__Ruminococcaceae	g__Anaerotruncus	s__	1	0	0	0	0	1	0	0	0	0	0	1	0	0	0	0	0	1	2	0	0	0	1	0	0	0	0	0	0	0	1	0	0	0	0	0	1	0	0	0	1	0
OTU_1018	k__Bacteria	p__Proteobacteria	c__Alphaproteobacteria	o__Rhodospirillales	f__Rhodospirillaceae	Others	Others	0	0	0	0	0	0	0	0	0	0	0	0	0	0	0	0	0	0	0	0	0	0	0	0	0	0	0	0	0	0	0	0	0	0	0	0	0	0	0	0	1	0
OTU_1019	k__Bacteria	p__Firmicutes	c__Clostridia	o__Clostridiales	f__Lachnospiraceae	g__unidentified_Lachnospiraceae	s__Clostridium_sp._ASF356	0	0	0	0	0	0	0	0	0	0	0	0	0	0	0	0	0	0	0	0	0	0	0	0	0	0	0	0	0	0	0	0	0	0	0	0	0	0	0	0	18	0
OTU_1020	k__Bacteria	p__Firmicutes	c__Clostridia	o__Clostridiales	f__Ruminococcaceae	g__Ruminococcaceae_UCG-010	s__	2	5	2	4	5	2	3	3	7	1	2	2	2	3	2	3	3	3	4	1	0	1	1	0	0	1	0	0	1	0	0	1	0	2	0	0	1	0	0	0	0	0
OTU_1021	k__Bacteria	p__Tenericutes	c__Mollicutes	o__Mycoplasmatales	f__Mycoplasmataceae	g__Candidatus_Bacilloplasma	s__	0	0	0	0	0	0	0	0	0	0	0	0	0	0	0	0	0	0	0	0	0	0	0	0	0	0	0	0	0	0	0	0	0	0	0	0	0	0	0	0	11	0
OTU_1022	k__Bacteria	p__Firmicutes	c__Clostridia	o__Clostridiales	f__Lachnospiraceae	Others	Others	3	5	4	1	4	4	3	5	5	3	3	2	3	1	5	4	3	4	4	6	0	0	1	0	0	0	0	0	0	0	0	0	0	0	0	0	0	0	1	0	0	0
OTU_1023	k__Bacteria	p__Tenericutes	c__Mollicutes	o__NB1-n	f__	g__	s__	0	2	1	0	0	2	1	3	1	2	1	0	0	1	1	1	2	0	3	1	1	2	0	1	0	0	1	2	2	1	2	0	0	0	0	1	1	1	2	2	3	0
OTU_1024	k__Bacteria	p__Firmicutes	c__Clostridia	o__Clostridiales	f__Ruminococcaceae	g__Ruminococcaceae_UCG-013	s__	0	0	0	0	0	0	0	0	0	0	0	0	0	0	0	0	0	0	0	0	0	0	0	0	0	0	0	0	0	0	0	0	0	0	0	0	0	0	0	0	0	0
OTU_1025	k__Bacteria	p__Firmicutes	c__Clostridia	o__Clostridiales	f__Ruminococcaceae	g__Ruminococcaceae_UCG-010	s__	2	0	0	2	0	0	0	0	0	1	1	0	0	4	0	1	0	2	0	2	0	0	0	0	0	0	0	0	0	0	0	0	0	0	1	0	1	0	0	0	0	0
OTU_1026	k__Bacteria	p__Proteobacteria	c__Alphaproteobacteria	o__Rickettsiales	f__unidentified_Rickettsiales	g__Candidatus_Hepatincola	s__	1	0	0	0	0	0	0	0	0	0	0	0	0	0	0	0	0	0	1	0	1	2	0	1	0	0	0	1	1	1	0	0	0	0	0	0	0	1	0	0	1	0
OTU_1027	k__Bacteria	p__Bacteroidetes	c__Bacteroidia	o__Bacteroidales	f__Rikenellaceae	g__Rikenellaceae_RC9_gut_group	s__	49	63	43	41	52	34	46	37	34	35	67	71	45	46	36	54	60	47	29	49	89	99	69	72	92	60	47	65	89	116	85	99	58	86	54	52	80	89	81	90	4	9
OTU_1028	k__Bacteria	p__Firmicutes	c__Clostridia	o__Clostridiales	f__Ruminococcaceae	Others	Others	0	1	0	0	2	0	0	0	0	2	1	0	0	0	1	0	2	0	0	1	1	0	3	0	0	0	0	0	0	2	0	0	0	0	0	0	0	0	0	0	0	0
OTU_1029	k__Bacteria	p__Firmicutes	c__Clostridia	o__Clostridiales	f__Ruminococcaceae	g__Ruminococcaceae_UCG-013	Others	6	4	8	6	6	5	6	10	8	6	7	6	8	4	6	9	6	5	4	5	4	2	3	4	5	2	1	1	2	2	2	2	2	4	5	4	4	1	3	2	5	10
OTU_1030	k__Bacteria	p__Bacteroidetes	c__Bacteroidia	o__Bacteroidales	f__Prevotellaceae	g__Prevotella_6	Others	0	0	0	0	0	0	0	0	14	5	0	0	0	0	0	0	0	0	14	2	0	0	0	0	0	0	0	0	0	0	0	0	0	0	0	0	0	0	0	0	0	0
OTU_1031	k__Bacteria	p__Firmicutes	c__Clostridia	o__Clostridiales	f__Ruminococcaceae	g__Ruminococcaceae_UCG-013	s__	0	0	0	0	0	0	0	0	3	0	0	0	0	0	0	1	3	0	1	0	0	0	0	0	0	0	0	0	0	0	0	0	0	0	0	0	0	0	0	0	0	1
OTU_1032	k__Bacteria	p__Firmicutes	c__Clostridia	o__Clostridiales	Others	Others	Others	0	1	1	0	2	1	2	1	3	1	0	1	1	1	2	2	2	3	1	0	2	1	0	1	3	0	0	0	0	1	0	1	1	2	1	0	1	0	0	0	0	0
OTU_1033	k__Bacteria	p__Firmicutes	c__Clostridia	o__Clostridiales	f__Ruminococcaceae	g__Ruminococcaceae_UCG-005	s__	0	0	0	0	0	1	1	0	1	0	2	0	0	0	4	2	1	1	0	0	1	1	0	2	0	0	0	0	1	0	0	1	0	2	0	0	0	0	0	1	0	3
OTU_1034	k__Bacteria	p__Firmicutes	c__Clostridia	o__Clostridiales	f__Ruminococcaceae	g__Ruminococcus_1	Others	0	0	1	2	1	4	0	0	1	1	0	0	0	3	0	2	1	1	0	1	0	1	0	0	0	0	0	1	0	0	1	1	0	0	0	0	0	1	0	0	2	0
OTU_1035	k__Bacteria	p__Firmicutes	c__Bacilli	o__Bacillales	f__Family_XII	g__Exiguobacterium	Others	0	0	0	0	0	0	0	0	0	14	0	0	0	0	0	0	0	0	0	11	0	0	0	0	0	0	0	0	0	0	0	0	2	0	0	0	0	0	0	0	1	0
OTU_1036	k__Bacteria	p__Firmicutes	c__Erysipelotrichia	o__Erysipelotrichales	f__Erysipelotrichaceae	g__	s__	0	3	1	1	0	0	0	0	1	0	2	0	3	0	0	0	0	0	1	0	0	0	1	1	3	0	0	2	1	0	1	1	0	0	1	0	1	1	0	3	0	0
OTU_1037	k__Bacteria	p__Firmicutes	c__Clostridia	o__Clostridiales	Others	Others	Others	2	2	1	3	2	0	2	0	1	2	1	3	3	0	1	1	1	0	2	0	1	1	2	1	0	0	1	1	0	1	0	0	0	0	0	0	0	1	0	1	2	0
OTU_1038	k__Bacteria	p__Proteobacteria	c__Deltaproteobacteria	o__Desulfovibrionales	f__Desulfovibrionaceae	g__Bilophila	s__	0	2	0	1	0	1	0	3	1	3	2	1	0	1	2	0	1	0	1	0	3	0	2	0	2	0	1	0	0	0	2	1	1	1	2	2	3	0	1	0	0	0
OTU_1039	k__Bacteria	p__Firmicutes	c__Bacilli	o__Bacillales	f__Planococcaceae	g__Planococcus	Others	0	0	0	0	0	0	0	0	0	3	0	0	0	0	0	0	0	0	0	1	0	0	0	0	0	0	0	6	4	11	0	0	0	0	0	0	0	2	5	7	0	0
OTU_1040	k__Bacteria	p__Firmicutes	c__Clostridia	o__Clostridiales	Others	Others	Others	17	21	15	13	13	10	25	16	10	15	12	9	10	16	14	11	20	13	11	13	4	9	6	11	6	5	5	6	4	9	4	6	3	10	6	8	3	13	8	11	7	6
OTU_1041	k__Bacteria	p__Firmicutes	c__Clostridia	o__Clostridiales	f__Lachnospiraceae	Others	Others	2	3	3	3	1	3	2	1	7	2	2	3	3	0	3	1	1	2	5	4	4	4	4	5	3	2	3	3	4	4	5	2	4	3	2	1	1	2	3	1	1	1
OTU_1042	k__Bacteria	p__Firmicutes	c__Clostridia	o__Clostridiales	f__Ruminococcaceae	g__Ruminococcaceae_UCG-013	Others	2	0	1	0	0	1	0	0	1	0	0	0	0	0	0	1	0	0	0	0	1	1	0	1	2	1	0	0	0	0	0	0	0	0	0	0	2	0	0	0	0	0
OTU_1043	k__Bacteria	p__Proteobacteria	c__Gammaproteobacteria	o__Enterobacteriales	f__Enterobacteriaceae	g__Rosenbergiella	s__	0	0	0	0	0	0	0	0	0	0	0	0	0	0	0	0	0	0	0	0	0	0	0	0	0	0	0	0	0	0	0	0	0	0	0	0	0	0	0	0	0	6
OTU_1044	k__Bacteria	p__Firmicutes	c__Clostridia	o__Clostridiales	f__Ruminococcaceae	g__Ruminococcus_1	Others	0	1	0	0	0	3	0	0	3	0	0	0	0	0	0	0	0	0	2	0	0	0	0	0	0	2	2	1	2	0	1	0	2	1	0	0	1	0	0	0	0	0
OTU_1045	k__Bacteria	p__Firmicutes	c__Clostridia	o__Clostridiales	f__Lachnospiraceae	g__Acetitomaculum	s__	1	2	2	2	2	6	0	0	0	1	0	3	1	4	2	3	2	4	2	1	4	2	7	2	3	1	2	0	2	2	3	2	3	1	1	0	2	1	2	0	5	1
OTU_1046	k__Bacteria	p__Firmicutes	c__Clostridia	o__Clostridiales	f__Clostridiales_vadinBB60_group	g__	s__	2	0	4	2	1	1	1	2	0	1	0	0	3	2	2	1	2	1	1	1	2	5	5	1	3	6	1	2	2	6	4	7	7	2	3	4	2	3	3	5	0	3
OTU_1047	k__Bacteria	p__Firmicutes	c__Erysipelotrichia	o__Erysipelotrichales	f__Erysipelotrichaceae	g__	s__	2	0	0	1	1	1	1	1	1	2	1	1	1	1	2	2	2	2	2	3	1	2	3	2	2	1	0	1	3	2	2	0	1	2	1	0	2	2	3	2	0	0
OTU_1048	k__Bacteria	p__Elusimicrobia	c__unidentified_Elusimicrobia	o__Elusimicrobiales	f__Elusimicrobiaceae	g__Elusimicrobium	s__	1	3	1	2	1	5	2	5	3	2	2	0	1	0	1	1	1	2	2	2	1	1	4	2	0	1	1	0	1	1	3	1	7	1	1	3	0	1	0	2	0	0
OTU_1049	k__Bacteria	p__Firmicutes	c__Clostridia	o__Clostridiales	f__Lachnospiraceae	g__Tyzzerella	s__	0	0	0	0	0	0	0	0	0	0	0	0	0	0	0	0	0	0	0	0	0	0	0	0	0	0	0	0	0	1	0	0	0	0	0	0	0	0	0	0	14	0
OTU_1050	k__Bacteria	p__Firmicutes	c__Bacilli	o__Lactobacillales	f__Streptococcaceae	g__Streptococcus	Others	0	0	1	2	1	1	0	0	0	0	0	2	0	0	2	0	2	1	0	1	1	0	4	0	0	0	2	1	0	0	1	3	0	1	0	1	2	1	0	0	0	0
OTU_1051	k__Bacteria	p__Firmicutes	c__Clostridia	o__Clostridiales	f__Lachnospiraceae	Others	Others	0	0	0	0	0	0	0	0	0	0	0	0	0	0	0	0	0	0	0	0	0	0	0	0	0	0	0	0	0	0	0	0	0	0	0	0	0	0	0	0	12	1
OTU_1052	k__Bacteria	p__Actinobacteria	c__Coriobacteriia	o__Coriobacteriales	f__Coriobacteriaceae	g__Collinsella	s__Collinsella_tanakaei	0	0	0	0	0	0	0	0	0	0	0	0	0	0	0	0	0	0	0	0	0	0	2	4	0	0	0	0	0	0	0	0	1	4	0	0	0	0	0	0	0	0
OTU_1053	k__Bacteria	p__Firmicutes	c__Clostridia	o__Clostridiales	Others	Others	Others	0	0	0	1	1	0	1	0	1	0	0	0	2	0	1	0	0	0	0	0	1	0	0	0	0	0	0	0	0	0	0	0	0	0	0	0	0	1	0	0	0	0
OTU_1054	k__Bacteria	p__Firmicutes	c__Clostridia	o__Clostridiales	f__Ruminococcaceae	g__Ruminococcaceae_UCG-013	s__	0	0	0	0	0	0	0	1	0	0	0	0	0	0	0	0	0	0	0	0	0	0	0	0	0	0	0	0	0	2	0	0	0	0	0	0	0	0	0	0	0	8
OTU_1055	k__Bacteria	p__Firmicutes	c__Clostridia	o__Clostridiales	f__Lachnospiraceae	g__Blautia	Others	0	0	0	0	0	0	0	0	0	0	0	0	0	0	0	0	0	0	0	0	0	0	0	0	0	0	0	0	0	0	0	0	0	0	0	0	0	0	0	0	6	4
OTU_1056	k__Bacteria	p__Firmicutes	c__Clostridia	o__Clostridiales	f__Clostridiales_vadinBB60_group	g__	s__	0	0	0	0	0	0	0	0	1	0	1	0	2	0	0	0	0	0	3	0	1	0	1	1	0	1	0	1	0	1	2	0	1	0	0	0	1	0	0	0	0	0
OTU_1057	k__Bacteria	p__Firmicutes	c__Clostridia	o__Clostridiales	f__Ruminococcaceae	g__Ruminococcaceae_UCG-014	s__	0	0	0	0	0	0	0	0	6	5	0	0	0	0	0	0	2	0	5	6	0	0	0	0	0	0	0	0	0	0	0	0	0	0	0	0	0	0	0	0	0	0
OTU_1058	k__Bacteria	p__Firmicutes	c__Bacilli	o__Lactobacillales	Others	Others	Others	0	0	0	0	0	0	0	0	2	2	0	0	0	0	1	0	0	0	10	4	0	0	0	0	0	0	0	0	0	0	0	0	0	0	0	0	0	0	0	0	0	0
OTU_1059	k__Bacteria	p__Firmicutes	c__Clostridia	o__Clostridiales	f__Clostridiales_vadinBB60_group	g__	s__	2	2	1	0	1	0	2	0	0	3	1	0	2	2	3	0	2	2	0	1	1	0	0	1	0	1	2	0	4	0	0	1	1	2	0	0	1	0	2	0	0	3
OTU_1060	k__Bacteria	p__Firmicutes	c__Bacilli	o__Lactobacillales	f__Carnobacteriaceae	Others	Others	0	0	0	0	0	0	0	0	2	14	0	0	0	0	0	0	0	0	1	16	0	0	0	0	0	0	0	0	0	0	0	0	0	0	0	0	0	0	0	0	0	0
OTU_1061	k__Bacteria	p__Actinobacteria	c__unidentified_Actinobacteria	o__Actinomycetales	f__Actinomycetaceae	g__Arcanobacterium	Others	0	0	0	0	0	0	0	0	0	0	0	0	0	0	0	0	0	0	0	0	0	0	0	0	0	0	0	0	0	0	0	0	0	0	0	0	0	0	0	0	0	0
OTU_1062	k__Bacteria	p__Actinobacteria	c__unidentified_Actinobacteria	o__Propionibacteriales	f__Propionibacteriaceae	g__Propionibacterium	s__	0	0	0	0	0	0	0	0	0	1	0	0	0	0	0	0	0	0	0	0	0	0	0	4	0	0	0	1	0	0	0	0	1	4	0	0	0	0	0	0	1	0
OTU_1063	k__Bacteria	p__Tenericutes	c__Mollicutes	o__Mollicutes_RF9	f__	g__	s__	1	2	1	0	1	0	1	1	1	1	1	0	1	2	0	1	1	2	1	3	3	1	2	2	3	0	2	0	0	1	1	0	1	1	1	0	1	0	1	0	0	1
OTU_1064	k__Bacteria	p__Actinobacteria	c__Coriobacteriia	o__Coriobacteriales	f__Coriobacteriaceae	g__	s__	0	1	0	0	0	0	0	1	1	0	0	0	0	0	0	1	0	0	0	0	1	0	1	0	1	0	1	1	1	0	0	2	0	1	0	0	0	0	0	0	1	0
OTU_1065	k__Bacteria	p__Firmicutes	c__Clostridia	o__Clostridiales	f__Ruminococcaceae	g__Candidatus_Soleaferrea	s__	1	1	1	1	2	2	1	0	1	2	0	0	0	0	1	0	0	0	0	3	0	0	0	0	0	0	0	0	0	0	0	0	0	0	0	0	0	0	0	0	0	0
OTU_1066	k__Bacteria	p__Firmicutes	c__Clostridia	o__Clostridiales	f__Ruminococcaceae	g__Ruminococcaceae_UCG-014	Others	0	0	0	0	0	0	0	0	0	10	0	0	0	0	0	0	0	0	2	9	0	0	0	0	0	0	0	0	0	0	0	0	0	0	0	0	0	0	0	0	0	0
OTU_1067	k__Bacteria	p__Bacteroidetes	c__Bacteroidia	o__Bacteroidales	f__Bacteroidales_BS11_gut_group	g__	s__	0	1	0	3	0	2	0	0	0	0	1	2	0	9	2	9	0	0	2	2	0	0	0	0	0	0	0	0	0	0	0	0	0	0	0	0	0	0	0	0	0	0
OTU_1068	k__Bacteria	p__Bacteroidetes	c__Bacteroidia	o__Bacteroidales	f__Bacteroidales_S24-7_group	g__	s__	0	0	0	0	0	0	0	0	0	0	1	1	2	1	0	1	1	0	1	1	2	2	0	1	1	1	0	0	1	0	0	2	2	2	1	3	0	0	1	0	0	0
OTU_1069	k__Bacteria	p__Firmicutes	c__Clostridia	o__Clostridiales	Others	Others	Others	0	0	0	0	0	0	0	0	0	1	0	1	0	1	0	0	0	0	1	0	0	0	1	0	0	0	0	0	0	1	0	0	2	0	0	1	0	1	1	0	0	0
OTU_1070	k__Bacteria	p__Bacteroidetes	c__Bacteroidia	o__Bacteroidales	Others	Others	Others	0	0	0	0	0	2	0	0	1	2	0	0	3	1	0	3	1	1	2	2	0	0	0	0	0	0	0	0	0	0	0	0	0	0	0	0	0	0	0	0	0	0
OTU_1071	k__Bacteria	p__Firmicutes	c__Clostridia	o__Clostridiales	f__Ruminococcaceae	g__Ruminococcaceae_UCG-013	s__	7	2	3	3	7	6	2	4	4	4	3	4	2	2	3	2	5	2	4	0	0	0	0	0	0	0	0	0	0	0	0	0	0	0	0	0	0	0	0	0	0	0
OTU_1072	k__Bacteria	p__Actinobacteria	c__Coriobacteriia	o__Coriobacteriales	f__Coriobacteriaceae	g__Senegalimassilia	s__	4	1	2	0	3	1	1	2	2	2	4	2	0	3	3	0	3	4	3	4	2	0	0	0	1	3	0	2	0	0	2	1	2	0	2	1	0	1	0	1	0	0
OTU_1073	k__Bacteria	p__Firmicutes	c__Clostridia	o__Clostridiales	f__Clostridiales_vadinBB60_group	g__	s__	1	1	2	6	7	1	1	1	0	1	3	1	2	1	3	0	1	0	1	0	0	1	1	2	0	1	2	2	4	2	2	1	0	1	0	3	1	6	1	3	0	0
OTU_1074	k__Bacteria	p__Firmicutes	c__Clostridia	o__Clostridiales	f__Ruminococcaceae	g__Ruminococcaceae_UCG-014	s__	9	11	20	16	14	11	4	14	7	7	9	9	21	15	16	16	17	17	10	7	11	15	15	16	14	12	10	9	10	18	7	14	19	14	16	13	17	5	15	17	29	43
OTU_1075	k__Bacteria	p__Firmicutes	c__Bacilli	o__Bacillales	f__Planococcaceae	g__Rummeliibacillus	s__Rummeliibacillus_pycnus	0	0	0	0	1	0	1	0	0	0	0	0	0	0	0	0	0	0	0	0	0	1	0	0	0	1	0	0	1	2	0	1	0	0	0	2	2	2	1	0	0	0
OTU_1076	k__Bacteria	p__Firmicutes	c__Clostridia	o__Clostridiales	f__Lachnospiraceae	g__Acetitomaculum	s__	0	0	0	0	0	0	1	0	0	0	0	1	0	2	2	2	0	1	0	0	0	0	0	1	0	0	1	0	0	0	0	0	0	0	0	0	0	0	0	0	0	0
OTU_1077	k__Bacteria	p__Firmicutes	c__Clostridia	o__Clostridiales	f__Ruminococcaceae	g__Ruminococcaceae_UCG-013	s__	1	13	0	2	2	4	1	2	0	0	0	6	2	0	1	1	0	0	0	1	0	0	1	0	0	0	0	1	0	2	0	0	0	0	0	0	0	1	2	0	2	0
OTU_1078	k__Bacteria	p__Firmicutes	c__Clostridia	o__Clostridiales	f__Ruminococcaceae	Others	Others	5	6	3	4	2	1	4	4	6	1	3	7	1	1	3	1	3	4	2	3	1	4	1	1	0	1	0	1	0	2	3	1	1	3	1	3	1	0	2	0	0	0
OTU_1079	k__Bacteria	p__Firmicutes	c__Clostridia	o__Clostridiales	f__Lachnospiraceae	g__Lachnoanaerobaculum	s__	0	0	0	0	1	0	0	0	5	8	0	0	0	0	0	0	0	0	4	9	0	0	0	0	0	0	0	0	0	0	0	0	0	0	0	0	0	0	0	0	0	0
OTU_1080	k__Bacteria	p__Firmicutes	c__Clostridia	o__Clostridiales	f__Ruminococcaceae	Others	Others	1	0	0	0	0	0	0	1	0	0	1	0	1	0	0	0	0	0	1	0	1	0	0	1	0	0	0	0	0	0	0	0	2	0	0	1	0	1	0	0	0	0
OTU_1081	k__Bacteria	p__Firmicutes	c__Clostridia	o__Clostridiales	f__Lachnospiraceae	g__Cellulosilyticum	s__	1	2	0	1	2	2	0	1	0	1	2	3	0	1	0	4	1	0	1	0	0	0	0	0	0	0	0	0	0	0	0	0	0	0	0	0	0	0	0	0	0	0
OTU_1082	k__Bacteria	p__Firmicutes	c__Clostridia	o__Clostridiales	f__Ruminococcaceae	g__Ruminococcaceae_UCG-010	s__	2	1	0	3	1	1	1	1	3	1	0	4	3	2	1	0	4	1	2	0	0	1	0	2	1	2	0	0	0	1	2	0	1	0	0	0	0	0	0	0	0	0
OTU_1083	k__Bacteria	p__Firmicutes	c__Clostridia	o__Clostridiales	f__Lachnospiraceae	Others	Others	15	18	6	9	6	7	18	5	6	12	11	22	9	11	10	19	16	8	6	20	9	9	9	7	3	4	5	2	5	7	4	4	6	7	4	5	7	2	3	5	12	1
OTU_1084	k__Bacteria	p__Proteobacteria	c__Alphaproteobacteria	o__Rhodospirillales	f__Rhodospirillaceae	Others	Others	2	1	5	1	3	3	1	4	2	2	1	1	3	2	8	2	3	2	3	3	0	0	0	0	0	0	0	0	0	0	0	0	0	0	0	0	0	0	0	0	0	0
OTU_1085	k__Bacteria	p__Spirochaetes	c__unidentified_Spirochaetes	o__Spirochaetales	f__Spirochaetaceae	g__Treponema_2	Others	0	0	1	0	0	1	1	0	0	0	1	0	0	0	0	2	0	0	0	0	0	0	0	0	2	0	0	0	0	1	2	0	2	1	0	0	0	6	3	1	0	0
OTU_1086	k__Bacteria	p__Firmicutes	c__Erysipelotrichia	o__Erysipelotrichales	f__Erysipelotrichaceae	g__Holdemania	s__	0	0	0	0	0	0	0	1	0	0	0	0	0	1	0	0	0	0	0	0	0	0	0	0	0	2	2	1	1	0	1	0	1	0	0	0	0	0	0	0	0	0
OTU_1087	k__Bacteria	p__Firmicutes	c__Clostridia	o__Clostridiales	f__Ruminococcaceae	Others	Others	3	0	0	1	1	0	0	1	1	1	0	0	3	0	0	2	1	1	2	3	1	2	0	1	0	4	1	0	0	0	0	0	0	0	0	2	0	1	2	2	2	0
OTU_1088	k__Bacteria	p__Firmicutes	c__Bacilli	o__Lactobacillales	f__Aerococcaceae	Others	Others	0	0	0	0	0	0	0	0	0	0	0	0	0	0	0	0	0	0	0	0	0	0	0	0	0	0	0	4	3	3	0	0	0	0	0	0	0	2	2	6	0	0
OTU_1089	k__Bacteria	p__Proteobacteria	c__Alphaproteobacteria	o__Rhodospirillales	f__Acetobacteraceae	g__Acetobacter	s__	0	1	2	0	0	1	1	1	0	0	0	0	0	0	0	2	0	0	0	0	3	1	1	0	0	0	0	1	2	1	2	1	1	1	3	3	0	1	0	1	0	0
OTU_1090	k__Bacteria	p__Firmicutes	c__Clostridia	o__Clostridiales	f__Ruminococcaceae	g__Ruminococcaceae_UCG-010	s__	0	1	0	2	1	0	0	0	1	0	1	0	0	1	1	1	0	0	0	0	0	0	0	0	0	2	1	2	0	5	0	0	2	2	0	0	0	0	0	1	0	0
OTU_1091	k__Bacteria	p__Firmicutes	c__Clostridia	o__Clostridiales	f__Christensenellaceae	g__	s__	1	0	0	0	0	1	0	2	0	0	0	0	0	0	0	0	0	0	0	0	2	0	0	2	0	0	0	0	0	0	1	0	0	0	0	0	1	0	1	1	3	2
OTU_1092	k__Bacteria	p__Firmicutes	c__Clostridia	o__Clostridiales	f__Ruminococcaceae	g__[Eubacterium]_coprostanoligenes_group	s__	0	0	0	0	0	0	0	0	0	5	0	0	0	0	0	0	0	0	0	0	0	0	0	1	0	0	0	0	0	0	1	0	0	0	0	0	0	0	0	1	0	1
OTU_1093	k__Bacteria	p__Firmicutes	c__Clostridia	o__Clostridiales	f__Lachnospiraceae	Others	Others	0	1	1	0	1	0	0	2	2	0	0	0	0	1	3	2	2	1	0	1	3	0	2	0	0	0	0	1	0	0	1	0	1	3	1	0	0	0	0	1	0	0
OTU_1094	k__Bacteria	p__Cyanobacteria	c__Melainabacteria	o__Gastranaerophilales	f__	g__	s__	1	1	2	1	3	2	1	4	0	3	0	0	5	2	1	2	2	6	9	1	1	4	1	1	0	1	1	0	0	1	0	1	0	0	1	3	9	2	2	4	0	0
OTU_1095	k__Bacteria	p__Firmicutes	c__Clostridia	o__Clostridiales	f__Ruminococcaceae	g__Ruminococcaceae_UCG-014	s__	0	3	3	6	6	4	3	0	1	3	2	3	1	3	5	8	1	1	1	1	2	1	6	4	4	2	1	1	3	5	3	3	11	3	3	2	0	0	1	2	0	0
OTU_1096	k__Bacteria	p__Bacteroidetes	c__Bacteroidia	o__Bacteroidales	f__Rikenellaceae	g__Alistipes	s__Alistipes_sp._N15.MGS-157	0	0	0	0	0	0	0	0	0	0	0	0	0	0	0	0	2	0	0	0	0	0	1	0	0	1	2	1	0	0	1	0	2	1	0	0	0	1	0	0	4	0
OTU_1097	k__Bacteria	p__Firmicutes	c__Clostridia	o__Clostridiales	Others	Others	Others	0	0	0	0	1	0	0	0	0	0	0	0	1	0	0	0	0	0	0	0	0	1	0	0	1	0	1	1	1	0	0	0	0	0	0	0	1	0	0	1	0	0
OTU_1098	k__Bacteria	p__Firmicutes	c__Clostridia	o__Clostridiales	f__Ruminococcaceae	g__[Eubacterium]_coprostanoligenes_group	s__	4	3	2	3	0	3	7	1	2	2	3	2	0	3	3	2	5	1	2	1	2	2	4	2	2	3	2	0	1	2	1	2	1	4	1	3	1	4	3	3	7	4
OTU_1099	k__Bacteria	p__Bacteroidetes	c__Bacteroidia	o__Bacteroidales	f__Prevotellaceae	g__Prevotellaceae_Ga6A1_group	s__	0	0	8	0	0	0	0	0	0	0	0	0	9	0	1	0	0	0	0	0	0	0	0	0	0	0	0	0	0	0	0	0	0	0	0	0	0	0	0	0	0	0
OTU_1100	k__Bacteria	p__Firmicutes	c__Clostridia	o__Clostridiales	f__Eubacteriaceae	g__Anaerofustis	s__	0	0	0	0	0	0	0	0	0	0	0	0	1	1	0	1	2	1	0	0	0	0	0	1	0	0	0	0	0	0	0	0	0	0	0	0	0	2	0	0	1	2
OTU_1101	k__Bacteria	p__Bacteroidetes	c__Bacteroidia	o__Bacteroidales	f__Bacteroidales_S24-7_group	g__	s__	2	1	1	0	2	0	3	1	2	1	1	0	3	0	0	0	0	1	0	0	0	0	0	0	0	0	0	0	0	0	0	0	0	0	0	0	0	0	0	0	0	0
OTU_1102	k__Bacteria	p__Firmicutes	c__Clostridia	o__Clostridiales	f__Ruminococcaceae	g__Ruminococcaceae_UCG-013	s__	0	0	0	1	0	0	0	0	0	0	0	1	0	1	0	2	1	0	0	0	0	0	0	0	0	0	0	0	0	0	0	0	1	0	0	0	0	0	0	0	0	1
OTU_1103	k__Bacteria	p__Bacteroidetes	c__Bacteroidia	o__Bacteroidales	f__Bacteroidales_RF16_group	g__	s__	0	0	0	0	0	0	0	0	0	0	0	0	0	0	0	0	0	0	0	0	1	0	0	0	0	0	0	0	6	0	0	0	0	0	0	0	0	0	5	0	0	0
OTU_1104	k__Bacteria	p__Firmicutes	c__Clostridia	o__Clostridiales	f__Ruminococcaceae	g__Ruminococcaceae_UCG-010	s__	0	2	1	1	3	1	0	0	3	0	2	2	4	1	0	1	0	0	2	3	2	1	0	3	3	1	0	1	3	2	2	2	1	2	1	1	2	3	2	6	0	0
OTU_1105	k__Bacteria	p__Firmicutes	c__Clostridia	o__Clostridiales	f__Christensenellaceae	g__Christensenellaceae_R-7_group	Others	0	1	0	1	0	1	1	1	2	1	2	0	2	4	1	1	0	2	1	3	1	1	1	1	0	0	1	2	0	2	0	2	0	2	1	0	1	2	1	2	1	2
OTU_1106	k__Bacteria	p__Firmicutes	c__Clostridia	o__Clostridiales	f__Christensenellaceae	g__Christensenellaceae_R-7_group	s__	6	7	4	0	7	10	3	7	9	11	2	12	3	2	12	6	4	10	5	10	7	2	8	3	0	3	3	3	3	1	2	3	4	3	1	3	3	3	4	3	0	0
OTU_1107	k__Bacteria	p__Firmicutes	c__Clostridia	o__Clostridiales	f__Family_XIII	g__[Eubacterium]_nodatum_group	s__Eubacterium_sp._AB3007	0	1	0	0	2	3	0	3	3	1	0	2	0	0	2	0	2	1	0	3	2	0	1	2	0	0	2	0	1	0	1	1	0	0	0	1	1	0	1	0	0	1
OTU_1108	k__Bacteria	p__Actinobacteria	c__unidentified_Actinobacteria	o__Micrococcales	f__Bogoriellaceae	g__Georgenia	s__	0	1	0	0	0	0	0	0	0	0	0	0	0	0	0	0	0	0	0	0	0	0	0	0	0	0	0	5	3	10	0	0	0	0	0	0	0	3	2	6	0	0
OTU_1109	k__Bacteria	p__Firmicutes	c__Clostridia	o__Clostridiales	f__Lachnospiraceae	g__Tyzzerella_3	s__	0	0	0	0	0	0	0	0	0	0	0	0	0	0	0	0	0	0	0	0	0	0	0	0	0	0	0	0	0	0	0	0	0	0	0	0	0	0	0	0	10	0
OTU_1110	k__Bacteria	p__Proteobacteria	c__Gammaproteobacteria	o__Pseudomonadales	f__Pseudomonadaceae	g__Pseudomonas	Others	0	0	0	0	0	0	0	0	0	0	0	0	0	0	0	0	0	0	0	0	0	0	0	0	0	0	0	9	2	13	0	0	0	0	0	0	0	4	4	5	0	0
OTU_1111	k__Bacteria	p__Firmicutes	c__Erysipelotrichia	o__Erysipelotrichales	f__Erysipelotrichaceae	g__Dielma	s__	0	0	0	0	0	0	0	0	0	0	0	0	0	0	0	0	1	0	0	0	2	0	0	0	0	0	0	0	0	0	0	0	0	0	2	1	0	0	0	1	0	0
OTU_1112	k__Bacteria	p__Firmicutes	c__Clostridia	o__Clostridiales	f__Lachnospiraceae	g__Acetitomaculum	s__	0	1	0	0	0	0	0	1	1	2	0	0	0	0	0	0	0	0	0	0	1	0	1	1	0	0	2	0	2	0	0	0	1	0	1	1	0	2	2	0	0	0
OTU_1113	k__Bacteria	p__Actinobacteria	c__Coriobacteriia	o__Coriobacteriales	f__Coriobacteriaceae	g__Atopobium	s__	2	1	1	0	2	1	1	0	1	2	3	3	0	0	2	1	1	4	0	1	2	1	1	1	0	0	0	0	1	0	2	3	0	1	0	0	0	1	0	0	0	0
OTU_1114	k__Bacteria	p__Firmicutes	c__Clostridia	o__Clostridiales	Others	Others	Others	0	0	0	0	0	0	0	0	0	0	0	0	0	0	1	0	2	0	0	0	0	2	0	0	0	0	0	0	0	1	0	0	1	0	0	0	0	2	0	0	0	0
OTU_1115	k__Bacteria	p__Tenericutes	c__Mollicutes	o__Mollicutes_RF9	f__	g__	s__	0	2	1	1	0	1	1	0	1	2	3	3	3	2	0	3	2	1	0	0	2	1	0	0	1	0	1	1	1	1	2	0	0	2	1	3	0	0	1	2	0	6
OTU_1116	k__Bacteria	p__Firmicutes	c__Clostridia	o__Clostridiales	f__Christensenellaceae	g__Christensenellaceae_R-7_group	Others	3	0	0	2	1	0	1	0	0	0	2	1	0	1	1	1	2	0	0	1	0	0	0	0	0	0	0	0	0	0	0	0	0	0	0	0	0	1	0	0	0	0
OTU_1117	k__Bacteria	p__Firmicutes	c__Bacilli	o__Lactobacillales	f__Lactobacillaceae	g__Lactobacillus	s__Lactobacillus_reuteri	0	0	0	0	0	0	0	2	0	0	0	0	0	0	0	0	0	0	0	1	0	0	0	0	0	0	0	0	0	0	0	0	0	0	0	0	0	0	0	1	3	0
OTU_1118	k__Bacteria	p__Firmicutes	c__Clostridia	o__Clostridiales	f__Ruminococcaceae	Others	Others	3	0	0	0	1	0	1	0	0	1	0	0	0	0	0	0	0	0	0	1	0	0	3	0	2	0	0	0	0	1	2	0	2	0	0	0	0	1	0	0	0	0
OTU_1119	k__Bacteria	p__Firmicutes	c__Clostridia	o__Clostridiales	Others	Others	Others	0	3	0	1	1	4	5	0	1	3	4	4	0	2	1	1	3	3	2	1	3	0	2	0	1	0	0	0	0	1	0	3	1	1	1	3	0	0	2	0	0	0
OTU_1120	k__Bacteria	p__Actinobacteria	c__Coriobacteriia	o__Coriobacteriales	f__Coriobacteriaceae	g__Denitrobacterium	s__Denitrobacterium_detoxificans	1	2	0	0	0	0	0	0	2	0	0	2	0	1	2	0	1	0	1	0	3	0	1	1	1	0	0	0	0	0	2	0	0	0	0	0	0	1	1	2	0	0
OTU_1121	k__Bacteria	p__Firmicutes	c__Clostridia	o__Clostridiales	f__Ruminococcaceae	Others	Others	0	0	0	2	0	0	0	0	0	0	0	1	0	0	0	0	0	0	0	0	0	0	0	0	0	0	0	0	0	0	1	0	0	0	1	0	2	0	0	0	5	0
OTU_1122	k__Bacteria	p__Proteobacteria	c__Gammaproteobacteria	o__Oceanospirillales	f__Alcanivoracaceae	g__Alcanivorax	s__	17	0	0	0	0	0	0	0	0	0	13	0	0	0	0	0	0	0	0	0	0	0	0	0	0	0	0	0	0	0	0	0	0	0	0	0	0	0	0	0	0	0
OTU_1123	k__Bacteria	p__Proteobacteria	c__Alphaproteobacteria	o__Rhodospirillales	f__Rhodospirillaceae	g__	s__	0	0	0	1	0	1	1	0	0	0	2	0	0	0	1	1	1	0	1	2	1	0	2	2	0	0	0	0	0	0	0	0	3	0	5	1	0	2	0	0	0	0
OTU_1124	k__Bacteria	p__Actinobacteria	c__Coriobacteriia	o__Coriobacteriales	f__Coriobacteriaceae	g__Senegalimassilia	s__	1	2	1	0	0	2	1	0	1	0	1	6	2	0	3	2	3	5	0	1	0	0	0	1	0	1	0	0	0	0	0	1	1	0	0	2	0	0	0	0	0	0
OTU_1125	k__Bacteria	p__Fusobacteria	c__Fusobacteriia	o__Fusobacteriales	f__Fusobacteriaceae	g__Fusobacterium	s__Fusobacterium_periodonticum	0	0	0	0	0	0	0	0	7	7	0	0	0	0	0	0	0	0	11	8	0	0	0	0	0	0	0	0	0	0	0	0	0	1	0	0	0	0	0	0	0	0
OTU_1126	k__Bacteria	p__Firmicutes	c__Clostridia	o__Clostridiales	f__Family_XIII	g__Mogibacterium	s__	1	0	2	0	1	0	0	0	2	0	0	1	0	0	1	0	0	1	0	1	1	0	1	0	0	0	0	0	0	0	0	0	2	0	0	0	0	0	1	0	0	5
OTU_1127	k__Bacteria	p__Saccharibacteria	c__	o__	f__	g__	s__	0	0	0	0	0	0	0	0	0	0	0	0	0	0	0	0	0	0	0	0	0	0	0	0	0	0	0	0	0	0	0	0	1	0	0	0	0	0	0	0	0	9
OTU_1128	k__Bacteria	p__Firmicutes	c__Clostridia	o__Clostridiales	f__Ruminococcaceae	g__Ruminococcaceae_UCG-010	s__	0	1	0	0	1	1	0	0	0	1	0	0	0	0	1	2	0	0	2	0	0	3	0	1	0	1	0	2	0	3	0	1	1	0	1	0	1	1	0	0	1	0
OTU_1129	k__Bacteria	p__Firmicutes	c__Clostridia	o__Clostridiales	Others	Others	Others	0	3	0	0	1	0	0	1	0	4	1	0	0	0	0	0	1	1	1	0	1	1	1	2	0	1	2	0	0	1	0	0	3	0	1	0	0	0	0	0	0	0
OTU_1130	k__Bacteria	p__Firmicutes	c__Clostridia	o__Clostridiales	f__Christensenellaceae	g__Christensenellaceae_R-7_group	s__	0	0	0	0	1	1	0	1	0	1	2	0	0	0	0	1	0	0	0	0	0	1	1	0	0	0	0	0	0	0	0	1	0	0	0	0	0	0	0	0	3	0
OTU_1131	k__Bacteria	p__Proteobacteria	c__Gammaproteobacteria	o__Alteromonadales	f__Alteromonadaceae	g__Marinobacter	s__	8	0	0	0	0	0	0	0	0	0	16	0	0	0	0	0	0	0	0	0	0	0	0	0	0	0	0	0	0	0	0	0	0	0	0	0	0	0	0	0	0	0
OTU_1132	k__Bacteria	p__Bacteroidetes	c__Cytophagia	o__Cytophagales	f__Cyclobacteriaceae	g__	s__	0	0	0	0	0	0	0	0	0	0	0	0	0	0	0	0	0	0	0	0	0	0	0	0	0	0	0	3	0	3	0	0	0	0	0	0	0	1	2	5	0	0
OTU_1133	k__Bacteria	p__Firmicutes	c__Clostridia	o__Clostridiales	f__Ruminococcaceae	g__Ruminococcaceae_UCG-010	s__	1	2	1	0	3	3	1	1	2	1	0	1	2	1	1	0	1	0	1	2	0	1	2	1	0	2	0	0	0	0	2	2	0	0	0	0	0	0	0	0	0	0
OTU_1134	k__Bacteria	p__Firmicutes	c__Erysipelotrichia	o__Erysipelotrichales	f__Erysipelotrichaceae	g__Erysipelotrichaceae_UCG-004	s__	0	0	2	0	0	0	0	0	0	0	0	0	0	0	1	1	0	0	0	0	0	1	0	0	0	0	0	1	0	0	1	0	0	0	1	0	0	0	0	0	0	0
OTU_1135	k__Bacteria	p__Firmicutes	c__Clostridia	o__Clostridiales	f__Ruminococcaceae	g__Ruminiclostridium_6	s__	3	4	2	3	9	4	4	2	0	1	1	0	1	2	2	3	0	2	1	1	4	2	3	1	2	0	3	2	1	2	1	1	2	1	1	2	2	1	1	1	2	0
OTU_1136	k__Bacteria	p__Bacteroidetes	c__Bacteroidia	o__Bacteroidales	f__Prevotellaceae	Others	Others	3	4	2	2	1	0	1	0	2	1	3	4	5	1	1	1	4	4	6	3	3	0	0	0	2	0	1	0	0	1	3	1	2	0	4	2	2	0	1	1	0	0
OTU_1137	k__Bacteria	p__Bacteroidetes	c__Bacteroidia	o__Bacteroidales	f__Prevotellaceae	g__Prevotellaceae_UCG-003	s__	78	24	20	12	18	25	28	42	23	40	188	31	27	33	24	47	54	78	68	44	11	11	8	8	226	21	16	41	13	25	16	15	25	18	32	7	3	17	48	11	0	0
OTU_1138	k__Bacteria	p__Firmicutes	c__Clostridia	o__Clostridiales	f__Ruminococcaceae	g__Ruminiclostridium_5	s__	0	0	0	0	0	0	0	0	3	0	0	0	0	0	0	0	0	0	1	0	0	0	3	0	0	0	0	0	0	0	0	0	3	1	0	0	0	0	0	0	0	0
OTU_1139	k__Bacteria	p__Firmicutes	c__Clostridia	o__Clostridiales	f__Christensenellaceae	g__Christensenellaceae_R-7_group	s__	0	3	0	0	1	1	1	1	2	3	1	3	2	1	0	1	1	2	2	0	1	0	1	0	0	1	0	0	0	0	0	0	1	0	0	0	0	1	0	0	0	0
OTU_1140	k__Bacteria	p__Firmicutes	c__Clostridia	o__Clostridiales	f__Ruminococcaceae	g__Ruminococcaceae_UCG-010	s__	4	6	6	3	11	4	9	2	6	5	5	4	3	0	7	5	6	3	6	5	3	6	4	4	4	4	5	4	8	7	5	5	9	5	3	2	5	6	4	5	0	5
OTU_1141	k__Bacteria	p__Firmicutes	c__Clostridia	o__Clostridiales	f__Lachnospiraceae	g__Lachnospiraceae_FCS020_group	s__	0	0	0	0	1	0	1	1	0	0	0	2	1	0	0	0	2	0	0	0	1	0	0	1	0	0	1	0	0	1	0	1	3	0	1	1	1	1	2	1	0	0
OTU_1142	k__Bacteria	p__Firmicutes	c__Clostridia	o__Clostridiales	Others	Others	Others	1	1	0	0	1	1	0	0	0	0	0	0	0	0	1	1	0	0	0	0	1	0	0	1	1	1	0	0	0	2	2	0	0	0	1	0	0	0	0	0	0	0
OTU_1143	k__Bacteria	p__Firmicutes	c__Clostridia	o__Clostridiales	f__Ruminococcaceae	Others	Others	0	0	0	0	0	1	0	0	0	0	1	0	0	0	0	0	0	0	0	0	1	0	0	1	0	0	3	0	0	0	0	0	1	0	0	0	1	2	1	0	0	0
OTU_1144	k__Bacteria	p__Bacteroidetes	c__Bacteroidia	o__Bacteroidales	Others	Others	Others	0	0	0	0	0	0	0	0	0	0	0	0	1	1	0	0	1	0	0	0	2	0	0	0	2	1	0	0	0	1	2	0	0	0	1	0	1	1	0	1	0	0
OTU_1145	k__Bacteria	p__Firmicutes	c__Clostridia	o__Clostridiales	f__Ruminococcaceae	g__	s__	2	3	0	0	2	0	0	1	0	3	2	1	0	2	1	1	0	1	1	3	0	0	0	0	0	0	0	0	0	0	0	0	0	0	0	0	0	0	0	0	0	0
OTU_1146	k__Bacteria	p__Firmicutes	c__Clostridia	o__Clostridiales	f__Family_XIII	g__Mogibacterium	s__	0	0	0	0	3	0	2	0	0	0	0	1	0	0	2	1	0	1	0	1	2	0	0	1	0	0	0	0	0	0	0	0	0	0	0	0	0	0	0	1	0	0
OTU_1147	k__Bacteria	p__Bacteroidetes	c__Bacteroidia	o__Bacteroidales	f__Prevotellaceae	g__Prevotella	s__Prevotella_nanceiensis	0	0	0	0	0	0	0	0	5	11	0	0	0	0	0	0	0	0	7	20	0	0	0	0	0	0	0	0	0	0	0	0	0	0	0	0	0	0	0	0	0	0
OTU_1148	k__Bacteria	p__Bacteroidetes	c__Bacteroidia	o__Bacteroidales	f__Bacteroidales_S24-7_group	Others	Others	0	3	0	0	0	0	0	4	6	0	1	2	0	0	1	1	0	1	0	1	0	0	0	0	0	0	0	0	0	0	0	0	0	0	0	0	0	0	0	0	0	0
OTU_1149	k__Bacteria	p__Actinobacteria	c__Coriobacteriia	o__Coriobacteriales	f__Coriobacteriaceae	Others	Others	0	1	0	0	1	1	0	1	0	0	2	2	0	0	0	1	0	1	0	2	1	0	0	1	0	1	1	0	1	0	1	0	0	0	0	0	1	1	1	0	0	0
OTU_1150	k__Bacteria	p__Firmicutes	c__Clostridia	o__Clostridiales	f__Clostridiales_vadinBB60_group	g__	s__	0	0	1	1	3	1	0	1	1	1	0	0	0	1	1	0	1	0	2	1	0	0	1	0	1	0	0	0	0	2	0	0	0	0	1	0	1	0	2	2	0	0
OTU_1151	k__Bacteria	p__Firmicutes	c__Clostridia	o__Clostridiales	f__Ruminococcaceae	Others	Others	1	1	0	0	1	0	1	1	0	0	0	0	0	0	0	0	0	1	0	0	0	0	0	1	0	0	2	1	0	1	2	4	0	0	1	0	0	2	0	1	0	0
OTU_1152	k__Bacteria	p__Firmicutes	c__Clostridia	o__Clostridiales	f__Ruminococcaceae	Others	Others	0	2	1	1	2	0	1	1	1	0	3	2	0	0	1	1	0	0	1	0	1	0	2	2	1	0	2	1	0	0	0	1	2	0	0	2	0	0	0	0	0	0
OTU_1153	k__Bacteria	p__Proteobacteria	c__Alphaproteobacteria	o__Rhodospirillales	f__Rhodospirillaceae	Others	Others	0	0	1	0	0	0	1	1	1	0	0	0	2	0	1	1	0	0	0	0	0	0	0	1	0	0	0	0	0	0	0	0	0	0	1	0	0	0	0	0	0	0
OTU_1154	k__Bacteria	p__Bacteroidetes	c__Bacteroidia	o__Bacteroidales	f__Bacteroidales_S24-7_group	g__	s__	0	0	0	0	0	0	0	0	0	0	0	0	0	0	0	0	0	0	0	0	0	0	0	0	0	0	0	0	0	0	0	0	0	0	0	0	0	0	0	0	10	0
OTU_1155	k__Bacteria	p__Firmicutes	Others	Others	Others	Others	Others	0	0	0	0	2	1	1	0	0	3	0	1	0	0	2	0	0	0	0	2	0	0	0	0	0	0	0	0	0	0	0	0	0	0	0	0	0	0	0	0	0	0
OTU_1156	k__Bacteria	p__Firmicutes	c__Clostridia	o__Clostridiales	f__Christensenellaceae	g__Christensenellaceae_R-7_group	Others	2	0	1	0	0	0	0	0	1	2	0	0	1	1	2	1	2	0	0	0	0	0	0	0	1	0	3	0	0	0	0	0	0	0	0	0	0	0	0	0	1	0
OTU_1157	k__Bacteria	p__Firmicutes	c__Clostridia	o__Clostridiales	f__Family_XIII	Others	Others	0	0	0	1	3	0	1	1	2	2	0	2	1	1	1	0	1	4	4	1	1	1	0	1	0	2	1	1	3	1	1	0	1	0	0	0	0	1	3	1	0	0
OTU_1158	k__Bacteria	p__Proteobacteria	c__Gammaproteobacteria	o__Alteromonadales	f__Idiomarinaceae	g__Aliidiomarina	s__	0	0	0	0	0	0	0	0	0	0	0	0	0	0	0	0	0	0	0	0	0	0	0	0	0	0	0	3	1	4	0	0	0	0	0	0	0	1	1	2	0	0
OTU_1159	k__Bacteria	p__Actinobacteria	c__Coriobacteriia	o__Coriobacteriales	f__Coriobacteriaceae	Others	Others	1	1	0	1	0	0	1	0	0	1	0	0	0	1	1	0	0	1	2	0	2	0	0	0	0	0	0	0	1	0	0	1	0	0	0	0	0	0	0	0	0	0
OTU_1160	k__Bacteria	p__Firmicutes	c__Clostridia	o__Clostridiales	f__Ruminococcaceae	g__Ruminococcaceae_UCG-013	s__	0	0	1	3	1	9	0	0	1	0	2	0	1	5	0	6	1	0	1	2	3	2	0	0	0	3	1	0	1	0	0	1	3	0	0	1	0	1	2	1	2	0
OTU_1161	k__Bacteria	p__Firmicutes	c__Clostridia	o__Clostridiales	f__Eubacteriaceae	g__Pseudoramibacter	s__	0	0	0	0	0	0	0	0	0	0	0	0	0	0	0	0	0	0	0	0	0	0	0	0	0	0	0	0	0	0	0	0	0	0	1	1	0	0	0	1	0	0
OTU_1162	k__Bacteria	p__Firmicutes	c__Clostridia	o__Clostridiales	f__Ruminococcaceae	Others	Others	23	6	2	32	5	11	4	5	11	9	48	11	9	60	8	24	8	12	11	8	5	3	4	6	3	2	2	1	1	4	4	0	6	3	23	6	3	5	4	12	20	3
OTU_1163	k__Bacteria	p__Firmicutes	c__Clostridia	o__Clostridiales	f__Ruminococcaceae	Others	Others	0	0	0	0	0	0	0	0	0	0	0	0	0	0	0	1	0	1	0	0	0	0	0	0	0	0	0	0	0	0	2	0	0	0	0	0	0	0	1	0	0	0
OTU_1164	k__Bacteria	p__Cyanobacteria	c__Melainabacteria	o__Gastranaerophilales	Others	Others	Others	2	0	4	2	0	2	1	1	2	0	0	0	1	3	0	5	1	1	3	0	2	0	1	0	0	0	0	0	0	0	0	0	0	0	0	0	1	0	0	0	0	2
OTU_1165	k__Bacteria	p__Firmicutes	c__Clostridia	o__Clostridiales	f__Ruminococcaceae	g__Ruminiclostridium_9	s__	0	0	1	0	1	0	0	0	0	0	0	0	0	0	0	0	0	0	0	0	0	0	0	2	0	1	0	1	0	1	0	0	1	1	0	0	0	0	0	0	102	4
OTU_1166	k__Bacteria	p__Firmicutes	c__Erysipelotrichia	o__Erysipelotrichales	f__Erysipelotrichaceae	g__Erysipelotrichaceae_UCG-009	s__	0	1	2	1	1	0	0	0	3	1	1	1	2	0	1	2	0	2	0	0	0	0	0	0	0	1	0	0	0	0	0	0	0	0	0	1	0	0	0	1	0	0
OTU_1167	k__Bacteria	p__Firmicutes	c__Clostridia	o__Clostridiales	f__Christensenellaceae	g__Christensenellaceae_R-7_group	s__	11	9	10	6	5	12	6	4	5	9	9	8	1	12	7	3	6	4	12	5	12	4	13	9	9	8	4	4	7	6	4	3	7	5	16	12	4	11	5	9	0	5
OTU_1168	k__Bacteria	p__Bacteroidetes	c__Bacteroidia	o__Bacteroidales	f__Bacteroidaceae	g__Bacteroides	s__Bacteroides_cellulosilyticus	0	0	0	0	0	0	1	0	0	1	0	0	0	0	0	2	0	0	0	0	0	0	1	1	0	1	0	0	2	1	2	0	2	2	0	1	0	0	0	0	0	0
OTU_1169	k__Bacteria	p__Firmicutes	c__Clostridia	o__Clostridiales	f__Ruminococcaceae	g__Ruminococcaceae_UCG-010	s__	15	11	14	13	14	15	14	12	8	17	12	12	16	12	12	13	15	9	9	6	9	12	7	9	10	11	7	7	11	7	8	9	16	9	6	10	5	12	7	8	13	6
OTU_1170	k__Bacteria	p__Bacteroidetes	c__Bacteroidia	o__Bacteroidales	f__Porphyromonadaceae	g__Butyricimonas	Others	0	0	0	0	0	0	0	0	0	0	0	0	0	0	0	0	0	0	0	0	0	0	0	0	0	0	0	0	0	0	0	0	0	0	0	0	0	0	0	0	0	0
OTU_1171	k__Bacteria	p__Bacteroidetes	c__Flavobacteriia	o__Flavobacteriales	f__Flavobacteriaceae	g__Salinimicrobium	s__	0	0	0	0	0	0	0	0	0	0	0	0	0	0	0	0	0	0	0	0	0	0	0	0	0	0	0	8	0	9	0	0	0	0	0	0	0	2	3	10	0	0
OTU_1172	k__Bacteria	p__Firmicutes	c__Clostridia	o__Clostridiales	f__Family_XIII	Others	Others	1	1	0	1	2	2	0	0	0	0	0	2	3	2	2	3	1	3	0	1	0	0	0	0	0	0	0	0	0	0	0	0	1	0	0	0	0	0	1	0	0	0
OTU_1173	k__Bacteria	p__Firmicutes	c__Bacilli	o__Bacillales	f__Bacillaceae	g__Bacillus	s__Bacillus_badius	0	0	0	0	0	0	0	0	0	0	0	0	0	0	0	0	0	0	0	0	0	0	1	4	0	0	0	0	0	0	0	0	2	3	0	0	0	0	0	0	0	0
OTU_1174	k__Bacteria	p__Firmicutes	c__Clostridia	o__Clostridiales	f__Christensenellaceae	g__Christensenellaceae_R-7_group	s__	0	0	0	0	1	0	0	0	1	1	2	4	0	0	0	0	0	1	0	1	0	0	1	0	1	0	0	0	0	2	0	1	0	0	0	0	0	0	0	0	0	0
OTU_1175	k__Bacteria	p__Verrucomicrobia	c__WCHB1-41	o__	f__	g__	s__	1	0	2	0	1	1	2	0	2	0	0	1	2	0	0	0	2	0	2	0	0	0	0	0	0	0	0	0	0	0	0	0	0	0	0	1	0	0	0	0	0	0
OTU_1176	k__Bacteria	p__Firmicutes	c__Clostridia	o__Clostridiales	Others	Others	Others	1	3	2	0	0	0	0	0	0	0	0	0	3	1	0	0	0	0	0	0	0	1	1	0	2	0	1	1	0	0	0	0	0	0	0	0	1	1	0	4	0	0
OTU_1177	k__Bacteria	p__Cyanobacteria	c__Melainabacteria	o__Gastranaerophilales	f__	g__	s__	0	0	1	1	1	2	1	3	0	1	1	0	0	2	0	0	1	0	4	0	0	1	0	0	0	0	0	0	0	0	0	0	0	0	0	0	1	0	0	0	0	0
OTU_1178	k__Bacteria	p__Actinobacteria	c__unidentified_Actinobacteria	o__Bifidobacteriales	f__Bifidobacteriaceae	g__Bifidobacterium	s__Bifidobacterium_choerinum	0	0	0	0	0	0	0	0	0	0	0	0	0	0	0	0	0	0	0	0	0	0	0	0	0	0	0	0	0	0	0	0	0	0	0	0	0	0	0	0	3	0
OTU_1179	k__Bacteria	p__Proteobacteria	c__Gammaproteobacteria	o__Enterobacteriales	f__Enterobacteriaceae	g__Klebsiella	s__Klebsiella_pneumoniae	0	0	0	0	0	0	0	0	0	5	0	0	0	0	0	0	0	0	0	4	0	0	0	2	1	0	0	1	0	0	1	0	0	1	0	0	0	0	0	0	2	34
OTU_1180	k__Bacteria	p__Firmicutes	c__Clostridia	o__Clostridiales	f__Lachnospiraceae	Others	Others	17	30	32	27	27	16	19	33	24	18	17	29	27	22	24	25	26	30	26	18	16	35	28	29	22	10	13	13	23	13	12	15	21	21	11	15	16	7	17	9	22	9
OTU_1181	k__Bacteria	p__Bacteroidetes	c__Bacteroidia	o__Bacteroidales	f__unidentified_Bacteroidales	g__Phocaeicola	s__	5	3	1	4	0	1	0	2	0	2	9	2	1	2	0	1	2	3	0	2	0	0	0	0	0	0	0	0	0	0	0	0	0	0	0	0	0	0	0	0	0	0
OTU_1182	k__Bacteria	p__Bacteroidetes	c__Bacteroidia	o__Bacteroidales	f__Prevotellaceae	g__Prevotella	s__Prevotella_pallens	0	0	0	0	0	0	0	0	14	1	0	0	0	0	0	0	0	0	24	2	0	0	0	0	0	0	0	0	0	0	0	0	0	0	0	0	0	0	0	0	0	0
OTU_1183	k__Bacteria	p__Firmicutes	c__Clostridia	o__Clostridiales	f__Ruminococcaceae	g__Ruminococcaceae_NK4A214_group	s__	0	0	0	0	0	0	0	0	0	0	0	0	0	0	0	0	0	0	0	0	0	0	0	0	0	0	0	0	0	1	0	0	0	0	0	0	1	1	0	0	7	1
OTU_1184	k__Bacteria	p__Firmicutes	c__Bacilli	o__Lactobacillales	f__Carnobacteriaceae	g__Alkalibacterium	Others	0	0	0	0	0	0	0	0	0	0	0	0	0	0	0	0	0	0	0	0	0	0	0	0	0	0	0	3	1	6	0	0	0	0	0	0	0	2	4	3	0	0
OTU_1185	k__Bacteria	p__Firmicutes	c__Erysipelotrichia	o__Erysipelotrichales	f__Erysipelotrichaceae	g__Solobacterium	Others	0	1	0	0	1	0	0	0	0	2	0	0	1	0	0	0	1	0	0	1	1	0	0	2	0	0	1	0	0	0	1	1	0	0	0	0	0	0	0	0	0	1
OTU_1186	k__Bacteria	p__Firmicutes	c__Erysipelotrichia	o__Erysipelotrichales	f__Erysipelotrichaceae	g__	s__	0	2	2	0	0	0	1	2	0	0	2	1	2	1	0	0	1	1	0	0	0	1	0	0	1	3	0	1	0	0	0	0	2	1	1	3	4	2	0	1	0	0
OTU_1187	k__Bacteria	p__Bacteroidetes	c__Bacteroidia	o__Bacteroidales	f__Porphyromonadaceae	g__Porphyromonas	s__	0	0	0	0	0	0	0	0	6	2	0	0	0	0	0	0	0	0	8	6	0	0	0	0	0	0	0	0	0	0	0	0	0	0	0	0	0	0	0	0	0	0
OTU_1188	k__Bacteria	p__Firmicutes	c__Clostridia	o__Clostridiales	f__Lachnospiraceae	Others	Others	0	0	0	1	0	1	0	0	1	0	1	0	1	1	0	1	0	0	1	1	0	2	5	1	0	0	0	2	0	2	0	3	0	0	0	0	0	0	0	0	0	0
OTU_1189	k__Bacteria	p__Proteobacteria	c__Alphaproteobacteria	o__Sphingomonadales	f__Sphingomonadaceae	g__Sphingomonas	s__Sphingomonas_aerolata	0	0	0	0	0	0	2	0	0	0	0	1	0	0	0	0	0	0	0	1	0	0	0	0	0	0	0	0	0	0	0	0	0	0	0	0	0	0	2	0	0	0
OTU_1190	k__Bacteria	p__Firmicutes	c__Clostridia	o__Clostridiales	f__Christensenellaceae	g__Christensenellaceae_R-7_group	s__	11	10	3	3	11	14	7	16	17	12	13	19	5	4	6	5	13	10	4	7	8	3	5	2	3	2	3	1	2	1	5	2	9	2	1	2	3	3	3	3	0	0
OTU_1191	k__Bacteria	p__Firmicutes	c__Clostridia	o__Clostridiales	f__Clostridiales_vadinBB60_group	g__	s__	0	1	0	0	3	0	0	1	0	1	0	0	0	0	0	1	0	0	0	0	0	2	1	0	0	0	0	1	1	2	1	1	1	1	0	0	0	2	0	1	0	0
OTU_1192	k__Bacteria	p__Firmicutes	c__Clostridia	o__Clostridiales	f__Lachnospiraceae	Others	Others	0	2	0	1	0	1	1	2	1	1	0	0	3	0	0	0	0	0	0	2	1	0	2	0	0	0	0	0	0	0	0	1	2	0	2	0	0	0	0	0	0	0
OTU_1193	k__Bacteria	p__Firmicutes	c__Clostridia	o__Clostridiales	f__Lachnospiraceae	g__	s__	0	0	0	0	2	0	0	0	0	0	0	0	0	0	0	0	0	0	0	0	0	0	0	0	0	0	0	0	0	0	0	0	0	0	0	0	0	0	0	0	13	0
OTU_1194	k__Bacteria	p__Proteobacteria	c__Alphaproteobacteria	Others	Others	Others	Others	1	0	3	0	1	1	1	0	1	3	3	0	0	0	0	2	1	2	2	2	0	0	0	0	0	0	0	0	0	1	0	0	1	1	0	0	0	0	0	0	0	0
OTU_1195	k__Bacteria	p__Firmicutes	Others	Others	Others	Others	Others	3	2	3	2	3	2	2	0	1	2	2	3	5	1	2	5	2	1	4	2	6	3	8	1	0	2	1	0	2	1	1	0	1	1	2	4	3	8	3	6	5	1
OTU_1196	k__Bacteria	p__Bacteroidetes	c__Bacteroidia	o__Bacteroidales	f__Rikenellaceae	g__Alistipes	s__	0	0	0	0	1	0	0	3	3	1	1	0	1	1	2	2	0	1	0	4	0	1	0	1	2	0	0	0	0	0	1	0	1	2	0	0	0	0	0	0	0	0
OTU_1197	k__Bacteria	p__Firmicutes	c__Erysipelotrichia	o__Erysipelotrichales	f__Erysipelotrichaceae	Others	Others	0	0	0	0	0	0	0	0	0	0	0	0	0	0	0	0	0	0	0	0	0	0	0	0	0	0	0	0	0	0	0	0	0	0	0	0	0	0	0	0	9	0
OTU_1198	k__Bacteria	p__Firmicutes	c__Clostridia	o__Clostridiales	f__Ruminococcaceae	Others	Others	0	0	0	0	0	0	0	1	0	0	0	0	0	0	0	0	0	2	0	1	0	0	1	0	0	0	0	0	0	0	0	0	0	0	0	0	0	0	0	0	0	0
OTU_1199	k__Bacteria	p__Firmicutes	c__Clostridia	o__Clostridiales	f__Clostridiales_vadinBB60_group	g__	s__	0	0	1	0	0	0	1	0	1	0	1	4	1	1	1	0	2	2	1	0	2	1	0	1	0	0	2	1	1	3	1	1	1	0	1	0	2	0	1	1	2	10
OTU_1200	k__Bacteria	p__Proteobacteria	c__Gammaproteobacteria	o__Oceanospirillales	f__Halomonadaceae	g__Halomonas	s__Halomonas_meridiana	27	0	0	0	0	0	0	0	0	0	25	0	0	0	0	0	0	0	0	0	0	0	0	0	0	0	0	0	0	0	0	0	0	2	0	0	0	0	0	0	0	0
OTU_1201	k__Bacteria	p__Firmicutes	c__Clostridia	o__Clostridiales	f__Ruminococcaceae	g__Ruminococcaceae_UCG-014	s__	1	0	1	1	1	3	1	0	0	2	1	0	0	1	1	5	0	2	0	1	4	4	7	3	2	4	7	2	3	6	5	2	5	5	0	3	8	3	2	5	1	22
OTU_1202	k__Bacteria	Others	Others	Others	Others	Others	Others	2	2	2	3	2	2	2	3	1	2	1	3	2	1	3	2	3	4	2	1	3	3	5	1	2	4	2	2	4	6	1	4	7	5	2	1	0	2	4	3	1	0
OTU_1203	k__Bacteria	p__Bacteroidetes	c__Bacteroidia	o__Bacteroidales	f__unidentified_Bacteroidales	g__Phocaeicola	s__	1	4	4	0	1	1	4	4	1	1	1	0	4	0	3	0	2	2	1	0	0	2	2	1	1	2	0	0	0	2	0	0	0	0	1	0	0	2	0	0	0	6
OTU_1204	k__Bacteria	p__Firmicutes	c__Clostridia	o__Clostridiales	Others	Others	Others	0	1	0	0	0	0	1	0	0	0	1	1	1	0	0	1	0	0	3	0	0	0	0	0	2	1	0	0	0	0	0	0	1	0	2	3	1	0	0	0	0	0
OTU_1205	k__Bacteria	p__Firmicutes	c__Clostridia	o__Clostridiales	f__Christensenellaceae	g__Christensenellaceae_R-7_group	s__	6	10	2	3	10	9	5	14	10	9	9	16	8	7	18	11	10	10	3	12	6	8	9	12	2	4	4	2	2	3	9	9	6	3	1	3	3	7	6	6	4	6
OTU_1206	k__Bacteria	p__Firmicutes	c__Clostridia	o__Clostridiales	f__Ruminococcaceae	g__Ruminococcaceae_UCG-013	s__	0	0	0	0	0	0	0	0	0	0	0	0	0	0	0	0	0	0	0	0	0	0	0	0	0	0	0	0	0	0	0	0	0	0	0	0	0	0	0	0	0	0
OTU_1207	k__Bacteria	p__Bacteroidetes	c__Bacteroidia	o__Bacteroidales	f__unidentified_Bacteroidales	g__Phocaeicola	s__	4	7	6	1	3	5	3	7	2	6	7	7	5	3	4	4	5	3	7	9	3	1	3	8	9	3	0	2	1	2	2	3	0	5	5	1	0	0	0	2	0	0
OTU_1208	k__Bacteria	p__Firmicutes	c__Clostridia	o__Clostridiales	f__Ruminococcaceae	g__Ruminococcaceae_UCG-010	s__	1	0	0	0	1	2	1	1	1	0	0	2	0	0	0	0	0	2	0	1	0	2	0	0	0	0	0	0	0	0	0	0	0	0	0	2	0	0	0	0	0	0
OTU_1209	k__Bacteria	p__Actinobacteria	c__Coriobacteriia	o__Coriobacteriales	f__Coriobacteriaceae	Others	Others	0	1	0	1	0	1	2	0	0	1	0	2	0	0	0	0	0	2	0	0	1	0	0	0	0	0	0	0	0	0	2	3	0	1	0	0	0	0	0	0	0	0
OTU_1210	k__Bacteria	p__Firmicutes	c__Bacilli	o__Lactobacillales	f__Carnobacteriaceae	g__Lacticigenium	s__	0	0	0	0	0	0	0	0	0	0	0	0	0	0	0	0	0	0	0	0	0	0	0	0	0	0	0	2	2	3	0	0	0	0	0	0	0	2	2	3	0	0
OTU_1211	k__Bacteria	p__Firmicutes	c__Clostridia	o__Clostridiales	f__Ruminococcaceae	g__Anaerotruncus	s__	3	2	0	1	2	2	1	2	1	3	1	3	0	1	2	1	3	1	1	0	3	1	1	0	0	1	1	1	0	0	1	2	0	1	0	3	0	1	0	3	1	3
OTU_1212	k__Bacteria	p__Proteobacteria	c__Gammaproteobacteria	o__Pseudomonadales	f__Pseudomonadaceae	g__Pseudomonas	Others	5	0	0	0	0	0	0	0	0	6	7	0	0	0	0	0	0	0	0	4	0	0	0	1	0	0	0	0	0	0	0	0	0	2	0	0	0	0	0	0	1	6
OTU_1213	k__Bacteria	p__Actinobacteria	c__Coriobacteriia	o__Coriobacteriales	f__Coriobacteriaceae	Others	Others	0	0	0	0	1	0	0	1	0	2	0	3	0	0	1	2	1	1	0	1	2	0	2	1	1	0	0	0	0	1	0	1	2	1	1	0	0	0	1	0	0	0
OTU_1214	k__Bacteria	p__Firmicutes	c__Clostridia	o__Clostridiales	f__Ruminococcaceae	Others	Others	2	1	0	1	0	0	0	0	0	0	4	1	0	1	0	3	0	0	0	0	0	0	0	0	0	0	0	0	0	0	0	0	0	0	0	0	0	0	0	0	0	0
OTU_1215	k__Bacteria	p__Bacteroidetes	c__Bacteroidia	o__Bacteroidales	f__Rikenellaceae	g__Alistipes	Others	0	0	2	0	0	0	0	1	1	2	0	0	0	1	0	0	0	0	0	0	1	1	1	1	0	0	0	0	0	0	1	0	2	0	1	0	2	3	1	0	0	0
OTU_1216	k__Bacteria	p__Firmicutes	c__Clostridia	o__Clostridiales	f__Lachnospiraceae	g__Acetitomaculum	s__	2	0	0	1	1	2	1	0	0	0	2	1	1	0	0	1	0	2	1	1	0	0	1	0	0	3	0	0	0	0	0	0	0	0	0	0	1	2	0	1	0	0
OTU_1217	k__Bacteria	p__Firmicutes	c__Clostridia	o__Clostridiales	Others	Others	Others	0	2	2	1	0	1	2	0	1	0	0	0	0	0	0	2	1	0	1	1	0	0	0	0	0	1	1	0	0	1	0	0	1	1	1	0	0	0	0	1	1	0
OTU_1218	k__Bacteria	p__Firmicutes	c__Clostridia	o__Clostridiales	f__Lachnospiraceae	g__Marvinbryantia	s__	0	0	0	0	0	0	0	1	0	0	1	3	0	0	1	0	0	0	1	1	3	1	0	0	0	0	1	1	0	0	0	0	0	0	0	0	0	0	0	0	0	0
OTU_1219	k__Bacteria	p__Spirochaetes	c__unidentified_Spirochaetes	o__Spirochaetales	f__Spirochaetaceae	g__Treponema_2	s__	0	2	1	1	1	1	1	0	0	0	0	1	0	0	3	0	1	0	1	2	1	1	0	1	3	0	0	2	0	0	1	1	0	1	6	0	0	1	0	1	1	0
OTU_1220	k__Bacteria	p__Actinobacteria	c__Coriobacteriia	o__Coriobacteriales	f__Coriobacteriaceae	g__Senegalimassilia	s__	3	0	0	0	0	1	1	2	1	0	2	4	0	0	0	1	0	0	1	3	0	1	0	0	0	1	0	0	0	0	0	1	1	0	0	0	0	0	0	1	1	0
OTU_1221	k__Bacteria	p__Proteobacteria	Others	Others	Others	Others	Others	0	0	0	0	0	0	0	0	0	0	0	1	0	0	0	0	0	0	0	0	1	0	0	0	2	0	0	0	0	0	0	1	0	0	0	1	0	0	2	0	0	0
OTU_1222	k__Bacteria	p__Actinobacteria	c__Coriobacteriia	o__Coriobacteriales	f__Coriobacteriaceae	Others	Others	0	0	0	0	0	0	0	1	1	2	0	0	0	0	0	0	0	0	1	1	1	1	0	1	0	0	0	0	0	0	1	1	0	0	0	0	0	0	0	0	0	0
OTU_1223	k__Bacteria	p__Firmicutes	c__Clostridia	o__Clostridiales	f__Ruminococcaceae	g__Ruminiclostridium_9	s__	0	0	0	0	0	0	0	0	1	0	0	0	0	0	0	1	0	0	0	0	0	0	0	0	1	0	0	0	1	1	1	1	1	0	0	0	0	0	3	0	0	0
OTU_1224	k__Bacteria	p__Firmicutes	c__Clostridia	o__Clostridiales	f__Ruminococcaceae	Others	Others	0	0	0	0	0	0	0	0	0	0	0	0	0	0	0	2	1	0	0	0	0	0	0	0	0	0	0	2	0	0	0	0	0	0	0	0	0	0	0	0	0	0
OTU_1225	k__Bacteria	p__Firmicutes	c__Clostridia	o__Clostridiales	f__Clostridiales_vadinBB60_group	g__	s__	0	0	1	1	0	0	0	1	0	0	0	0	1	1	0	0	0	0	0	0	0	0	0	0	3	0	0	0	0	0	0	0	1	0	1	0	0	0	0	1	2	1
OTU_1226	k__Bacteria	p__Actinobacteria	c__Coriobacteriia	o__Coriobacteriales	f__Coriobacteriaceae	g__Adlercreutzia	s__	0	0	0	0	0	0	1	0	4	1	0	0	0	0	0	0	0	0	6	0	0	0	0	2	0	0	0	0	0	0	1	0	0	4	0	0	0	0	0	0	0	3
OTU_1227	k__Bacteria	p__Tenericutes	c__Mollicutes	o__Mollicutes_RF9	f__	g__	s__	1	0	1	0	0	1	3	0	0	0	0	0	0	0	1	1	0	0	0	0	1	1	0	2	1	0	1	1	0	2	1	1	3	1	3	1	1	0	1	1	3	1
OTU_1228	k__Bacteria	p__Firmicutes	c__Clostridia	o__Clostridiales	f__Ruminococcaceae	g__Anaerotruncus	s__	0	1	0	1	0	1	0	1	1	0	1	1	2	1	0	1	0	1	2	0	0	0	0	0	0	0	0	0	0	0	0	0	0	0	0	0	0	0	0	0	0	2
OTU_1229	k__Bacteria	p__Bacteroidetes	c__Bacteroidia	o__Bacteroidales	f__Rikenellaceae	g__Alistipes	s__Faecalibacterium_prausnitzii	0	0	0	0	0	0	0	0	0	0	0	0	0	0	0	2	0	0	0	0	0	0	2	0	0	0	3	0	0	0	1	0	2	0	0	0	1	0	0	0	0	0
OTU_1230	k__Bacteria	p__Proteobacteria	c__Gammaproteobacteria	o__Pasteurellales	f__Pasteurellaceae	g__Gallibacterium	s__Gallibacterium_genomosp._3	0	0	0	0	0	0	0	0	0	0	0	0	0	0	0	0	0	0	0	0	0	1	0	0	0	0	0	0	0	0	0	0	0	0	1	1	0	0	0	0	0	4
OTU_1231	k__Bacteria	p__Tenericutes	c__Mollicutes	o__NB1-n	f__	g__	s__	0	0	0	0	0	0	0	0	0	1	0	0	0	0	0	0	0	0	2	1	1	0	0	0	0	0	0	1	0	1	0	0	1	0	0	0	0	0	1	0	2	0
OTU_1232	k__Bacteria	p__Firmicutes	c__Bacilli	o__Lactobacillales	f__Leuconostocaceae	g__Weissella	s__Weissella_confusa	0	0	0	0	0	0	0	0	1	0	0	0	0	0	0	0	0	0	0	0	0	0	0	2	0	0	0	0	0	0	0	0	1	0	0	0	0	0	0	1	0	1
OTU_1233	k__Bacteria	p__Firmicutes	c__Clostridia	o__Clostridiales	f__Ruminococcaceae	g__Ruminococcaceae_UCG-010	s__	0	1	0	2	0	0	1	0	0	0	1	2	0	4	0	0	0	2	1	3	1	0	0	0	0	0	0	2	0	0	0	0	0	0	0	0	2	0	0	1	0	0
OTU_1234	k__Bacteria	p__Firmicutes	c__Clostridia	o__Clostridiales	f__Ruminococcaceae	g__Ruminococcaceae_UCG-010	s__	0	1	1	0	2	0	0	0	0	0	1	0	0	0	2	0	1	0	2	0	2	2	2	0	3	2	0	1	3	1	2	2	4	0	0	2	0	1	2	2	0	1
OTU_1235	k__Bacteria	p__Firmicutes	c__Clostridia	o__Clostridiales	f__Clostridiales_vadinBB60_group	g__	s__	0	0	0	0	3	0	0	0	1	0	0	0	0	0	0	1	1	0	0	0	0	0	0	0	0	0	2	0	0	0	0	0	0	0	0	0	0	1	0	0	0	0
OTU_1236	k__Bacteria	p__Firmicutes	c__Clostridia	o__Clostridiales	f__Lachnospiraceae	Others	Others	1	0	4	1	3	0	0	1	1	0	1	0	2	0	0	2	0	0	2	1	0	1	1	0	1	0	0	0	1	2	0	0	0	0	0	0	0	0	1	0	0	0
OTU_1237	k__Bacteria	p__Firmicutes	c__Erysipelotrichia	o__Erysipelotrichales	f__Erysipelotrichaceae	g__Solobacterium	s__	2	0	0	0	0	0	0	2	0	0	1	1	0	0	1	0	0	0	0	0	0	1	0	1	0	0	0	0	0	0	1	0	0	0	0	1	0	0	0	0	0	0
OTU_1238	k__Bacteria	p__Actinobacteria	c__unidentified_Actinobacteria	o__Micrococcales	f__Dermabacteraceae	g__Brachybacterium	s__	0	1	0	0	0	0	0	0	0	0	0	0	0	0	0	0	0	0	0	0	0	0	0	0	0	0	0	2	2	2	0	0	0	0	0	0	0	1	4	3	0	0
OTU_1239	k__Bacteria	p__Firmicutes	c__Bacilli	o__Lactobacillales	f__Carnobacteriaceae	g__Atopostipes	s__	0	0	0	0	0	0	0	0	0	0	0	0	0	0	0	0	0	0	0	0	0	0	0	0	0	0	1	5	1	7	0	0	0	0	0	0	0	2	1	6	0	0
OTU_1240	k__Bacteria	p__Firmicutes	c__Clostridia	o__Clostridiales	Others	Others	Others	0	1	2	1	0	0	0	0	0	1	0	0	0	0	0	1	0	0	0	1	0	1	0	0	0	0	0	0	1	0	0	0	0	0	0	1	3	1	1	1	0	3
OTU_1241	k__Bacteria	p__Bacteroidetes	c__Bacteroidia	o__Bacteroidales	f__Rikenellaceae	g__Rikenellaceae_RC9_gut_group	s__	0	0	0	1	0	0	0	0	0	0	0	0	0	0	0	0	0	0	0	0	0	0	0	0	0	0	1	0	0	1	0	2	0	2	0	0	0	2	0	2	2	2
OTU_1242	k__Bacteria	p__Firmicutes	c__Clostridia	o__Clostridiales	f__Family_XIII	Others	Others	0	0	1	0	0	0	1	0	1	1	1	1	0	0	0	0	0	0	2	0	0	0	0	3	0	0	0	0	0	0	0	0	0	0	0	0	0	0	0	0	0	0
OTU_1243	k__Bacteria	p__Firmicutes	c__Clostridia	o__Clostridiales	f__Ruminococcaceae	Others	Others	0	1	0	0	2	1	1	0	2	0	0	1	1	0	0	0	1	0	0	0	0	0	0	0	0	0	0	0	0	0	0	0	0	0	0	0	0	0	0	0	0	0
OTU_1244	k__Bacteria	p__Firmicutes	c__Bacilli	o__Lactobacillales	f__Enterococcaceae	g__Enterococcus	Others	0	0	0	0	0	0	0	0	0	1	0	0	0	0	0	0	0	0	0	0	0	0	0	0	0	0	0	0	0	0	0	0	0	1	0	1	0	0	0	0	0	18
OTU_1245	k__Bacteria	p__Tenericutes	c__Mollicutes	o__Mollicutes_RF9	f__	g__	s__	1	2	2	0	3	0	1	0	1	1	1	1	1	1	3	1	2	0	2	1	0	0	0	0	1	0	0	0	0	0	0	0	0	1	4	4	1	0	1	3	0	3
OTU_1246	k__Bacteria	p__Firmicutes	c__Clostridia	o__Clostridiales	f__Lachnospiraceae	g__Sellimonas	s__	0	0	0	0	0	0	0	0	9	0	0	0	0	0	0	0	0	0	15	0	0	0	0	0	0	0	0	0	0	0	0	0	0	0	0	0	0	0	0	0	0	0
OTU_1247	k__Bacteria	p__Proteobacteria	c__Alphaproteobacteria	o__Rhodospirillales	f__Rhodospirillaceae	g__	s__	0	0	0	1	2	0	0	1	0	0	0	0	0	1	1	1	0	3	0	0	1	1	1	3	3	0	2	0	0	0	0	4	2	1	5	0	2	0	3	1	0	0
OTU_1248	k__Bacteria	p__Firmicutes	c__Clostridia	o__Clostridiales	f__Lachnospiraceae	Others	Others	1	0	0	0	0	1	1	0	0	1	0	0	0	0	2	0	0	0	1	2	4	0	0	0	0	0	0	0	0	0	0	0	0	0	0	0	0	0	0	0	0	0
OTU_1249	k__Bacteria	p__Firmicutes	c__Clostridia	o__Clostridiales	f__Lachnospiraceae	g__[Eubacterium]_hallii_group	Others	1	0	1	0	3	0	0	2	2	1	0	0	0	0	1	1	0	1	0	1	0	0	1	1	0	0	0	0	0	0	2	0	0	3	0	0	0	0	0	0	0	0
OTU_1250	k__Bacteria	p__Firmicutes	c__Clostridia	o__Clostridiales	f__Ruminococcaceae	g__Ruminococcaceae_UCG-010	s__	0	0	0	4	0	1	0	0	2	0	1	1	0	1	2	0	0	0	0	0	1	0	1	0	0	0	1	1	1	0	4	1	2	1	1	0	0	1	2	0	0	0
OTU_1251	k__Bacteria	p__Firmicutes	c__Bacilli	o__Bacillales	f__Bacillaceae	g__Bacillus	s__Bacillus_anthracis	0	0	0	0	0	0	0	0	0	0	0	0	0	0	0	0	0	0	0	0	0	0	0	5	0	0	0	0	0	0	0	0	0	5	0	0	0	0	0	0	0	0
OTU_1252	k__Bacteria	p__Firmicutes	c__Clostridia	o__Clostridiales	f__Clostridiales_vadinBB60_group	g__	s__	4	11	6	10	10	7	6	1	4	4	4	7	12	4	2	5	3	5	5	4	6	5	4	2	4	4	3	3	4	6	6	3	4	3	4	3	3	12	2	10	4	1
OTU_1253	k__Bacteria	Others	Others	Others	Others	Others	Others	0	1	2	2	1	1	3	0	1	4	1	0	2	1	1	1	2	2	1	0	1	0	1	1	0	0	0	0	0	1	0	0	0	2	0	0	0	0	0	0	0	0
OTU_1254	k__Bacteria	p__Firmicutes	c__Clostridia	o__Clostridiales	f__Defluviitaleaceae	g__Defluviitaleaceae_UCG-011	s__	0	0	0	0	0	0	1	2	0	0	2	2	0	0	0	0	0	1	1	0	0	0	0	0	0	0	1	0	0	0	0	0	0	1	0	0	0	0	0	0	0	0
OTU_1255	k__Bacteria	p__Firmicutes	c__Clostridia	o__Clostridiales	f__Ruminococcaceae	g__Ruminococcaceae_UCG-010	s__	1	1	1	2	4	2	2	3	2	2	0	1	0	3	1	1	2	2	2	1	2	2	3	3	2	2	2	3	2	3	3	3	3	6	2	2	2	2	0	4	6	0
OTU_1256	k__Bacteria	p__Firmicutes	c__Clostridia	o__Clostridiales	f__Christensenellaceae	g__Christensenellaceae_R-7_group	s__iron-reducing_bacterium_enrichment_culture_clone_HN70	0	0	0	0	0	1	0	1	0	0	0	0	0	0	0	0	0	0	1	0	0	0	0	0	0	0	1	0	0	0	0	5	0	0	0	0	1	1	0	0	0	0
OTU_1257	k__Bacteria	p__Firmicutes	c__Clostridia	o__Clostridiales	f__Lachnospiraceae	Others	Others	4	7	4	1	1	3	1	0	3	1	1	1	0	5	4	1	4	1	2	2	1	2	1	2	1	1	3	2	2	5	0	3	1	1	2	2	2	1	2	2	2	0
OTU_1258	k__Bacteria	p__Firmicutes	c__Clostridia	o__Clostridiales	f__Ruminococcaceae	Others	Others	1	0	1	0	0	1	0	0	0	1	0	0	0	0	0	2	1	0	0	0	0	0	1	1	0	0	0	0	0	0	0	0	0	1	0	0	0	0	0	0	0	0
OTU_1259	k__Bacteria	p__Tenericutes	c__Mollicutes	o__Mollicutes_RF9	f__	g__	s__	0	0	0	0	0	1	0	0	0	0	0	0	0	0	0	0	0	0	0	2	0	1	2	0	0	0	0	0	0	0	0	0	0	0	0	0	0	0	0	0	0	0
OTU_1260	k__Bacteria	p__Bacteroidetes	c__Flavobacteriia	o__Flavobacteriales	f__Flavobacteriaceae	g__Ulvibacter	s__	0	0	0	0	0	0	0	0	0	0	0	0	0	0	0	0	0	0	0	0	0	0	0	0	0	0	0	1	1	3	0	0	0	0	0	0	0	0	0	4	0	0
OTU_1261	k__Bacteria	p__Firmicutes	c__Clostridia	o__Clostridiales	f__Lachnospiraceae	Others	Others	0	0	0	0	0	0	0	0	0	0	0	0	0	0	0	0	0	0	0	0	0	0	0	0	0	0	0	0	0	0	0	0	0	0	0	0	0	0	0	0	8	1
OTU_1262	k__Bacteria	p__Firmicutes	c__Clostridia	o__Clostridiales	Others	Others	Others	0	1	0	2	2	0	0	2	0	0	1	2	0	0	0	0	0	0	1	0	2	1	0	4	0	1	1	2	0	2	1	0	2	0	2	3	1	1	4	3	0	0
OTU_1263	k__Bacteria	p__Firmicutes	c__Erysipelotrichia	o__Erysipelotrichales	f__Erysipelotrichaceae	g__Erysipelotrichaceae_UCG-009	s__	0	0	0	0	2	1	0	0	1	0	0	2	0	0	0	1	0	0	0	0	2	0	0	1	0	0	0	2	0	0	2	0	2	0	1	0	0	2	0	2	0	0
OTU_1264	k__Bacteria	p__Firmicutes	c__Clostridia	o__Clostridiales	f__Ruminococcaceae	Others	Others	0	0	0	0	0	0	0	1	0	0	0	0	0	0	0	0	0	0	0	0	0	0	0	1	0	0	0	0	0	0	0	0	0	0	1	0	0	1	2	0	0	0
OTU_1265	k__Bacteria	p__Firmicutes	c__Clostridia	Others	Others	Others	Others	1	0	0	0	0	1	0	0	1	0	0	0	0	0	0	2	1	0	2	0	0	0	0	1	0	0	0	0	0	0	0	0	0	0	1	0	0	0	0	0	0	0
OTU_1266	k__Bacteria	p__Firmicutes	c__Clostridia	o__Clostridiales	f__Ruminococcaceae	g__Ruminococcaceae_UCG-007	s__	1	2	1	1	0	0	0	1	0	0	0	0	2	0	0	3	0	0	1	0	0	0	2	0	0	0	0	0	0	0	0	0	1	2	9	0	2	0	1	1	0	0
OTU_1267	k__Bacteria	p__Firmicutes	c__Clostridia	o__Clostridiales	f__Ruminococcaceae	Others	Others	0	1	0	0	0	0	1	0	0	2	0	1	1	0	0	0	0	0	0	0	0	0	1	0	0	0	0	0	1	1	0	0	1	0	0	0	0	0	0	1	0	0
OTU_1268	k__Bacteria	p__Firmicutes	c__Clostridia	o__Clostridiales	f__Ruminococcaceae	g__Ruminococcaceae_UCG-013	s__	5	3	3	7	5	5	2	9	3	7	2	1	1	7	5	6	2	4	6	5	4	1	6	4	4	4	3	0	4	6	3	5	15	5	6	1	6	0	4	1	5	0
OTU_1269	k__Bacteria	p__Firmicutes	c__Clostridia	o__Clostridiales	f__Lachnospiraceae	g__Roseburia	s__Roseburia_inulinivorans	19	12	15	37	13	48	48	17	27	26	1	1	1	14	0	22	19	4	11	9	48	13	7	4	129	176	262	216	192	106	179	90	117	91	25	26	38	22	38	10	1	1
OTU_1270	k__Bacteria	p__Firmicutes	c__Clostridia	o__Clostridiales	f__Clostridiales_vadinBB60_group	g__	s__	1	1	1	3	3	1	2	3	1	1	0	2	0	1	0	1	1	0	1	0	0	0	0	0	0	0	0	0	0	0	0	0	0	0	0	0	0	0	0	0	0	0
OTU_1271	k__Bacteria	p__Firmicutes	c__Clostridia	o__Clostridiales	f__Ruminococcaceae	g__	s__	0	0	0	0	1	0	0	0	0	0	0	1	0	0	0	0	0	0	0	0	0	0	3	2	2	0	0	0	0	0	0	1	1	2	0	0	0	0	0	1	0	3
OTU_1272	k__Bacteria	p__Firmicutes	c__Clostridia	o__Clostridiales	f__Ruminococcaceae	g__Ruminococcaceae_UCG-010	s__	3	4	2	2	2	2	1	1	1	1	3	1	3	4	4	2	3	0	2	0	0	0	0	0	2	0	1	1	2	1	0	2	1	2	0	1	0	0	1	0	0	0
OTU_1273	k__Bacteria	Others	Others	Others	Others	Others	Others	0	0	0	0	0	0	0	0	0	0	0	0	0	0	0	0	0	0	0	0	0	0	0	0	0	1	1	1	0	0	1	2	1	0	0	0	0	0	0	0	0	0
OTU_1274	k__Bacteria	p__Firmicutes	c__Clostridia	o__Clostridiales	f__Ruminococcaceae	g__Oscillibacter	s__	0	0	0	0	0	0	0	0	0	0	0	0	0	0	0	0	0	0	0	0	0	0	0	0	0	0	0	0	0	0	0	0	0	0	0	0	0	0	0	0	21	0
OTU_1275	k__Bacteria	p__Firmicutes	c__Clostridia	o__Clostridiales	f__Christensenellaceae	g__Christensenellaceae_R-7_group	s__	1	0	0	0	0	1	1	4	1	0	0	0	0	0	0	0	0	0	0	0	0	0	0	0	0	0	0	0	0	0	0	0	0	0	0	0	0	0	0	0	4	2
OTU_1276	k__Bacteria	p__Actinobacteria	c__Coriobacteriia	o__Coriobacteriales	f__Coriobacteriaceae	Others	Others	0	0	0	0	0	0	0	0	0	0	0	0	0	0	0	0	0	0	0	0	2	0	0	0	0	1	1	0	0	3	0	1	1	0	0	0	0	1	0	0	0	0
OTU_1277	k__Bacteria	p__Firmicutes	c__Clostridia	o__Clostridiales	f__Family_XIII	g__[Eubacterium]_nodatum_group	s__	0	0	0	0	0	0	0	0	0	0	0	0	0	0	0	0	0	0	0	0	0	0	0	0	0	0	0	0	0	0	0	0	0	0	0	0	0	0	0	0	5	0
OTU_1278	k__Bacteria	p__Cyanobacteria	c__Melainabacteria	o__Gastranaerophilales	f__	g__	s__	0	0	1	0	1	5	0	3	1	3	1	0	2	0	0	0	0	1	4	1	3	0	3	0	0	2	0	0	0	1	0	2	0	2	2	2	1	0	1	0	0	0
OTU_1279	k__Bacteria	p__Proteobacteria	c__Gammaproteobacteria	o__Enterobacteriales	f__Enterobacteriaceae	g__Serratia	Others	0	0	0	0	0	0	0	0	0	0	0	0	0	0	0	0	0	0	0	0	0	0	0	0	0	0	0	0	0	0	0	0	0	0	0	0	0	0	0	0	0	0
OTU_1280	k__Bacteria	p__Firmicutes	c__Clostridia	o__Clostridiales	f__Lachnospiraceae	Others	Others	0	2	0	1	0	1	1	1	2	0	0	4	0	1	4	1	3	1	1	1	2	0	2	0	0	3	1	1	0	1	0	2	1	1	0	0	0	0	2	0	0	0
OTU_1281	k__Bacteria	p__Firmicutes	c__Clostridia	o__Clostridiales	f__Ruminococcaceae	g__Anaerotruncus	Others	0	0	0	0	0	0	0	0	0	0	1	0	0	0	0	0	0	0	0	0	0	0	0	0	0	0	0	0	0	0	0	0	0	0	0	0	0	0	0	0	1	0
OTU_1282	k__Bacteria	p__Firmicutes	c__Clostridia	o__Clostridiales	f__Ruminococcaceae	g__Ruminococcaceae_UCG-014	s__	0	0	1	0	0	0	1	0	0	0	0	0	1	2	0	1	0	0	1	1	1	0	0	0	0	0	0	0	0	0	0	1	1	0	0	0	1	0	0	1	0	3
OTU_1283	k__Bacteria	p__Proteobacteria	c__Gammaproteobacteria	o__Pseudomonadales	f__Pseudomonadaceae	g__Pseudomonas	Others	0	0	0	0	0	0	0	0	0	0	0	0	0	0	0	0	0	0	0	3	0	0	2	2	1	0	0	0	0	0	0	0	5	3	0	0	0	0	0	0	0	6
OTU_1284	k__Bacteria	p__Cyanobacteria	c__Chloroplast	o__unidentified_Chloroplast	f__unidentified_Chloroplast	g__unidentified_Chloroplast	Others	0	0	0	0	0	0	0	0	0	0	0	0	0	0	0	0	0	0	0	0	0	0	0	0	1	1	5	0	0	0	0	0	0	0	0	2	2	0	0	0	0	0
OTU_1285	k__Bacteria	p__Firmicutes	c__Clostridia	o__Clostridiales	f__Ruminococcaceae	Others	Others	0	0	0	0	0	1	1	0	1	0	1	1	2	2	1	1	2	1	3	0	0	0	0	0	0	0	1	0	2	0	0	0	0	4	0	0	0	0	0	0	0	0
OTU_1286	k__Bacteria	p__Firmicutes	c__Clostridia	o__Clostridiales	f__Clostridiales_vadinBB60_group	g__	s__	0	0	0	0	0	0	0	0	0	0	0	0	0	0	0	0	0	0	0	0	0	0	0	0	0	0	0	0	0	0	0	0	0	0	0	0	0	0	0	0	5	0
OTU_1287	k__Bacteria	p__Tenericutes	c__Mollicutes	o__Mollicutes_RF9	f__	g__	s__	1	0	2	0	0	0	0	0	0	2	1	0	0	0	2	2	1	0	3	0	5	0	0	3	1	2	0	0	1	0	0	1	0	1	5	1	2	1	2	3	0	13
OTU_1288	k__Bacteria	p__Bacteroidetes	c__Bacteroidia	o__Bacteroidales	f__Rikenellaceae	g__Rikenellaceae_RC9_gut_group	s__	16	22	16	17	20	11	20	12	13	12	16	30	24	16	24	14	32	16	11	23	44	21	8	10	21	21	18	8	24	20	29	12	11	21	31	23	9	16	62	27	7	9
OTU_1289	k__Bacteria	p__Proteobacteria	c__Alphaproteobacteria	o__Rhodospirillales	f__Rhodospirillaceae	g__	s__	0	0	2	0	1	0	1	1	3	1	2	3	3	0	1	1	1	2	2	1	0	0	2	1	0	1	0	1	0	1	0	0	2	2	1	0	2	0	0	0	0	0
OTU_1290	k__Bacteria	p__Firmicutes	c__Clostridia	o__Clostridiales	f__Ruminococcaceae	Others	Others	1	2	0	1	1	1	0	0	2	0	0	0	0	0	0	0	0	0	0	1	0	1	1	0	0	0	0	0	0	0	0	0	1	1	0	0	0	0	0	0	2	0
OTU_1291	k__Bacteria	p__Firmicutes	c__Clostridia	o__Clostridiales	f__Clostridiales_vadinBB60_group	g__	s__	0	1	1	0	1	1	2	1	2	1	1	0	1	1	1	0	1	1	1	0	2	1	2	1	2	1	3	2	2	3	1	2	2	1	0	1	1	6	0	1	0	0
OTU_1292	k__Archaea	p__Euryarchaeota	c__Methanobacteria	o__Methanobacteriales	f__Methanobacteriaceae	g__	s__	0	1	0	0	0	0	0	0	3	0	0	1	0	0	0	0	0	1	0	0	0	3	0	0	0	2	1	2	1	0	0	6	1	0	0	0	0	0	0	0	0	0
OTU_1293	k__Bacteria	p__Firmicutes	c__Clostridia	o__Clostridiales	f__Lachnospiraceae	g__unidentified_Lachnospiraceae	s__Clostridium_sp._Clone-17	0	0	0	0	0	0	0	0	0	0	0	0	0	0	0	0	0	0	0	0	0	0	0	0	0	0	0	0	0	0	0	0	0	0	0	0	0	0	0	0	7	0
OTU_1294	k__Bacteria	p__Firmicutes	c__Clostridia	o__Clostridiales	f__Ruminococcaceae	Others	Others	0	0	0	0	0	0	0	0	0	0	0	0	0	0	0	0	0	0	1	0	0	0	1	0	1	0	1	1	0	0	1	0	1	0	0	0	0	0	0	0	0	0
OTU_1295	k__Bacteria	p__Firmicutes	c__Clostridia	o__Clostridiales	f__Ruminococcaceae	g__Ruminococcaceae_UCG-010	s__	0	1	1	1	3	0	0	0	2	0	0	0	2	1	2	0	2	0	0	1	0	1	0	0	0	0	0	0	0	0	1	3	1	1	2	0	0	2	0	1	0	0
OTU_1296	k__Bacteria	p__Firmicutes	c__Erysipelotrichia	o__Erysipelotrichales	f__Erysipelotrichaceae	g__Erysipelotrichaceae_UCG-009	s__	0	0	1	0	1	1	0	0	1	0	0	1	3	0	0	0	0	0	0	1	1	2	3	0	0	0	0	0	1	0	0	0	0	0	0	0	0	0	0	0	0	0
OTU_1297	k__Bacteria	p__Firmicutes	c__Clostridia	o__Clostridiales	f__Christensenellaceae	g__Christensenellaceae_R-7_group	s__	0	2	0	1	0	1	1	0	0	1	1	1	0	3	0	0	1	1	1	0	2	0	3	0	1	0	0	0	0	0	0	0	0	0	0	0	0	1	0	1	0	0
OTU_1298	k__Bacteria	p__Proteobacteria	c__Alphaproteobacteria	o__Rhodospirillales	f__Rhodospirillaceae	Others	Others	1	1	1	0	1	2	1	0	1	0	1	0	0	0	0	3	0	0	0	1	1	3	4	5	0	2	2	3	1	3	0	1	2	1	2	5	1	0	3	3	0	1
OTU_1299	k__Bacteria	p__Firmicutes	c__Clostridia	o__Clostridiales	f__Clostridiales_vadinBB60_group	g__	s__	5	8	11	6	10	4	6	3	7	6	7	6	6	8	10	4	10	4	5	4	9	17	10	6	13	11	6	14	10	12	13	14	8	9	10	11	9	44	5	18	1	2
OTU_1300	k__Bacteria	p__Proteobacteria	c__Alphaproteobacteria	o__Rhodospirillales	f__Rhodospirillaceae	g__	s__	0	0	0	0	1	0	1	0	0	0	0	0	1	0	0	0	1	1	2	0	1	0	0	0	6	0	0	0	0	0	1	0	0	0	3	0	1	1	0	2	0	0
OTU_1301	k__Bacteria	p__Firmicutes	c__Clostridia	o__Clostridiales	Others	Others	Others	0	1	0	0	1	0	0	1	0	0	0	0	0	0	1	1	0	2	2	0	1	0	0	2	0	1	0	1	0	2	0	0	0	0	0	0	0	0	0	1	0	0
OTU_1302	k__Bacteria	p__Tenericutes	c__Mollicutes	o__Mollicutes_RF9	f__	g__	s__	0	0	0	0	0	0	0	0	0	0	0	0	0	0	0	0	0	0	0	0	1	0	1	0	0	0	0	0	0	0	0	0	0	0	2	1	0	0	0	0	0	2
OTU_1303	k__Bacteria	p__Proteobacteria	c__Gammaproteobacteria	o__Oceanospirillales	f__Halomonadaceae	g__Halomonas	Others	14	0	0	0	0	0	0	0	0	0	9	0	0	0	0	0	0	0	0	0	0	0	0	0	0	0	0	0	0	0	0	0	0	0	0	0	0	0	0	0	0	0
OTU_1304	k__Bacteria	p__Firmicutes	c__Clostridia	o__Clostridiales	f__Clostridiales_vadinBB60_group	g__	s__	2	5	10	5	11	8	5	7	7	4	3	5	4	5	6	6	7	1	2	3	5	6	3	3	6	4	1	4	4	9	4	5	6	2	5	9	5	22	7	8	2	0
OTU_1305	k__Bacteria	p__Firmicutes	c__Clostridia	o__Clostridiales	f__Ruminococcaceae	g__Ruminococcaceae_UCG-010	s__	22	35	30	39	35	23	20	18	28	18	21	28	26	20	31	18	20	24	20	20	21	39	18	14	31	25	14	25	29	49	44	37	26	23	19	26	20	90	31	70	5	3
OTU_1306	k__Bacteria	p__Firmicutes	c__Clostridia	o__Clostridiales	f__Ruminococcaceae	g__Ruminococcaceae_UCG-010	s__	0	0	0	0	0	0	1	0	0	0	0	0	0	0	0	0	3	0	0	0	1	1	0	0	0	0	0	0	0	0	1	0	1	0	0	1	0	0	1	1	0	0
OTU_1307	k__Bacteria	p__Firmicutes	c__Clostridia	o__Clostridiales	f__Ruminococcaceae	g__Ruminococcaceae_UCG-010	s__	0	0	0	0	0	0	0	0	0	0	0	0	0	0	0	1	0	0	0	0	1	0	0	0	1	0	0	0	0	0	0	0	0	0	0	0	0	0	0	0	0	0
OTU_1308	k__Bacteria	p__Firmicutes	c__Clostridia	o__Clostridiales	f__Ruminococcaceae	Others	Others	0	1	0	2	1	2	2	0	1	0	0	1	0	0	2	1	0	1	1	0	0	0	0	0	0	0	0	0	0	0	0	0	0	0	0	0	0	0	0	0	0	0
OTU_1309	k__Bacteria	p__Actinobacteria	c__unidentified_Actinobacteria	o__Micrococcales	f__Microbacteriaceae	g__Leucobacter	Others	0	0	0	0	0	0	0	0	0	0	0	0	0	0	0	0	0	0	0	0	0	0	0	0	0	0	0	2	1	4	0	0	0	0	0	0	0	2	1	1	0	0
OTU_1310	k__Bacteria	p__Actinobacteria	c__Coriobacteriia	o__Coriobacteriales	f__Coriobacteriaceae	Others	Others	0	1	0	0	0	1	0	0	0	0	1	0	0	1	1	0	0	0	0	0	1	0	0	0	0	1	0	0	0	0	0	0	0	0	0	2	0	0	0	0	0	2
OTU_1311	k__Bacteria	p__Firmicutes	c__Clostridia	o__Clostridiales	f__Lachnospiraceae	g__Marvinbryantia	s__	3	2	2	2	4	0	1	0	3	2	5	8	1	3	0	4	3	5	6	3	3	1	3	3	3	1	2	2	2	2	2	1	3	1	0	3	3	0	1	1	0	1
OTU_1312	k__Bacteria	p__Firmicutes	c__Clostridia	o__Clostridiales	f__Clostridiales_vadinBB60_group	g__	s__	0	0	2	7	2	1	0	1	0	0	0	0	0	2	2	0	1	0	0	1	0	0	1	1	0	0	0	0	1	0	1	1	1	1	0	0	0	0	2	0	0	0
OTU_1313	k__Bacteria	p__Proteobacteria	c__Gammaproteobacteria	o__Alteromonadales	f__Shewanellaceae	g__Shewanella	Others	0	0	0	0	0	0	0	0	0	0	0	0	0	0	0	0	0	0	0	0	0	0	0	0	0	0	0	0	0	0	0	0	0	0	0	0	0	0	0	0	3	2
OTU_1314	k__Bacteria	p__Proteobacteria	c__Betaproteobacteria	o__Burkholderiales	f__Alcaligenaceae	g__Sutterella	s__Sutterella_wadsworthensis	0	0	0	0	0	0	0	0	0	0	0	0	0	0	0	0	0	0	0	0	0	0	0	0	0	1	0	0	0	0	0	0	0	0	0	0	0	1	0	0	4	0
OTU_1315	k__Bacteria	p__Proteobacteria	c__Alphaproteobacteria	o__Caulobacterales	f__Caulobacteraceae	g__Brevundimonas	Others	0	0	0	0	0	0	0	0	0	0	0	0	0	0	0	0	0	0	0	0	0	0	0	2	0	0	0	0	0	0	0	1	0	0	0	0	0	0	0	1	2	2
OTU_1316	k__Bacteria	p__Firmicutes	c__Erysipelotrichia	o__Erysipelotrichales	f__Erysipelotrichaceae	g__Erysipelotrichaceae_UCG-004	s__	0	0	0	0	0	0	0	0	0	0	0	0	0	0	0	0	1	0	0	0	2	4	0	1	2	1	2	1	0	1	2	3	1	2	0	0	0	0	0	0	0	0
OTU_1317	k__Bacteria	p__Proteobacteria	c__Alphaproteobacteria	Others	Others	Others	Others	0	0	0	0	0	0	2	1	1	0	1	0	0	1	1	0	0	0	0	0	0	1	0	0	0	0	0	0	0	0	0	4	0	0	0	2	0	0	0	2	0	0
OTU_1318	k__Bacteria	p__Firmicutes	c__Erysipelotrichia	o__Erysipelotrichales	f__Erysipelotrichaceae	g__	s__	0	0	0	0	0	0	0	0	0	0	0	0	0	0	0	0	0	0	0	0	0	0	0	0	0	0	0	0	0	0	0	0	0	0	0	0	0	0	0	0	2	0
OTU_1319	k__Bacteria	p__Firmicutes	c__Clostridia	o__Clostridiales	f__Ruminococcaceae	Others	Others	0	0	0	1	0	0	0	0	0	0	0	0	0	0	0	0	0	3	0	0	0	0	0	2	2	0	0	0	0	0	0	0	0	1	0	0	0	0	1	0	0	0
OTU_1320	k__Bacteria	p__Proteobacteria	c__Alphaproteobacteria	o__Rhizobiales	f__Rhizobiaceae	g__Rhizobium	s__Neorhizobium_huautlense	0	1	1	0	0	6	1	1	1	0	1	1	0	0	0	1	1	1	1	1	0	0	1	3	0	0	0	0	0	0	0	0	0	2	0	0	0	0	0	0	0	6
OTU_1321	k__Bacteria	p__Firmicutes	c__Erysipelotrichia	o__Erysipelotrichales	f__Erysipelotrichaceae	g__	s__	0	0	0	1	0	0	0	0	0	0	0	0	3	0	0	0	0	0	3	0	3	0	2	0	1	3	1	1	0	1	2	2	1	1	1	4	2	2	1	4	0	0
OTU_1322	k__Bacteria	p__Firmicutes	c__Erysipelotrichia	o__Erysipelotrichales	f__Erysipelotrichaceae	Others	Others	0	1	0	0	1	0	0	0	0	0	0	0	1	0	0	0	0	0	2	0	0	0	0	0	0	0	0	0	0	0	0	0	0	0	0	0	0	0	0	0	0	0
OTU_1323	k__Bacteria	p__Firmicutes	c__Erysipelotrichia	o__Erysipelotrichales	f__Erysipelotrichaceae	g__Kandleria	s__Kandleria_vitulina	0	0	0	0	1	0	0	0	0	0	0	0	0	0	0	0	0	0	0	0	2	0	0	1	0	2	0	0	1	0	1	0	1	0	0	0	0	0	0	0	0	0
OTU_1324	k__Bacteria	p__Firmicutes	c__Clostridia	o__Clostridiales	f__Ruminococcaceae	g__Ruminococcaceae_UCG-010	s__	0	1	1	2	3	2	0	3	1	3	1	1	1	3	0	1	1	1	1	2	1	1	3	0	1	0	0	1	1	1	1	1	0	1	0	0	3	3	0	1	0	0
OTU_1325	k__Bacteria	p__Firmicutes	c__Erysipelotrichia	o__Erysipelotrichales	f__Erysipelotrichaceae	g__Erysipelotrichaceae_UCG-004	s__	1	0	0	0	0	0	0	0	0	0	0	0	0	0	0	0	0	0	0	0	0	0	1	0	0	0	0	1	1	0	1	0	1	0	0	0	0	3	0	1	0	0
OTU_1326	k__Bacteria	p__Firmicutes	c__Clostridia	o__Clostridiales	f__Ruminococcaceae	Others	Others	0	0	0	1	0	0	0	0	0	0	0	2	0	2	0	1	0	1	1	0	1	2	1	0	2	1	0	0	1	1	1	2	2	1	0	2	3	1	2	2	1	1
OTU_1327	k__Bacteria	p__Actinobacteria	c__Coriobacteriia	o__Coriobacteriales	f__Coriobacteriaceae	g__Enterorhabdus	s__	0	0	0	0	0	0	0	0	0	0	0	0	0	0	0	0	0	0	0	0	0	0	0	0	0	0	0	0	0	0	0	0	0	0	0	0	0	0	0	0	5	0
OTU_1328	k__Bacteria	p__Tenericutes	c__Mollicutes	o__Mollicutes_RF9	f__	g__	s__	0	1	1	1	0	0	0	0	0	0	0	0	0	1	1	0	0	0	0	1	2	0	0	0	2	1	0	0	1	0	0	0	0	0	1	2	0	0	1	0	0	0
OTU_1329	k__Bacteria	p__Firmicutes	c__Clostridia	o__Clostridiales	f__Lachnospiraceae	Others	Others	0	0	0	0	0	1	1	0	1	0	1	2	0	0	0	1	2	0	0	0	2	0	1	1	0	0	0	0	0	1	1	0	0	0	0	0	0	1	2	0	0	0
OTU_1330	k__Bacteria	p__Firmicutes	c__Clostridia	o__Clostridiales	f__Ruminococcaceae	Others	Others	0	0	0	2	0	1	1	0	0	0	0	0	1	3	0	0	1	0	0	0	0	1	1	3	0	0	1	1	0	0	0	0	1	0	1	2	0	1	0	0	0	1
OTU_1331	k__Bacteria	p__Firmicutes	c__Clostridia	o__Clostridiales	f__Clostridiales_vadinBB60_group	g__	s__	0	0	1	0	0	0	0	1	0	0	1	0	1	1	0	1	0	0	1	0	0	0	0	0	0	0	0	0	0	0	0	0	0	0	0	1	0	0	0	0	0	0
OTU_1332	k__Bacteria	p__Firmicutes	c__Clostridia	o__Clostridiales	f__Ruminococcaceae	g__Anaerotruncus	s__	0	0	0	0	0	0	0	0	0	0	0	0	0	0	0	0	0	0	0	0	0	0	0	0	2	0	0	2	0	0	0	0	0	0	0	0	0	0	0	0	0	0
OTU_1333	k__Bacteria	p__Chloroflexi	c__Anaerolineae	o__Anaerolineales	f__Anaerolineaceae	Others	Others	1	1	0	0	2	3	0	0	0	1	0	1	2	1	0	0	1	0	0	1	0	0	0	0	1	2	0	0	0	1	0	0	0	1	0	0	0	0	0	1	0	0
OTU_1334	k__Bacteria	p__Firmicutes	c__Bacilli	o__Lactobacillales	f__Carnobacteriaceae	g__Trichococcus	s__	0	0	0	0	0	0	0	0	0	0	0	0	0	0	0	0	0	0	0	0	0	0	0	0	0	0	0	2	2	5	0	0	0	0	0	0	0	1	1	6	0	0
OTU_1335	k__Bacteria	p__Firmicutes	c__Clostridia	o__Thermoanaerobacterales	f__Thermoanaerobacteraceae	g__Gelria	s__	0	0	0	0	0	1	0	0	0	0	0	0	0	2	0	0	0	0	0	0	0	0	0	2	0	0	1	0	0	0	0	0	0	1	0	0	0	0	0	0	0	0
OTU_1336	k__Bacteria	p__Firmicutes	c__Clostridia	o__Clostridiales	f__Ruminococcaceae	Others	Others	2	0	1	0	1	1	0	1	0	0	0	0	1	0	0	1	0	5	0	1	0	1	0	0	0	0	0	0	1	0	0	0	0	0	0	0	0	0	0	0	0	0
OTU_1337	k__Bacteria	p__Proteobacteria	c__Alphaproteobacteria	o__Rhizobiales	f__Hyphomicrobiaceae	g__Devosia	s__	0	3	0	1	0	1	0	0	2	1	0	1	1	0	0	0	0	0	0	0	0	0	0	0	0	0	0	0	0	0	0	0	0	0	0	0	0	0	0	1	1	1
OTU_1338	k__Bacteria	p__Firmicutes	c__Clostridia	o__Clostridiales	f__Family_XIII	g__[Eubacterium]_brachy_group	s__	0	1	1	0	1	0	0	0	0	2	1	0	0	0	0	0	0	1	0	1	0	0	2	0	1	0	0	0	0	0	0	1	0	0	0	0	0	0	0	0	0	0
OTU_1339	k__Bacteria	p__Firmicutes	c__Erysipelotrichia	o__Erysipelotrichales	f__Erysipelotrichaceae	Others	Others	0	0	0	1	0	0	0	0	0	0	0	0	0	0	1	0	0	0	0	0	0	0	0	0	0	0	0	0	0	0	0	0	0	0	0	0	0	1	0	0	0	0
OTU_1340	k__Bacteria	p__Bacteroidetes	c__Bacteroidia	o__Bacteroidales	f__unidentified_Bacteroidales	g__Phocaeicola	s__	1	0	0	0	0	0	0	0	1	0	0	0	0	1	0	0	2	1	0	0	0	0	0	0	4	0	2	0	0	1	0	0	0	0	1	0	0	0	0	0	0	0
OTU_1341	k__Bacteria	p__Firmicutes	c__Erysipelotrichia	o__Erysipelotrichales	f__Erysipelotrichaceae	g__Solobacterium	s__Solobacterium_moorei	0	0	0	0	0	0	0	0	4	5	0	0	0	0	0	0	0	0	2	4	0	0	0	0	0	0	0	0	0	0	0	0	0	0	0	0	0	0	0	0	0	0
OTU_1342	k__Bacteria	p__Firmicutes	c__Clostridia	o__Clostridiales	f__Ruminococcaceae	Others	Others	0	1	1	1	0	0	0	0	0	0	2	1	1	0	3	0	1	1	1	0	1	0	3	0	0	0	0	0	0	0	2	1	0	0	0	0	0	1	0	0	0	0
OTU_1343	k__Bacteria	p__Firmicutes	c__Clostridia	o__Clostridiales	f__Clostridiales_vadinBB60_group	g__	s__	1	0	0	1	0	0	0	2	1	0	1	0	0	0	0	0	1	0	2	0	0	0	0	0	0	0	0	0	0	0	0	0	1	2	0	0	0	1	0	0	0	0
OTU_1344	k__Bacteria	p__Firmicutes	c__Clostridia	o__Clostridiales	f__Ruminococcaceae	g__Anaerotruncus	s__	0	0	0	0	0	0	0	0	0	1	0	0	0	0	0	0	0	0	0	2	0	0	1	1	0	0	0	0	0	0	0	0	0	1	0	0	0	0	0	0	7	2
OTU_1345	k__Bacteria	p__Tenericutes	c__Mollicutes	o__Mollicutes_RF9	Others	Others	Others	0	0	0	0	0	0	0	0	0	0	0	0	0	0	0	0	0	0	0	0	0	0	0	0	0	0	0	0	0	0	0	0	0	0	0	0	0	0	0	0	0	0
OTU_1346	k__Bacteria	p__Proteobacteria	c__Gammaproteobacteria	o__Pseudomonadales	f__Pseudomonadaceae	g__Pseudomonas	Others	0	0	0	0	0	0	0	0	0	0	0	0	0	0	0	0	0	0	0	0	0	0	0	0	0	0	0	2	2	5	0	0	0	0	0	0	0	0	1	3	0	0
OTU_1347	k__Bacteria	p__Firmicutes	c__Clostridia	o__Clostridiales	f__Peptococcaceae	g__	s__	0	0	0	0	0	0	0	0	0	0	0	0	0	0	0	0	1	0	0	0	0	0	2	0	1	0	0	0	0	0	0	0	0	0	0	0	0	0	0	0	0	0
OTU_1348	k__Bacteria	p__Firmicutes	c__Bacilli	o__Lactobacillales	f__Carnobacteriaceae	g__Desemzia	Others	0	0	0	0	0	0	0	0	0	0	0	0	0	0	0	0	0	0	0	0	0	0	0	1	0	0	0	2	1	4	0	0	0	1	0	0	0	0	1	4	0	0
OTU_1349	k__Bacteria	p__Proteobacteria	c__Betaproteobacteria	o__Burkholderiales	f__Comamonadaceae	g__Sphaerotilus	Others	0	0	0	0	0	0	0	0	0	4	0	0	0	0	0	0	0	0	0	7	0	0	0	0	0	0	0	0	0	0	0	0	0	0	0	0	0	0	0	0	0	0
OTU_1350	k__Bacteria	p__Firmicutes	c__Clostridia	o__Clostridiales	f__Clostridiales_vadinBB60_group	g__	s__	0	0	0	0	0	0	0	0	0	0	0	0	0	0	0	0	0	0	0	0	0	0	0	0	0	0	0	0	0	0	0	0	0	0	0	0	0	0	0	0	7	0
OTU_1351	k__Bacteria	p__Firmicutes	c__Clostridia	o__Clostridiales	f__Ruminococcaceae	Others	Others	0	0	0	1	0	2	0	2	1	2	0	0	0	0	0	0	0	3	1	2	0	0	0	0	0	0	0	0	0	0	0	0	0	0	0	1	0	0	0	0	0	0
OTU_1352	k__Bacteria	p__Bacteroidetes	c__Bacteroidia	o__Bacteroidales	f__Bacteroidales_S24-7_group	g__	s__	0	0	0	0	1	0	0	0	0	0	0	0	0	0	0	0	0	0	0	0	0	0	0	1	1	1	1	1	0	0	0	0	1	0	0	1	0	0	2	0	1	0
OTU_1353	k__Bacteria	p__Proteobacteria	c__Gammaproteobacteria	o__Xanthomonadales	f__Xanthomonadaceae	g__Lysobacter	Others	0	0	0	0	0	0	0	0	0	0	0	0	0	0	0	0	0	0	0	0	0	0	0	0	0	0	0	2	2	2	0	0	0	0	0	0	0	1	0	3	0	0
OTU_1354	k__Bacteria	p__Proteobacteria	c__Alphaproteobacteria	o__Rickettsiales	f__unidentified_Rickettsiales	g__Candidatus_Hepatincola	s__	1	0	1	0	0	0	1	1	0	2	0	0	0	0	0	0	1	0	2	0	1	0	1	0	0	0	0	0	0	0	3	0	0	0	0	0	0	0	0	0	0	0
OTU_1355	k__Bacteria	p__Firmicutes	c__Clostridia	o__Clostridiales	f__Ruminococcaceae	Others	Others	0	0	0	0	0	0	0	0	0	0	0	0	0	0	0	0	0	0	0	0	0	0	0	0	0	0	0	0	0	0	0	0	0	0	0	1	0	1	0	0	0	0
OTU_1356	k__Bacteria	p__Proteobacteria	c__Alphaproteobacteria	o__Rhizobiales	f__Phyllobacteriaceae	g__Aminobacter	s__	3	0	0	0	0	0	0	0	0	0	2	0	0	0	0	0	0	0	0	0	0	0	0	0	0	0	0	2	1	4	0	0	0	0	0	0	0	0	0	2	0	0
OTU_1357	k__Bacteria	p__Firmicutes	c__Clostridia	o__Clostridiales	f__Ruminococcaceae	g__	s__	0	1	0	1	1	0	0	0	1	3	0	0	3	1	2	0	0	1	2	0	0	0	0	0	0	0	0	0	0	0	0	0	0	0	0	0	0	0	0	0	0	0
OTU_1358	k__Bacteria	p__Proteobacteria	c__Gammaproteobacteria	o__Pseudomonadales	f__Pseudomonadaceae	g__Pseudomonas	Others	0	0	0	0	0	0	0	0	0	0	0	0	0	0	0	0	0	0	0	0	0	0	0	0	0	0	0	6	3	6	0	0	0	0	0	0	0	1	4	5	0	0
OTU_1359	k__Bacteria	p__Firmicutes	c__Clostridia	o__Clostridiales	f__Lachnospiraceae	Others	Others	3	0	1	1	0	1	1	0	1	1	1	4	2	0	2	2	0	0	0	2	0	0	0	0	0	0	0	0	0	0	0	0	0	0	0	0	0	0	0	0	0	0
OTU_1360	k__Bacteria	p__Firmicutes	c__Bacilli	o__Bacillales	f__Planococcaceae	g__Sporosarcina	s__	0	0	0	0	0	1	0	0	0	1	0	0	0	0	0	0	0	0	0	0	0	0	0	0	0	0	0	2	1	6	0	0	0	0	0	0	0	2	3	2	0	0
OTU_1361	k__Bacteria	p__Firmicutes	c__Clostridia	o__Clostridiales	f__Christensenellaceae	Others	Others	0	0	0	1	0	2	0	1	0	0	0	1	0	0	0	0	0	0	0	1	0	0	1	0	0	0	0	0	0	0	0	0	0	0	0	0	0	0	0	0	0	0
OTU_1362	k__Bacteria	p__Firmicutes	c__Clostridia	o__Clostridiales	f__Lachnospiraceae	g__[Ruminococcus]_gauvreauii_group	s__	0	2	0	0	0	1	0	1	0	0	0	2	1	0	0	1	0	1	1	0	0	0	0	0	0	0	0	0	0	0	0	0	0	0	0	0	0	0	0	0	0	0
OTU_1363	k__Bacteria	p__Firmicutes	c__Clostridia	o__Clostridiales	f__Lachnospiraceae	g__Butyrivibrio_2	Others	0	1	1	0	4	1	1	0	3	1	0	1	0	0	1	1	0	0	0	2	0	0	3	2	1	0	1	0	0	2	0	0	1	0	1	0	0	0	1	0	0	0
OTU_1364	k__Bacteria	p__Bacteroidetes	c__Flavobacteriia	o__Flavobacteriales	f__Flavobacteriaceae	g__unidentified_Flavobacteriaceae	s__Wautersiella_sp._MBG55	0	0	0	0	0	0	0	0	0	0	0	0	0	0	0	0	0	0	0	0	0	0	0	0	0	0	0	0	0	0	0	0	0	0	0	0	0	0	0	0	2	0
OTU_1365	k__Bacteria	p__Firmicutes	c__Clostridia	o__Clostridiales	f__Clostridiales_vadinBB60_group	g__	s__	0	1	0	0	2	0	1	0	0	2	0	1	0	3	1	1	1	1	0	1	0	1	1	0	1	0	0	0	0	1	0	0	0	1	0	0	0	0	0	0	0	0
OTU_1366	k__Bacteria	p__Tenericutes	c__Mollicutes	o__NB1-n	f__	g__	s__	0	0	1	0	0	1	1	0	0	0	1	0	1	0	0	0	1	0	1	0	0	3	1	0	0	3	2	2	1	1	2	3	0	0	1	1	0	0	1	2	0	0
OTU_1367	k__Bacteria	p__Firmicutes	c__Clostridia	o__Clostridiales	f__Ruminococcaceae	Others	Others	0	0	0	0	0	0	0	0	0	0	0	0	0	0	0	0	0	0	0	0	0	0	0	0	0	2	1	0	0	0	0	0	0	0	0	0	0	0	0	0	0	0
OTU_1368	k__Bacteria	p__Firmicutes	c__Clostridia	o__Clostridiales	f__Ruminococcaceae	g__Ruminococcaceae_UCG-010	s__bacterium_enrichment_culture_clone_BBMC-9	0	0	0	0	0	0	0	0	0	0	0	0	0	1	0	0	0	0	0	0	0	0	0	0	0	0	2	0	0	0	0	0	0	0	0	0	0	0	0	0	0	0
OTU_1369	k__Bacteria	p__Firmicutes	c__Clostridia	o__Clostridiales	f__Lachnospiraceae	g__Roseburia	Others	0	1	0	0	1	1	0	0	0	0	1	2	0	0	1	0	1	0	0	0	1	0	0	0	0	0	0	0	2	0	0	0	0	0	0	1	0	0	0	2	0	0
OTU_1370	k__Bacteria	p__Firmicutes	c__Clostridia	o__Clostridiales	f__Lachnospiraceae	g__	s__	0	0	0	0	0	0	0	0	0	0	0	0	0	0	0	0	0	0	0	0	0	0	0	0	0	0	0	0	0	0	0	0	0	0	0	0	0	0	0	0	6	0
OTU_1371	k__Bacteria	p__Firmicutes	c__Clostridia	o__Clostridiales	f__Lachnospiraceae	Others	Others	0	0	0	0	0	0	0	0	0	0	0	0	0	0	0	0	0	0	0	0	0	0	0	0	0	0	0	0	0	0	0	0	0	0	0	0	0	0	0	0	13	0
OTU_1372	k__Bacteria	p__Firmicutes	c__Clostridia	o__Clostridiales	f__Lachnospiraceae	g__unidentified_Lachnospiraceae	s__Clostridium_sp._Culture-27	0	0	0	0	0	0	0	0	0	0	0	0	0	0	0	0	0	0	0	0	0	0	0	0	0	0	0	0	0	0	0	0	0	0	0	0	0	0	0	0	5	0
OTU_1373	k__Bacteria	p__Firmicutes	c__Clostridia	o__Clostridiales	f__Ruminococcaceae	g__Ruminococcaceae_UCG-010	s__	0	0	0	0	0	0	0	0	0	0	0	0	0	0	0	1	0	0	3	0	0	0	0	0	0	0	0	0	0	3	0	0	0	0	0	0	0	0	0	0	0	0
OTU_1374	k__Bacteria	p__Firmicutes	c__Bacilli	o__Lactobacillales	f__Carnobacteriaceae	g__Atopococcus	Others	0	0	0	0	0	0	0	0	0	0	0	0	0	0	0	0	0	0	0	0	0	0	0	0	0	0	0	1	0	1	0	0	0	0	0	0	0	0	1	1	0	0
OTU_1375	k__Bacteria	p__Firmicutes	c__Clostridia	o__Clostridiales	f__Ruminococcaceae	g__Ruminococcaceae_UCG-010	s__	3	2	3	1	3	1	1	2	1	0	2	1	0	3	2	4	4	3	0	1	0	0	0	0	0	0	0	0	0	0	1	0	0	1	0	0	0	0	0	0	0	1
OTU_1376	k__Bacteria	p__Proteobacteria	c__Gammaproteobacteria	o__Oceanospirillales	f__Alcanivoracaceae	g__Kangiella	Others	4	0	0	0	0	0	0	0	0	0	8	0	0	0	0	0	0	0	0	0	0	0	0	0	0	0	0	0	0	0	0	0	0	0	0	0	0	0	0	0	0	0
OTU_1377	k__Bacteria	p__Firmicutes	c__Clostridia	o__Clostridiales	f__Lachnospiraceae	Others	Others	6	0	1	0	1	1	0	4	2	0	4	2	1	0	3	0	2	2	3	3	2	4	2	3	4	0	1	0	1	2	5	3	3	1	1	1	2	2	1	3	5	2
OTU_1378	k__Bacteria	p__Proteobacteria	c__Betaproteobacteria	o__Burkholderiales	f__Alcaligenaceae	g__Sutterella	Others	1	0	0	0	0	0	0	0	0	0	0	1	1	0	0	0	0	1	0	0	0	0	0	0	0	0	0	0	0	0	0	0	2	0	0	0	0	0	0	0	0	0
OTU_1379	k__Bacteria	p__Bacteroidetes	c__Bacteroidia	o__Bacteroidales	f__Bacteroidales_S24-7_group	g__	s__	0	4	1	0	1	6	2	0	4	0	0	2	0	0	0	2	1	1	1	3	0	0	0	0	0	0	0	0	0	0	0	0	0	0	0	0	0	0	0	0	0	0
OTU_1380	k__Bacteria	p__Firmicutes	c__Clostridia	o__Clostridiales	f__Ruminococcaceae	g__Ruminococcaceae_UCG-010	s__	1	0	2	0	2	3	1	2	1	0	0	0	0	1	1	1	1	0	1	3	0	0	0	0	0	0	1	0	0	0	1	0	0	0	0	0	0	0	0	0	0	1
OTU_1381	k__Bacteria	p__Firmicutes	c__Erysipelotrichia	o__Erysipelotrichales	f__Erysipelotrichaceae	Others	Others	0	0	0	0	0	0	0	0	0	0	0	0	0	0	0	0	0	0	0	0	0	0	0	0	0	0	0	0	0	0	2	0	0	0	0	0	0	0	1	1	0	1
OTU_1382	k__Bacteria	p__Spirochaetes	c__unidentified_Spirochaetes	o__Spirochaetales	f__Spirochaetaceae	Others	Others	0	1	0	0	0	2	0	0	0	2	0	0	2	0	0	1	0	0	0	0	0	1	0	0	0	0	0	0	2	1	2	0	1	0	0	1	0	0	0	0	0	0
OTU_1383	k__Bacteria	p__Firmicutes	c__Clostridia	o__Clostridiales	f__Ruminococcaceae	g__Ruminococcaceae_UCG-013	s__	0	6	0	0	2	2	1	1	1	0	0	1	0	0	0	3	0	0	0	0	0	0	0	0	0	0	0	0	0	0	0	0	0	0	0	0	0	0	0	0	0	0
OTU_1384	k__Bacteria	p__Firmicutes	c__Clostridia	o__Clostridiales	f__Clostridiales_vadinBB60_group	Others	Others	2	0	1	1	2	1	0	3	0	0	0	0	0	0	1	2	1	2	1	0	0	2	0	0	1	2	1	1	0	2	0	1	1	0	2	0	0	0	0	2	0	0
OTU_1385	k__Bacteria	p__Firmicutes	c__Clostridia	o__Clostridiales	f__Lachnospiraceae	g__Lachnoclostridium	Others	1	0	2	0	0	0	0	0	2	1	1	0	6	0	0	0	2	0	4	1	0	0	0	0	0	0	0	1	0	0	0	0	0	3	4	0	0	0	1	1	38	1
OTU_1386	k__Bacteria	p__Firmicutes	c__Clostridia	o__Clostridiales	f__Clostridiales_vadinBB60_group	g__	s__	0	0	2	0	0	0	1	0	0	0	0	0	0	0	0	0	0	0	0	0	0	1	0	0	1	1	0	0	0	0	0	0	0	0	0	0	0	0	0	0	0	0
OTU_1387	k__Bacteria	p__Firmicutes	c__Clostridia	o__Clostridiales	f__Christensenellaceae	g__Christensenellaceae_R-7_group	s__	0	0	0	0	0	3	0	0	2	0	1	1	2	0	0	0	2	1	1	1	0	0	2	0	0	1	0	0	0	1	0	0	3	0	0	0	2	0	0	0	0	0
OTU_1388	k__Bacteria	p__Firmicutes	c__Clostridia	o__Clostridiales	f__Lachnospiraceae	g__Lachnospiraceae_UCG-002	s__	0	0	0	0	0	0	0	0	1	0	0	1	0	0	1	0	2	1	0	0	0	0	0	0	0	0	0	0	0	0	0	0	0	0	0	0	0	0	0	0	0	0
OTU_1389	k__Bacteria	p__Tenericutes	c__Mollicutes	o__Mollicutes_RF9	f__	g__	s__	0	0	0	0	0	0	0	0	1	0	0	0	0	0	0	0	0	0	0	0	0	0	0	0	0	0	0	0	0	0	0	0	0	0	1	0	0	0	0	1	0	0
OTU_1390	k__Bacteria	p__Firmicutes	c__Clostridia	o__Clostridiales	f__Clostridiales_vadinBB60_group	Others	Others	0	0	0	0	1	0	0	0	1	1	0	1	0	1	0	0	0	0	0	1	0	0	0	0	0	0	0	0	0	0	0	0	0	0	0	0	0	0	0	0	0	1
OTU_1391	k__Bacteria	p__Firmicutes	c__Clostridia	o__Clostridiales	f__Lachnospiraceae	g__Acetitomaculum	s__	0	1	3	0	0	1	0	0	2	0	0	0	1	0	0	0	0	0	0	1	2	0	1	0	0	0	0	0	0	0	0	0	0	0	0	1	0	0	0	0	1	2
OTU_1392	k__Bacteria	p__Firmicutes	c__Bacilli	o__Lactobacillales	f__Carnobacteriaceae	g__	s__	0	0	0	0	0	0	0	0	0	0	0	0	0	0	0	0	0	0	0	0	0	0	0	0	0	0	0	1	1	1	0	0	0	0	0	0	0	0	0	1	0	0
OTU_1393	k__Bacteria	p__Firmicutes	c__Erysipelotrichia	o__Erysipelotrichales	f__Erysipelotrichaceae	g__Solobacterium	s__	0	0	0	0	1	0	0	1	0	0	1	0	0	0	0	0	0	0	0	0	0	0	0	1	0	0	0	0	0	0	0	0	0	0	0	0	0	0	0	0	0	0
OTU_1394	k__Bacteria	p__Firmicutes	c__Clostridia	o__Clostridiales	f__Lachnospiraceae	Others	Others	41	41	29	39	50	42	40	32	49	56	40	30	33	39	47	31	38	32	49	52	46	26	29	30	54	47	53	56	53	41	52	39	46	42	23	23	27	18	30	15	40	23
OTU_1395	k__Bacteria	p__Firmicutes	c__Clostridia	o__Clostridiales	f__Lachnospiraceae	g__Lachnospiraceae_NK4B4_group	s__	0	1	1	0	1	0	0	0	0	0	1	0	1	1	2	0	1	0	1	0	0	0	0	0	0	0	0	0	0	0	0	0	0	1	0	0	0	0	0	0	0	0
OTU_1396	k__Bacteria	p__Actinobacteria	c__unidentified_Actinobacteria	o__Bifidobacteriales	f__Bifidobacteriaceae	g__Aeriscardovia	s__	0	0	0	0	0	0	0	0	0	0	0	0	0	0	0	0	0	0	0	0	1	1	0	0	0	0	0	0	1	0	0	0	0	0	0	0	0	0	0	0	0	0
OTU_1397	k__Bacteria	p__Tenericutes	c__Mollicutes	o__NB1-n	f__	g__	s__	0	0	1	0	0	2	0	0	0	0	0	0	0	0	1	0	2	1	0	0	1	0	1	2	0	0	1	0	0	0	2	0	0	0	0	0	1	0	0	0	0	0
OTU_1398	k__Bacteria	p__Verrucomicrobia	c__WCHB1-41	o__	f__	g__	s__	0	1	0	0	1	0	0	0	0	1	0	0	0	0	0	0	1	2	0	0	1	0	0	0	0	0	0	0	0	1	2	1	0	0	0	2	0	0	0	0	0	0
OTU_1399	k__Bacteria	p__Firmicutes	c__Erysipelotrichia	o__Erysipelotrichales	f__Erysipelotrichaceae	g__Solobacterium	s__	1	1	1	0	0	0	0	0	0	0	0	0	0	0	0	0	0	0	0	0	0	0	0	0	0	0	0	0	0	0	1	0	0	0	0	0	0	0	0	0	0	0
OTU_1400	k__Bacteria	p__Firmicutes	c__Clostridia	o__Clostridiales	f__Ruminococcaceae	Others	Others	0	0	0	0	0	0	0	0	0	0	0	0	0	0	0	0	0	0	0	0	0	0	0	0	0	0	0	0	0	0	0	0	0	0	0	0	0	0	0	0	4	0
OTU_1401	k__Bacteria	p__Firmicutes	c__Clostridia	o__Clostridiales	Others	Others	Others	0	0	0	0	0	0	0	0	1	0	0	0	0	0	1	2	0	1	0	0	0	0	0	0	0	1	0	0	0	0	0	0	0	0	0	0	0	0	0	0	1	0
OTU_1402	k__Bacteria	p__Actinobacteria	c__Coriobacteriia	o__Coriobacteriales	f__Coriobacteriaceae	g__	s__	0	0	0	0	0	0	0	0	4	0	0	0	0	0	0	0	0	0	6	0	0	0	0	0	0	0	0	0	0	0	0	0	0	0	0	0	0	0	0	0	0	0
OTU_1403	k__Bacteria	p__Proteobacteria	c__Deltaproteobacteria	Others	Others	Others	Others	0	0	0	1	0	0	2	0	0	0	0	0	0	0	0	1	0	0	0	0	0	0	0	0	0	0	1	0	0	2	0	0	0	0	0	0	0	0	0	0	0	0
OTU_1404	k__Bacteria	p__Firmicutes	c__Clostridia	o__Clostridiales	f__Clostridiales_vadinBB60_group	Others	Others	1	0	0	0	0	1	1	0	1	0	0	0	0	0	0	0	0	0	0	0	0	0	1	0	1	0	0	0	0	0	0	0	0	0	0	0	0	1	0	0	0	0
OTU_1405	k__Bacteria	p__Firmicutes	c__Clostridia	o__Clostridiales	f__Lachnospiraceae	g__Roseburia	s__Eubacterium_sp._14-2	0	0	0	0	0	0	0	0	0	0	0	0	0	0	0	0	0	0	0	0	0	0	0	0	0	0	0	0	0	0	0	0	0	0	0	0	0	0	0	0	7	0
OTU_1406	k__Bacteria	p__Cyanobacteria	c__Melainabacteria	o__Gastranaerophilales	f__	g__	s__	0	1	0	0	1	0	0	2	3	0	0	0	2	0	0	1	2	2	7	0	1	5	2	0	0	0	1	1	0	0	1	0	1	0	0	1	2	2	1	0	0	2
OTU_1407	k__Bacteria	p__Bacteroidetes	c__Flavobacteriia	o__Flavobacteriales	f__Flavobacteriaceae	g__Chryseobacterium	Others	0	0	0	0	0	0	0	0	0	3	0	0	0	0	0	0	0	0	0	7	0	0	0	0	0	0	0	0	0	0	0	0	0	0	0	0	0	0	0	0	0	0
OTU_1408	k__Bacteria	p__Firmicutes	c__Clostridia	o__Clostridiales	Others	Others	Others	0	0	0	1	0	0	1	0	1	0	0	0	0	2	0	1	0	0	1	0	0	0	0	0	0	0	0	1	0	0	0	0	0	1	0	0	1	0	0	0	1	0
OTU_1409	k__Bacteria	p__Actinobacteria	c__Coriobacteriia	o__Coriobacteriales	f__Coriobacteriaceae	g__Enterorhabdus	s__	0	3	0	0	1	2	0	2	1	0	2	1	0	0	0	1	1	2	2	0	0	0	1	1	0	0	0	0	0	1	1	0	0	0	1	0	0	1	0	1	0	0
OTU_1410	k__Bacteria	p__Actinobacteria	c__Coriobacteriia	o__Coriobacteriales	f__Coriobacteriaceae	Others	Others	0	1	0	0	0	0	0	0	0	2	1	0	0	1	1	0	2	0	2	0	1	0	1	2	0	0	0	0	1	0	0	0	0	1	0	0	0	0	0	0	0	0
OTU_1411	k__Bacteria	p__Firmicutes	c__Clostridia	o__Clostridiales	f__Lachnospiraceae	Others	Others	2	0	0	0	0	1	0	0	1	0	0	0	0	0	0	0	1	0	0	0	0	0	3	0	0	0	0	0	0	0	0	1	1	0	0	0	0	0	2	1	0	1
OTU_1412	k__Bacteria	p__Firmicutes	c__Clostridia	o__Clostridiales	f__Lachnospiraceae	g__	s__	0	0	0	0	0	0	0	0	0	0	0	0	0	0	0	0	0	0	0	0	0	0	0	0	0	0	0	0	0	0	0	0	0	0	0	0	0	0	0	0	8	0
OTU_1413	k__Bacteria	p__Firmicutes	c__Bacilli	o__Lactobacillales	f__Aerococcaceae	g__Facklamia	s__	0	0	0	0	0	0	0	0	0	0	0	0	0	0	0	0	0	0	0	0	0	0	0	0	0	0	0	3	2	5	0	0	0	0	0	0	0	0	2	1	0	0
OTU_1414	k__Bacteria	p__Firmicutes	c__Clostridia	o__Clostridiales	f__Christensenellaceae	g__Christensenellaceae_R-7_group	s__	5	15	5	4	14	16	11	10	23	9	13	29	6	7	21	11	13	16	9	19	12	4	20	9	2	3	6	5	5	4	6	6	11	5	3	2	1	4	4	5	0	0
OTU_1415	k__Bacteria	p__Firmicutes	c__Erysipelotrichia	o__Erysipelotrichales	f__Erysipelotrichaceae	Others	Others	0	0	0	0	0	1	0	0	0	0	0	0	0	0	0	0	0	0	0	0	0	0	0	1	0	0	1	0	0	0	0	0	0	0	1	0	1	0	0	0	0	0
OTU_1416	k__Bacteria	p__Firmicutes	c__Clostridia	o__Clostridiales	f__Ruminococcaceae	g__[Eubacterium]_coprostanoligenes_group	s__	33	32	35	28	24	27	33	32	34	22	46	35	33	40	28	37	40	34	42	27	58	61	59	43	51	31	32	32	36	41	39	54	64	41	47	41	37	32	48	50	41	44
OTU_1417	k__Bacteria	p__Firmicutes	c__Clostridia	o__Clostridiales	f__Clostridiales_vadinBB60_group	g__	s__	1	0	0	0	0	0	0	0	1	0	0	0	0	0	0	0	0	0	1	0	0	0	0	0	1	1	0	0	0	1	0	0	0	3	0	0	0	0	0	2	0	0
OTU_1418	k__Bacteria	p__Firmicutes	c__Clostridia	o__Clostridiales	f__Lachnospiraceae	g__Lachnospiraceae_UCG-008	s__	0	0	0	0	0	0	0	0	0	0	0	0	0	0	0	0	0	0	0	0	0	1	0	0	2	0	0	0	0	0	0	0	0	0	0	0	0	0	1	0	0	2
OTU_1419	k__Bacteria	p__Firmicutes	c__Clostridia	o__Clostridiales	f__Ruminococcaceae	Others	Others	1	3	0	0	1	0	0	0	0	0	1	0	2	1	1	1	0	0	5	1	2	1	0	0	1	1	1	0	1	0	0	0	0	0	0	1	3	0	1	0	0	0
OTU_1420	k__Bacteria	p__Firmicutes	c__Clostridia	o__Clostridiales	f__Lachnospiraceae	g__	s__	0	0	0	0	0	0	0	0	0	0	0	0	0	0	0	0	0	0	0	0	0	0	0	0	0	0	0	0	0	0	0	0	0	0	0	0	0	0	0	0	4	0
OTU_1421	k__Bacteria	p__Firmicutes	c__Clostridia	o__Clostridiales	f__Ruminococcaceae	g__Ruminococcaceae_UCG-010	s__	0	0	0	1	0	1	1	0	0	0	0	2	0	0	0	0	0	0	0	0	0	0	1	0	0	0	0	0	0	0	0	3	1	0	0	1	0	0	0	1	2	0
OTU_1422	k__Bacteria	p__Firmicutes	c__Clostridia	o__Clostridiales	f__Eubacteriaceae	g__Eubacterium	s__	1	2	0	0	1	0	1	2	0	3	0	0	1	1	0	0	1	3	0	0	0	0	0	0	0	0	0	0	0	0	1	0	0	0	0	0	0	0	2	0	0	0
OTU_1423	k__Bacteria	p__Bacteroidetes	c__Bacteroidia	o__Bacteroidales	f__Rikenellaceae	g__dgA-11_gut_group	s__	0	1	2	1	3	1	0	0	1	0	0	1	3	1	0	0	0	0	0	4	0	2	0	0	1	2	0	2	2	0	1	1	2	1	0	0	1	1	0	1	6	0
OTU_1424	k__Bacteria	p__Proteobacteria	c__Gammaproteobacteria	o__Enterobacteriales	f__Enterobacteriaceae	Others	Others	0	0	0	0	0	0	0	0	0	7	0	0	0	0	0	0	0	0	0	5	0	0	0	3	1	0	0	0	0	0	0	0	0	4	0	0	0	0	0	0	4	0
OTU_1425	k__Bacteria	p__Firmicutes	c__Clostridia	o__Clostridiales	f__Ruminococcaceae	g__Ruminococcaceae_UCG-014	s__	1	3	4	4	5	7	3	7	5	7	2	2	5	5	3	8	5	7	6	11	9	4	8	5	5	8	7	3	2	5	6	3	7	4	3	9	6	2	3	6	16	94
OTU_1426	k__Bacteria	p__Firmicutes	c__Clostridia	o__Clostridiales	f__Ruminococcaceae	g__Ruminococcus_1	s__	1	0	0	1	2	0	1	0	0	0	0	1	4	2	1	1	1	0	1	1	0	0	0	0	0	0	0	0	0	0	0	0	0	0	0	0	0	0	0	0	0	0
OTU_1427	k__Bacteria	p__Firmicutes	c__Clostridia	o__Clostridiales	f__Ruminococcaceae	Others	Others	0	0	0	0	0	0	0	0	0	0	0	0	0	0	0	0	0	0	0	1	0	1	1	0	0	0	0	0	0	0	0	0	0	0	0	0	0	0	0	1	0	0
OTU_1428	k__Bacteria	p__Bacteroidetes	c__Bacteroidia	o__Bacteroidales	f__Rikenellaceae	g__Rikenellaceae_RC9_gut_group	s__	8	11	18	9	11	11	13	15	15	10	12	13	19	21	14	10	21	16	10	14	29	28	22	27	16	28	10	26	20	22	22	23	33	20	11	36	15	26	31	19	0	0
OTU_1429	k__Bacteria	p__Firmicutes	c__Clostridia	o__Clostridiales	f__Lachnospiraceae	g__Acetitomaculum	s__	0	0	0	0	1	0	0	0	0	0	0	1	0	0	0	0	0	0	0	0	0	3	1	0	0	0	0	0	1	2	0	0	0	0	0	0	0	0	0	0	0	0
OTU_1430	k__Bacteria	p__Firmicutes	c__Negativicutes	o__Selenomonadales	f__Veillonellaceae	g__Dialister	s__	0	0	0	0	0	0	0	0	0	5	0	0	0	0	0	0	0	0	0	3	0	0	0	0	0	0	0	0	0	0	0	0	0	0	0	0	0	0	0	0	0	0
OTU_1431	k__Bacteria	p__Proteobacteria	c__Gammaproteobacteria	o__Pasteurellales	f__Pasteurellaceae	g__Haemophilus	s__Haemophilus_haemolyticus	0	0	0	0	0	0	0	0	6	0	0	0	0	0	0	0	0	0	4	1	0	0	0	0	0	0	0	0	0	0	0	0	0	0	0	0	0	0	0	0	0	0
OTU_1432	k__Bacteria	p__Firmicutes	c__Clostridia	o__Clostridiales	f__Clostridiales_vadinBB60_group	g__	s__	1	1	1	1	2	0	0	0	0	2	1	0	0	1	1	1	2	0	0	2	1	1	0	1	0	1	0	0	0	2	0	1	1	0	1	0	0	1	1	0	0	0
OTU_1433	k__Bacteria	p__Firmicutes	c__Clostridia	o__Clostridiales	f__Lachnospiraceae	g__Lachnospiraceae_NK3A20_group	s__	0	0	0	0	0	0	0	0	1	0	0	0	0	0	1	0	0	0	0	0	0	0	1	0	0	0	0	0	0	0	0	0	0	0	0	0	0	0	0	0	0	0
OTU_1434	k__Bacteria	p__Firmicutes	c__Clostridia	o__Clostridiales	f__Ruminococcaceae	g__Ruminococcaceae_UCG-014	s__	0	0	0	1	2	1	0	2	1	1	0	0	0	0	1	3	0	1	1	1	2	1	1	1	1	0	1	0	0	0	0	0	0	1	0	0	1	1	1	0	3	0
OTU_1435	k__Bacteria	p__Actinobacteria	c__Coriobacteriia	o__Coriobacteriales	f__Coriobacteriaceae	Others	Others	0	1	2	1	0	0	0	0	0	0	0	1	1	0	1	1	0	0	0	0	0	0	0	0	0	0	0	0	0	0	0	0	0	0	0	0	0	0	0	0	0	0
OTU_1436	k__Bacteria	p__Proteobacteria	c__Alphaproteobacteria	o__Rhizobiales	f__Methylobacteriaceae	g__Methylobacterium	s__Methylobacterium_adhaesivum	1	0	2	2	0	2	0	0	0	0	2	1	0	1	0	1	0	1	2	2	0	0	0	0	0	0	0	0	0	1	0	0	0	0	0	0	0	0	0	1	0	0
OTU_1437	k__Bacteria	p__Firmicutes	c__Clostridia	o__Clostridiales	f__Ruminococcaceae	g__Ruminococcaceae_UCG-014	s__	6	6	12	10	11	12	8	10	7	11	5	3	8	11	10	10	8	8	3	7	10	11	24	12	7	6	13	9	3	8	3	6	13	11	7	13	10	5	7	9	58	200
OTU_1438	k__Bacteria	p__Firmicutes	c__Clostridia	o__Clostridiales	f__Ruminococcaceae	g__Ruminococcaceae_UCG-010	s__	0	1	2	1	0	2	1	2	0	2	1	2	5	3	2	1	4	3	2	2	2	1	0	3	3	5	2	1	6	2	3	0	1	4	1	2	1	7	6	1	3	1
OTU_1439	k__Bacteria	p__Proteobacteria	c__Alphaproteobacteria	Others	Others	Others	Others	0	0	1	1	1	1	1	1	1	0	0	1	1	0	0	0	1	0	4	0	0	0	0	0	0	0	1	0	0	0	0	2	1	0	0	0	3	0	0	0	0	0
OTU_1440	k__Bacteria	p__Tenericutes	c__Mollicutes	o__Mollicutes_RF9	f__	g__	s__	0	1	2	2	2	1	0	0	1	0	4	1	1	1	4	0	1	3	0	1	1	0	1	1	0	2	1	0	0	3	1	1	2	0	2	3	1	0	2	3	0	1
OTU_1441	k__Bacteria	p__Bacteroidetes	c__Bacteroidia	o__Bacteroidales	f__Porphyromonadaceae	g__Odoribacter	s__	1	1	2	1	0	1	0	1	1	0	0	1	1	2	0	4	2	1	1	3	1	0	2	2	1	1	1	1	1	1	1	1	1	1	0	0	0	0	0	1	0	0
OTU_1442	k__Bacteria	p__Firmicutes	c__Clostridia	o__Clostridiales	f__Clostridiales_vadinBB60_group	g__	s__	0	0	0	1	0	0	0	0	2	0	0	0	0	0	0	0	0	0	0	0	0	0	0	0	0	1	0	0	0	0	0	0	0	1	0	0	0	1	2	0	0	0
OTU_1443	k__Bacteria	p__Firmicutes	c__Clostridia	o__Clostridiales	f__Ruminococcaceae	Others	Others	0	1	2	1	1	1	0	0	0	0	0	1	1	0	0	1	1	1	0	0	1	0	0	0	0	0	3	0	0	0	0	1	1	0	0	0	0	0	0	0	0	0
OTU_1444	k__Bacteria	p__Firmicutes	c__Clostridia	o__Clostridiales	f__Lachnospiraceae	Others	Others	0	0	0	0	0	0	0	0	0	0	0	0	0	0	0	0	0	0	0	0	0	0	0	0	0	0	0	0	0	0	0	0	0	0	0	0	0	0	0	0	1	0
OTU_1445	k__Bacteria	p__Bacteroidetes	c__Flavobacteriia	o__Flavobacteriales	f__Flavobacteriaceae	Others	Others	0	0	0	0	0	0	0	0	0	0	0	0	0	0	0	0	0	0	0	0	0	0	0	0	0	0	0	0	0	0	0	0	0	0	0	0	0	0	0	0	0	0
OTU_1446	k__Bacteria	p__Firmicutes	c__Clostridia	o__Clostridiales	f__Christensenellaceae	g__Christensenellaceae_R-7_group	s__	1	0	0	0	0	1	0	2	1	0	0	0	0	1	2	2	0	0	0	0	0	0	0	0	0	0	0	0	0	0	0	0	0	0	0	0	0	1	0	0	0	0
OTU_1447	k__Bacteria	p__Firmicutes	c__Clostridia	o__Clostridiales	f__Christensenellaceae	g__	s__	0	0	0	0	0	0	0	0	0	0	0	0	0	1	0	1	0	1	0	0	0	0	0	0	0	0	0	0	1	0	0	0	0	0	0	0	0	0	0	0	0	0
OTU_1448	k__Bacteria	p__Firmicutes	c__Clostridia	o__Clostridiales	f__Ruminococcaceae	g__Ruminococcaceae_UCG-010	s__	0	0	0	2	0	0	0	0	0	0	0	0	0	1	0	2	1	0	0	1	0	0	0	0	1	0	0	1	0	0	0	0	0	0	0	1	0	0	0	1	0	0
OTU_1449	k__Bacteria	p__Bacteroidetes	c__Bacteroidia	o__Bacteroidales	f__Bacteroidales_S24-7_group	g__	s__	1	0	1	0	1	1	0	1	1	2	0	0	0	0	0	0	0	0	0	0	0	0	0	0	0	0	0	0	0	0	0	0	0	0	0	0	0	0	0	0	0	0
OTU_1450	k__Bacteria	p__Firmicutes	c__Clostridia	o__Clostridiales	Others	Others	Others	0	0	0	1	0	0	0	0	0	0	0	0	0	1	0	0	1	0	0	0	0	0	0	0	0	0	0	0	0	0	0	0	0	0	0	0	0	0	0	0	0	0
OTU_1451	k__Bacteria	p__Firmicutes	c__Clostridia	o__Clostridiales	f__Ruminococcaceae	Others	Others	0	0	0	0	2	0	0	0	0	0	0	0	0	0	0	0	0	0	0	0	0	0	0	0	0	0	0	0	0	0	0	0	0	0	0	1	0	2	0	0	0	0
OTU_1452	k__Bacteria	p__Firmicutes	c__Clostridia	o__Clostridiales	f__Christensenellaceae	g__Christensenellaceae_R-7_group	s__	0	0	0	0	0	0	0	0	6	0	0	0	0	0	0	0	0	0	7	0	0	0	0	0	0	0	0	0	0	0	0	0	0	0	0	0	0	0	0	0	0	0
OTU_1453	k__Bacteria	p__Firmicutes	c__Clostridia	o__Clostridiales	Others	Others	Others	20	18	21	20	17	25	17	20	26	21	17	19	20	19	23	16	21	29	27	22	24	26	25	22	15	15	19	13	20	19	14	26	19	23	17	19	15	10	19	22	21	58
OTU_1454	k__Bacteria	p__Firmicutes	c__Negativicutes	o__Selenomonadales	f__Veillonellaceae	g__Mitsuokella	s__	0	0	0	0	0	0	0	0	0	0	0	0	0	0	0	0	0	0	0	0	0	0	2	5	0	0	0	0	0	0	0	0	4	5	0	0	0	0	0	0	0	0
OTU_1455	k__Bacteria	p__Firmicutes	c__Clostridia	o__Clostridiales	f__Lachnospiraceae	Others	Others	3	6	3	4	6	4	2	6	5	4	6	6	4	4	3	6	6	5	9	4	3	5	4	5	5	3	4	4	1	3	5	5	17	4	3	3	3	2	2	3	3	5
OTU_1456	k__Bacteria	p__Firmicutes	c__Clostridia	o__Clostridiales	f__Ruminococcaceae	g__Ruminococcaceae_UCG-010	s__	2	0	2	1	0	2	1	0	1	0	0	3	1	1	0	0	0	0	0	1	0	0	0	2	2	2	0	1	0	3	0	1	0	1	0	0	0	1	0	1	0	2
OTU_1457	k__Bacteria	p__Firmicutes	c__Negativicutes	o__Selenomonadales	f__Veillonellaceae	g__Mitsuokella	s__	0	0	0	0	0	0	0	0	0	0	0	0	0	0	0	0	0	0	0	0	0	0	4	2	0	0	0	0	0	0	0	0	3	2	0	0	0	0	0	0	0	0
OTU_1458	k__Bacteria	p__Firmicutes	c__Bacilli	o__Bacillales	f__Bacillaceae	Others	Others	3	0	0	0	0	0	0	0	0	0	0	0	0	0	0	0	0	0	0	0	0	0	0	0	0	0	0	0	0	0	0	0	0	0	0	0	0	0	0	0	0	0
OTU_1459	k__Bacteria	p__Verrucomicrobia	c__WCHB1-41	o__	f__	g__	s__	2	0	3	1	1	3	1	0	1	0	0	0	0	0	0	0	1	0	0	0	0	1	0	0	0	0	0	0	0	0	0	0	0	0	0	0	1	0	0	1	0	0
OTU_1460	k__Bacteria	p__Proteobacteria	c__Alphaproteobacteria	Others	Others	Others	Others	1	1	5	0	0	0	0	3	4	4	1	1	2	1	0	0	2	1	7	2	0	0	1	0	0	0	2	0	0	1	0	0	0	1	3	2	0	0	1	0	0	0
OTU_1461	k__Bacteria	p__Actinobacteria	c__Coriobacteriia	o__Coriobacteriales	f__Coriobacteriaceae	g__Senegalimassilia	Others	0	1	0	0	0	2	1	2	1	0	2	0	0	0	0	1	1	0	0	2	2	1	1	0	0	0	0	0	0	0	1	2	2	0	0	0	0	0	0	1	0	0
OTU_1462	k__Bacteria	p__Firmicutes	c__Negativicutes	o__Selenomonadales	f__Veillonellaceae	g__Megasphaera	s__Megasphaera_micronuciformis	0	0	0	0	0	0	0	0	2	2	0	0	0	0	0	0	0	0	6	2	0	0	0	0	0	0	0	0	0	0	0	0	0	0	0	0	0	0	0	0	0	0
OTU_1463	k__Bacteria	p__Firmicutes	c__Clostridia	o__Clostridiales	f__Lachnospiraceae	g__[Eubacterium]_hallii_group	s__	1	3	2	1	2	2	1	3	3	3	3	5	1	0	1	1	1	0	1	3	2	1	1	1	0	1	2	1	0	2	0	0	2	1	1	0	0	0	0	0	0	0
OTU_1464	k__Bacteria	p__Actinobacteria	c__Coriobacteriia	o__Coriobacteriales	f__Coriobacteriaceae	Others	Others	0	0	0	0	0	0	0	0	0	0	0	0	2	0	0	0	0	0	0	1	0	0	0	0	0	0	0	0	0	0	0	0	0	0	0	0	0	0	0	0	0	0
OTU_1465	k__Bacteria	p__Proteobacteria	c__Gammaproteobacteria	o__Oceanospirillales	f__Halomonadaceae	g__Halomonas	Others	0	0	0	0	0	0	0	0	0	0	0	0	0	0	0	0	0	0	0	0	0	0	0	0	0	0	0	1	1	7	0	0	0	0	0	0	0	0	0	2	0	0
OTU_1466	k__Bacteria	p__Firmicutes	c__Erysipelotrichia	o__Erysipelotrichales	f__Erysipelotrichaceae	g__Erysipelotrichaceae_UCG-004	s__	0	0	0	0	0	0	0	0	0	0	0	0	1	0	0	1	0	0	1	0	0	0	0	0	0	0	0	0	1	1	1	0	1	0	0	1	0	1	0	1	0	0
OTU_1467	k__Bacteria	p__Firmicutes	c__Clostridia	o__Clostridiales	f__Christensenellaceae	Others	Others	0	0	0	0	0	0	0	0	0	0	0	0	0	0	0	0	0	0	0	0	0	0	1	1	0	0	0	0	0	0	0	0	0	0	0	0	0	0	0	0	0	0
OTU_1468	k__Bacteria	p__Firmicutes	Others	Others	Others	Others	Others	0	0	0	0	1	0	1	0	0	0	0	0	0	0	0	0	2	0	1	0	1	0	0	0	0	0	0	0	0	1	1	0	0	0	1	1	2	0	0	0	0	0
OTU_1469	k__Bacteria	p__Firmicutes	c__Bacilli	o__Bacillales	f__Bacillaceae	g__Oceanobacillus	s__	0	0	0	0	0	0	0	0	0	0	0	0	0	0	0	0	0	0	0	0	0	0	0	0	0	0	0	9	4	15	0	0	0	0	0	0	0	5	8	9	0	0
OTU_1470	k__Bacteria	p__Firmicutes	c__Clostridia	o__Clostridiales	f__Ruminococcaceae	g__Ruminiclostridium_5	s__	0	0	0	0	0	0	1	0	0	1	0	0	0	0	0	1	0	0	0	0	0	0	0	0	0	0	1	1	1	0	0	0	0	0	0	0	0	0	0	0	0	0
OTU_1471	k__Bacteria	p__Firmicutes	c__Clostridia	o__Clostridiales	f__Lachnospiraceae	Others	Others	0	1	1	1	0	0	1	1	2	1	3	2	0	0	0	1	0	0	0	1	0	0	2	0	0	0	0	1	0	1	0	1	3	1	2	1	0	2	0	0	0	0
OTU_1472	k__Bacteria	p__Tenericutes	c__Mollicutes	o__NB1-n	f__	g__	s__	0	1	0	0	0	0	0	0	0	0	0	0	0	0	1	2	0	0	0	1	0	1	0	0	0	0	0	0	1	1	0	0	1	0	0	0	0	0	3	1	0	0
OTU_1473	k__Bacteria	p__Actinobacteria	c__Coriobacteriia	o__Coriobacteriales	f__Coriobacteriaceae	g__	s__	0	0	0	0	0	1	1	0	0	2	0	0	1	0	0	0	0	0	0	0	2	0	0	0	1	0	1	0	2	0	2	0	0	0	0	0	0	0	1	0	0	0
OTU_1474	k__Bacteria	p__Firmicutes	c__Clostridia	o__Clostridiales	f__Ruminococcaceae	g__[Eubacterium]_coprostanoligenes_group	s__	0	0	0	0	0	0	0	0	0	0	0	0	0	0	0	0	0	0	0	0	0	0	0	0	0	1	0	0	0	0	0	0	0	0	0	0	1	0	0	0	4	0
OTU_1475	k__Bacteria	p__Firmicutes	c__Clostridia	o__Clostridiales	f__Lachnospiraceae	Others	Others	0	0	0	0	0	0	0	0	0	0	0	1	1	0	0	0	0	0	0	0	0	1	1	1	1	0	0	0	0	0	0	0	0	0	0	0	0	0	0	0	0	0
OTU_1476	k__Bacteria	p__Firmicutes	c__Erysipelotrichia	o__Erysipelotrichales	f__Erysipelotrichaceae	g__Erysipelotrichaceae_UCG-004	s__	0	0	0	0	0	0	0	0	0	0	0	0	0	0	0	0	0	0	0	0	2	1	1	0	1	1	0	0	1	0	1	2	1	0	0	0	0	0	0	0	0	0
OTU_1477	k__Bacteria	p__Firmicutes	c__Clostridia	o__Clostridiales	f__Ruminococcaceae	g__Subdoligranulum	s__	0	0	1	1	1	1	2	0	8	1	0	0	0	0	0	1	0	0	7	1	0	0	25	21	4	7	8	4	2	2	5	3	21	28	2	1	1	0	2	0	0	0
OTU_1478	k__Bacteria	p__Tenericutes	c__Mollicutes	o__Mollicutes_RF9	f__	g__	s__	0	0	0	1	0	0	0	0	0	0	0	0	0	0	0	0	0	0	1	1	0	0	0	0	0	0	0	0	0	0	0	0	0	0	0	0	0	0	0	0	2	0
OTU_1479	k__Bacteria	p__Proteobacteria	c__Betaproteobacteria	o__Burkholderiales	f__Alcaligenaceae	g__Sutterella	s__Sutterella_parvirubra	0	0	0	0	0	0	0	0	11	0	0	0	0	0	0	0	0	0	13	0	0	0	0	0	0	0	0	0	0	0	0	0	0	0	0	0	0	0	0	0	0	0
OTU_1480	k__Bacteria	p__Actinobacteria	c__Coriobacteriia	o__Coriobacteriales	f__Coriobacteriaceae	Others	Others	0	0	0	1	0	0	2	0	0	0	0	0	0	0	0	1	0	1	0	0	0	0	0	3	0	1	0	0	0	0	0	0	1	0	0	0	0	0	0	0	0	0
OTU_1481	k__Bacteria	p__Proteobacteria	c__Alphaproteobacteria	o__Rhodobacterales	f__Rhodobacteraceae	g__Paracoccus	Others	1	1	0	0	0	2	1	0	1	3	0	0	0	0	0	0	0	0	0	4	0	0	1	3	0	0	0	0	0	0	0	0	0	2	0	0	0	0	0	1	0	0
OTU_1482	k__Bacteria	p__Bacteroidetes	c__Bacteroidia	o__Bacteroidales	f__Prevotellaceae	g__Prevotella_1	s__Prevotella_bryantii	0	0	0	0	0	0	0	0	0	0	0	0	1	0	0	0	0	0	0	0	1	0	0	1	0	0	0	0	0	0	2	0	0	0	0	2	0	0	1	0	0	0
OTU_1483	k__Bacteria	p__Firmicutes	c__Clostridia	o__Clostridiales	f__Ruminococcaceae	Others	Others	0	0	2	0	0	1	0	0	0	0	0	0	0	0	0	0	0	1	0	0	0	0	4	0	0	0	0	0	0	0	0	0	1	0	0	1	0	0	0	1	3	0
OTU_1484	k__Bacteria	p__Spirochaetes	c__unidentified_Spirochaetes	o__Spirochaetales	f__Spirochaetaceae	g__Spirochaeta_2	Others	0	0	0	2	0	1	0	0	0	0	0	0	1	1	0	0	0	0	1	0	0	0	0	0	0	0	0	0	0	0	0	0	0	0	0	0	0	0	2	0	0	0
OTU_1485	k__Bacteria	p__Firmicutes	c__Clostridia	o__Clostridiales	f__Ruminococcaceae	g__Ruminococcus_2	s__	0	0	0	0	1	1	0	1	0	0	0	0	0	0	0	0	0	1	0	2	0	1	0	1	0	0	0	0	0	0	0	0	0	0	0	0	0	1	0	0	0	1
OTU_1486	k__Bacteria	p__Firmicutes	c__Clostridia	o__Clostridiales	f__Ruminococcaceae	g__[Eubacterium]_coprostanoligenes_group	s__	6	4	2	3	2	6	3	6	4	4	4	4	3	4	1	4	4	6	1	1	5	3	3	5	3	2	4	3	1	4	3	4	4	4	0	5	2	6	4	4	0	0
OTU_1487	k__Bacteria	p__Firmicutes	c__Clostridia	o__Clostridiales	f__Lachnospiraceae	g__Lachnospiraceae_ND3007_group	s__	0	0	0	0	0	0	0	0	0	0	0	0	0	0	0	2	1	0	2	0	0	0	0	0	0	0	0	0	0	0	0	0	0	0	0	0	0	0	0	0	0	0
OTU_1488	k__Bacteria	p__Proteobacteria	c__Gammaproteobacteria	o__Orbales	f__Orbaceae	g__Gilliamella	s__	0	0	0	0	0	0	0	0	0	0	0	0	0	0	0	0	0	0	0	0	0	0	0	4	0	0	0	0	0	0	0	0	0	3	0	0	0	0	0	0	0	0
OTU_1489	k__Bacteria	p__Firmicutes	c__Clostridia	o__Clostridiales	f__Lachnospiraceae	g__	s__	0	0	0	0	0	0	0	0	0	0	0	0	0	0	0	0	0	0	0	0	0	0	0	0	0	0	0	0	0	0	0	0	0	0	0	0	0	0	0	0	2	0
OTU_1490	k__Bacteria	p__Tenericutes	c__Mollicutes	o__NB1-n	f__	g__	s__	0	0	0	0	0	0	1	0	1	2	0	0	0	0	0	1	0	0	0	0	0	1	0	0	0	0	0	0	0	0	0	0	2	0	0	0	0	0	0	0	0	0
OTU_1491	k__Bacteria	p__Firmicutes	c__Clostridia	o__Clostridiales	f__Clostridiales_vadinBB60_group	g__	s__	0	0	0	1	1	0	1	0	1	2	0	0	0	0	0	1	0	0	1	0	0	0	0	0	0	0	0	0	0	0	0	0	0	0	0	0	1	0	0	1	0	0
OTU_1492	k__Bacteria	p__Proteobacteria	c__Gammaproteobacteria	o__Cellvibrionales	f__Cellvibrionaceae	g__Cellvibrio	s__	0	0	0	0	0	0	0	0	0	0	0	0	0	0	0	0	0	0	0	0	0	0	0	0	0	0	0	0	0	1	0	0	0	0	0	0	0	0	0	1	0	0
OTU_1493	k__Bacteria	p__Tenericutes	c__Mollicutes	o__Mollicutes_RF9	f__	g__	s__	0	1	1	1	0	1	0	0	0	0	0	1	0	1	1	0	0	1	0	0	1	1	0	0	0	0	0	0	0	1	0	0	0	0	0	0	0	0	0	0	0	0
OTU_1494	k__Bacteria	p__Firmicutes	c__Clostridia	o__Clostridiales	f__Ruminococcaceae	g__Ruminococcus_1	s__	2	0	0	0	0	0	0	1	0	0	0	0	0	0	0	0	0	0	0	0	0	0	0	0	0	0	0	0	0	0	0	1	0	0	1	0	0	0	1	0	0	0
OTU_1495	k__Bacteria	p__Firmicutes	c__Clostridia	o__Clostridiales	f__Clostridiales_vadinBB60_group	g__	s__	1	3	2	1	4	0	1	0	3	3	3	1	1	2	3	0	1	2	0	0	3	1	3	0	5	4	1	1	0	4	0	4	1	2	1	2	2	4	3	4	0	0
OTU_1496	k__Bacteria	p__Proteobacteria	c__Betaproteobacteria	o__Burkholderiales	f__Alcaligenaceae	g__Achromobacter	Others	0	0	0	0	0	0	0	0	0	5	0	0	0	0	0	0	0	0	0	3	0	0	0	2	0	0	0	0	0	0	0	0	0	0	0	0	0	0	0	1	0	0
OTU_1497	k__Bacteria	p__Bacteroidetes	c__Bacteroidia	o__Bacteroidales	f__Prevotellaceae	g__Prevotellaceae_NK3B31_group	s__	0	0	0	0	1	0	0	0	0	0	0	0	0	0	0	0	0	0	0	0	0	0	0	0	0	0	0	0	0	2	1	0	0	0	0	0	0	0	0	0	0	0
OTU_1498	k__Bacteria	p__Firmicutes	c__Clostridia	o__Clostridiales	f__Ruminococcaceae	g__Ruminiclostridium_1	Others	2	0	1	0	2	0	1	0	1	0	0	1	2	0	0	0	1	0	0	0	0	0	0	0	0	0	0	0	0	0	0	0	0	0	0	0	0	0	0	0	0	0
OTU_1499	k__Bacteria	p__Firmicutes	c__Clostridia	o__Clostridiales	Others	Others	Others	0	0	0	0	0	0	0	0	0	0	0	0	0	0	0	1	0	0	0	0	3	1	0	0	0	0	0	0	0	0	1	1	0	0	0	0	0	0	2	1	1	0
OTU_1500	k__Bacteria	p__Firmicutes	c__Clostridia	o__Clostridiales	f__Lachnospiraceae	Others	Others	0	0	0	0	0	0	0	0	0	0	0	0	0	0	0	0	0	0	0	0	0	0	0	0	0	0	0	0	0	0	0	0	0	0	0	0	0	0	0	0	0	0
OTU_1501	k__Bacteria	p__Actinobacteria	c__Coriobacteriia	o__Coriobacteriales	f__Coriobacteriaceae	Others	Others	2	0	0	0	0	2	0	0	1	0	1	1	0	0	0	0	0	2	1	0	1	0	1	0	0	0	0	0	1	0	1	1	2	0	0	0	1	0	1	1	0	0
OTU_1502	k__Bacteria	p__Firmicutes	c__Clostridia	o__Clostridiales	f__Clostridiales_vadinBB60_group	Others	Others	0	1	0	2	0	0	0	0	0	0	0	0	3	0	0	1	1	0	0	1	1	0	0	1	1	1	0	0	0	2	0	0	0	0	1	0	0	1	0	0	0	0
OTU_1503	k__Bacteria	p__Firmicutes	c__Clostridia	o__Clostridiales	f__Ruminococcaceae	Others	Others	0	0	0	0	0	0	0	0	0	0	0	0	0	0	0	0	0	0	0	1	0	0	0	0	1	0	4	0	0	0	0	0	1	0	0	0	1	0	0	0	0	0
OTU_1504	k__Bacteria	p__Proteobacteria	c__Gammaproteobacteria	o__Pseudomonadales	f__Moraxellaceae	g__Enhydrobacter	s__Moraxella_osloensis	0	0	0	0	0	0	0	0	0	0	0	0	0	0	0	0	0	0	0	0	0	0	0	1	0	0	0	0	0	0	0	0	0	5	0	0	0	0	0	0	0	0
OTU_1505	k__Bacteria	p__Firmicutes	c__Erysipelotrichia	o__Erysipelotrichales	f__Erysipelotrichaceae	Others	Others	0	0	0	0	0	0	0	2	0	0	0	0	0	0	0	0	0	4	0	0	0	0	0	0	1	0	1	0	2	0	0	1	0	1	0	0	0	0	0	0	0	1
OTU_1506	k__Bacteria	p__Firmicutes	c__Clostridia	o__Clostridiales	f__Clostridiales_vadinBB60_group	g__	s__	0	0	0	0	0	0	0	0	1	0	0	0	0	0	0	0	0	0	0	0	0	0	0	0	0	0	0	0	0	0	0	0	0	0	0	0	0	0	0	0	10	1
OTU_1507	k__Bacteria	p__Firmicutes	c__Clostridia	o__Clostridiales	f__Lachnospiraceae	g__Cellulosilyticum	s__	0	0	0	0	0	0	0	0	0	0	0	0	0	0	0	0	0	0	0	0	0	0	2	0	1	0	0	0	0	0	0	0	2	0	1	0	0	0	2	0	0	0
OTU_1508	k__Bacteria	p__Firmicutes	c__Clostridia	o__Clostridiales	f__Clostridiales_vadinBB60_group	g__	s__	0	0	0	0	0	0	0	0	0	0	0	0	0	0	0	0	0	0	0	0	0	0	0	0	0	1	0	0	0	0	0	0	0	0	0	0	0	0	0	0	0	0
OTU_1509	k__Bacteria	p__Firmicutes	c__Negativicutes	o__Selenomonadales	f__Veillonellaceae	g__Veillonella	s__Veillonella_sp._oral_taxon_780	0	0	0	0	0	0	0	0	8	0	0	0	0	0	0	0	0	0	5	0	0	0	0	0	0	0	0	0	0	0	0	0	0	0	0	0	0	0	0	0	0	0
OTU_1510	k__Bacteria	p__Bacteroidetes	c__Bacteroidia	o__Bacteroidales	f__Rikenellaceae	g__Alistipes	s__	0	0	0	0	0	0	0	0	0	0	0	0	0	0	0	0	0	0	1	0	0	0	2	0	0	0	0	0	0	0	0	0	1	1	0	0	0	0	0	0	0	0
OTU_1511	k__Bacteria	p__Bacteroidetes	c__Bacteroidia	o__Bacteroidales	f__Rikenellaceae	g__Rikenellaceae_RC9_gut_group	s__	68	78	61	47	51	78	60	61	59	55	84	84	68	53	50	84	56	63	33	61	125	100	107	131	79	105	67	79	67	103	87	140	50	133	165	130	55	165	77	138	10	18
OTU_1512	k__Bacteria	p__Firmicutes	c__Clostridia	o__Clostridiales	f__Ruminococcaceae	g__	s__	1	0	0	0	0	0	0	3	1	0	0	0	0	0	0	0	0	0	0	0	0	0	0	0	0	0	0	0	0	0	0	0	0	0	0	0	0	0	0	0	0	0
OTU_1513	k__Bacteria	p__Firmicutes	c__Clostridia	o__Clostridiales	f__Clostridiales_vadinBB60_group	g__	s__	0	2	1	1	2	0	1	1	1	1	2	1	1	3	3	2	2	2	3	1	5	4	4	1	1	0	2	1	1	0	2	1	2	0	2	1	0	0	0	1	0	0
OTU_1514	k__Bacteria	p__Cyanobacteria	c__Melainabacteria	o__Gastranaerophilales	f__	g__	s__	0	0	0	2	1	0	0	0	1	0	0	0	0	0	1	1	1	0	0	0	0	0	0	0	0	0	0	0	0	0	0	0	1	0	1	0	2	0	0	0	0	0
OTU_1515	k__Bacteria	p__Firmicutes	c__Clostridia	o__Clostridiales	f__Lachnospiraceae	g__[Ruminococcus]_gauvreauii_group	s__	0	1	0	2	0	1	1	0	2	14	0	0	0	0	0	1	0	0	2	22	1	1	9	7	3	4	2	1	2	1	1	1	11	7	3	0	2	0	0	1	6	6
OTU_1516	k__Bacteria	p__Proteobacteria	c__Alphaproteobacteria	o__Rhodospirillales	f__Rhodospirillaceae	Others	Others	0	0	0	1	1	4	0	1	1	1	2	1	1	1	0	3	1	1	1	1	0	2	0	1	1	1	0	0	0	1	0	1	0	0	0	1	0	0	0	1	0	0
OTU_1517	k__Bacteria	p__Actinobacteria	c__unidentified_Actinobacteria	o__Micrococcales	f__Micrococcaceae	Others	Others	0	2	2	1	1	0	0	0	1	0	1	1	1	0	1	1	0	0	2	0	0	0	0	2	0	0	0	3	2	1	0	0	2	1	0	0	0	2	0	1	2	2
OTU_1518	k__Bacteria	p__Firmicutes	c__Clostridia	o__Clostridiales	f__Ruminococcaceae	g__Ruminococcaceae_UCG-010	s__	0	0	1	0	0	0	0	1	0	0	0	0	1	0	0	0	0	1	1	1	0	0	0	0	0	0	0	0	0	0	0	0	0	0	0	0	0	1	0	0	0	0
OTU_1519	k__Bacteria	p__Tenericutes	c__Mollicutes	o__Mollicutes_RF9	f__	g__	s__	3	0	0	0	1	0	0	0	0	0	1	0	0	0	0	0	0	0	0	1	2	0	0	0	0	0	0	0	0	0	0	0	0	0	0	0	1	1	2	1	0	0
OTU_1520	k__Bacteria	p__Proteobacteria	c__Betaproteobacteria	o__Burkholderiales	f__Comamonadaceae	g__Delftia	s__Delftia_tsuruhatensis	0	0	0	0	0	0	0	0	0	1	0	0	0	0	0	0	0	0	0	3	0	0	0	0	0	0	0	0	0	0	1	0	0	1	0	0	0	0	0	0	0	0
OTU_1521	k__Bacteria	p__Firmicutes	c__Clostridia	o__Clostridiales	f__Lachnospiraceae	g__[Ruminococcus]_gauvreauii_group	s__	0	0	2	0	0	1	0	0	0	3	2	1	0	0	0	0	1	1	2	1	0	0	0	0	1	0	0	0	0	1	0	0	2	0	0	0	0	0	0	0	0	0
OTU_1522	k__Bacteria	Others	Others	Others	Others	Others	Others	0	0	0	0	2	1	0	0	0	0	0	0	1	1	3	0	0	2	3	1	0	0	0	0	1	0	0	0	0	0	0	1	0	0	1	0	0	1	0	2	0	0
OTU_1523	k__Bacteria	p__Firmicutes	c__Clostridia	o__Clostridiales	f__Ruminococcaceae	g__Ruminococcus_2	s__	0	0	3	0	1	1	0	0	25	0	1	0	1	0	0	1	0	0	25	0	1	3	5	7	0	1	1	0	1	2	0	0	6	5	0	0	2	0	3	0	0	0
OTU_1524	k__Bacteria	p__Firmicutes	c__Clostridia	o__Clostridiales	f__Clostridiales_vadinBB60_group	g__	s__	1	1	1	2	0	1	0	1	0	0	0	0	0	0	0	0	1	0	0	1	2	1	0	0	3	0	0	0	0	0	1	0	0	1	1	1	0	1	0	0	0	0
OTU_1525	k__Bacteria	p__Firmicutes	c__Bacilli	o__Bacillales	f__Bacillaceae	g__	s__	0	0	0	0	0	0	0	0	0	0	0	0	0	0	0	0	0	0	0	0	0	0	0	0	0	0	0	2	0	2	0	0	0	0	0	0	0	0	0	2	0	0
OTU_1526	k__Bacteria	Others	Others	Others	Others	Others	Others	1	1	0	1	0	0	0	0	1	0	1	0	0	2	1	2	0	0	1	0	0	0	1	0	0	1	2	0	2	1	0	1	4	0	0	1	0	0	1	0	0	0
OTU_1527	k__Bacteria	p__Verrucomicrobia	c__WCHB1-41	o__	f__	g__	s__	0	0	0	0	0	0	0	0	0	1	0	0	0	0	0	0	0	0	0	5	0	0	0	1	0	0	0	0	0	0	0	0	0	2	0	0	0	0	0	0	0	0
OTU_1528	k__Bacteria	p__Spirochaetes	c__unidentified_Spirochaetes	o__Spirochaetales	f__Spirochaetaceae	g__Treponema_2	s__	1	0	0	6	0	0	0	0	0	0	0	0	2	2	0	0	0	0	0	0	0	0	0	0	0	0	0	0	0	0	0	0	0	0	0	0	0	0	0	0	0	0
OTU_1529	k__Bacteria	p__Firmicutes	c__Clostridia	o__Clostridiales	f__Ruminococcaceae	g__Ruminococcaceae_UCG-010	s__	2	0	0	1	0	1	0	0	0	0	0	0	0	0	0	0	0	0	0	0	0	0	0	0	0	0	0	0	0	0	0	0	0	0	0	1	0	0	0	1	2	0
OTU_1530	k__Bacteria	p__Bacteroidetes	c__Bacteroidia	o__Bacteroidales	f__Bacteroidaceae	g__Bacteroides	s__	67	58	68	57	63	76	64	65	46	87	73	65	76	62	76	92	80	86	51	80	46	58	41	74	60	52	47	52	59	44	46	73	65	88	37	52	43	30	42	38	26	44
OTU_1531	k__Bacteria	p__Firmicutes	c__Clostridia	o__Clostridiales	f__Clostridiales_vadinBB60_group	g__	s__	4	1	0	0	0	0	0	0	0	1	1	0	0	0	0	0	0	0	2	0	0	0	0	0	0	0	0	0	0	0	0	0	1	0	0	0	0	0	0	0	0	1
OTU_1532	k__Bacteria	p__Actinobacteria	c__Coriobacteriia	o__Coriobacteriales	f__Coriobacteriaceae	g__Enterorhabdus	s__	0	0	0	0	0	0	0	0	0	0	0	0	0	0	0	0	0	0	0	0	0	0	0	0	0	0	0	0	0	0	0	0	0	0	0	0	0	0	0	0	0	0
OTU_1533	k__Bacteria	p__Firmicutes	c__Clostridia	o__Clostridiales	f__Ruminococcaceae	g__Ruminococcaceae_UCG-010	s__	0	0	0	0	0	0	0	0	0	0	0	0	0	0	0	0	0	0	0	0	0	0	0	0	0	0	0	0	0	0	0	0	0	0	0	0	0	0	0	0	0	0
OTU_1534	k__Bacteria	p__Proteobacteria	c__Alphaproteobacteria	o__Rhodospirillales	f__Rhodospirillaceae	g__	s__	0	0	0	0	0	1	0	0	0	0	0	0	0	0	0	4	0	0	0	0	0	0	0	0	0	3	0	0	0	0	0	0	0	0	0	1	0	0	0	0	0	0
OTU_1535	k__Bacteria	p__Actinobacteria	c__unidentified_Actinobacteria	o__Micrococcales	f__Microbacteriaceae	g__Microbacterium	Others	1	0	0	2	0	1	0	2	0	1	1	0	0	1	1	0	0	0	0	0	0	0	0	1	0	0	0	1	1	4	0	0	3	0	0	0	0	1	3	2	0	4
OTU_1536	k__Bacteria	p__Cyanobacteria	c__Melainabacteria	o__Gastranaerophilales	f__	g__	s__	1	1	2	0	1	1	0	0	0	1	0	0	2	2	2	0	0	2	0	1	4	3	3	2	0	0	0	0	0	0	2	1	2	1	0	1	1	2	1	0	0	2
OTU_1537	k__Bacteria	p__Firmicutes	c__Clostridia	o__Clostridiales	f__Ruminococcaceae	g__Ruminococcus_2	Others	1	0	0	0	0	0	0	0	0	0	0	0	0	0	0	0	0	0	0	0	1	0	1	1	1	1	0	1	0	0	1	2	0	1	0	0	0	0	0	1	0	0
OTU_1538	k__Bacteria	p__Firmicutes	c__Clostridia	o__Clostridiales	f__Christensenellaceae	Others	Others	0	0	0	0	0	1	0	2	2	0	0	0	0	1	0	1	1	0	0	0	1	0	0	0	0	0	0	0	0	0	0	0	0	0	0	0	0	0	0	0	0	0
OTU_1539	k__Bacteria	p__Firmicutes	c__Clostridia	o__Clostridiales	f__Ruminococcaceae	g__[Eubacterium]_coprostanoligenes_group	s__	0	0	0	0	0	0	0	0	0	0	0	0	0	0	0	0	0	0	0	0	0	0	2	1	0	0	0	0	0	0	0	0	2	3	0	0	0	0	0	0	0	0
OTU_1540	k__Bacteria	p__Tenericutes	c__Mollicutes	o__EMP-G18	f__	g__	s__	2	2	0	1	1	0	0	0	1	0	0	1	0	0	0	0	0	1	1	0	0	0	0	0	0	0	0	0	2	0	0	0	0	0	0	0	0	0	0	0	0	0
OTU_1541	k__Bacteria	p__Actinobacteria	c__Coriobacteriia	o__Coriobacteriales	f__Coriobacteriaceae	Others	Others	0	1	0	0	0	0	1	0	1	0	2	0	0	0	0	0	2	0	0	2	0	0	0	0	1	0	0	0	0	0	0	0	0	0	0	0	0	0	0	0	0	0
OTU_1542	k__Bacteria	p__Bacteroidetes	c__Bacteroidia	o__Bacteroidales	f__Bacteroidales_RF16_group	g__	s__	30	46	31	27	35	21	25	30	24	30	31	41	34	54	40	33	26	25	22	35	14	25	7	10	15	34	19	16	39	30	25	30	7	20	12	23	13	26	29	29	2	0
OTU_1543	k__Bacteria	p__Firmicutes	c__Clostridia	o__Clostridiales	f__Ruminococcaceae	g__Ruminococcaceae_UCG-010	s__	17	14	13	14	16	18	21	23	14	26	12	15	10	12	23	17	20	21	13	15	21	14	19	13	12	12	5	6	8	13	8	5	12	13	16	17	14	9	11	10	0	0
OTU_1544	k__Bacteria	p__Firmicutes	c__Bacilli	o__Bacillales	f__Bacillaceae	Others	Others	0	0	0	0	0	0	0	0	0	7	0	0	0	0	0	0	0	0	0	2	0	0	0	1	0	0	0	0	0	0	0	0	0	0	0	0	0	0	0	0	0	0
OTU_1545	k__Bacteria	p__Firmicutes	c__Erysipelotrichia	o__Erysipelotrichales	f__Erysipelotrichaceae	g__Coprobacillus	s__	2	1	2	3	0	0	0	0	0	2	1	2	2	1	1	1	2	0	2	3	1	2	0	3	0	0	1	3	1	4	1	4	1	1	2	8	1	3	3	5	0	0
OTU_1546	k__Bacteria	p__Actinobacteria	c__unidentified_Actinobacteria	o__Propionibacteriales	f__Nocardioidaceae	g__Mumia	s__	0	1	0	0	0	0	0	2	0	2	0	1	0	0	0	0	0	0	0	0	0	0	0	0	0	0	0	0	0	0	0	0	0	0	0	0	0	0	0	0	0	0
OTU_1547	k__Bacteria	p__Firmicutes	c__Clostridia	o__Clostridiales	f__Clostridiales_vadinBB60_group	Others	Others	0	0	0	0	1	0	0	0	2	0	0	0	1	1	0	0	0	0	0	1	0	0	0	0	1	1	0	1	0	1	0	0	0	0	0	0	0	1	0	0	0	3
OTU_1548	k__Bacteria	p__Firmicutes	c__Clostridia	o__Clostridiales	f__Ruminococcaceae	Others	Others	0	2	0	0	0	0	1	0	1	3	0	0	0	1	0	0	0	0	0	0	1	1	0	0	0	0	0	0	0	0	0	2	0	0	0	2	0	0	0	0	1	0
OTU_1549	k__Bacteria	p__Firmicutes	c__Clostridia	o__Clostridiales	f__Clostridiales_vadinBB60_group	g__	s__	1	1	0	2	0	0	0	1	0	0	0	0	0	0	1	1	0	0	0	0	0	1	0	0	0	0	0	0	0	0	1	0	0	0	0	0	0	0	0	1	0	1
OTU_1550	k__Bacteria	p__Firmicutes	c__Clostridia	o__Clostridiales	f__Clostridiaceae_1	g__Hathewaya	Others	0	0	0	0	0	0	0	0	0	0	0	0	0	0	0	0	0	0	0	0	0	0	0	0	0	0	0	0	0	0	0	0	0	0	0	0	0	0	0	0	0	0
OTU_1551	k__Bacteria	p__Proteobacteria	c__Betaproteobacteria	o__Burkholderiales	f__Burkholderiaceae	g__Ralstonia	Others	0	0	0	0	0	0	0	0	0	2	0	0	0	0	0	0	0	0	1	4	0	0	1	0	0	0	0	0	0	0	0	0	0	0	0	0	0	0	0	0	0	0
OTU_1552	k__Bacteria	p__Firmicutes	c__Clostridia	o__Clostridiales	f__Family_XIII	g__[Eubacterium]_saphenum_group	s__	0	1	0	0	0	0	0	0	0	0	0	1	0	0	0	1	0	0	2	0	0	0	0	0	0	0	0	0	0	0	0	0	0	0	0	2	0	0	0	0	0	0
OTU_1553	k__Bacteria	p__Cyanobacteria	c__Melainabacteria	o__Gastranaerophilales	f__	g__	s__	0	0	0	0	0	0	0	1	0	2	1	0	0	0	0	1	0	2	4	0	0	0	0	0	0	0	0	0	1	0	1	1	0	0	0	0	0	0	0	1	0	0
OTU_1554	k__Bacteria	p__Firmicutes	c__Erysipelotrichia	o__Erysipelotrichales	f__Erysipelotrichaceae	Others	Others	0	0	0	0	0	0	1	1	0	1	0	0	0	2	0	1	0	0	0	0	0	0	0	0	0	0	0	0	0	0	0	0	0	0	0	0	0	0	0	0	0	0
OTU_1555	k__Bacteria	p__Firmicutes	c__Clostridia	o__Clostridiales	Others	Others	Others	0	0	0	1	0	0	0	0	0	0	1	0	0	0	0	1	1	0	0	0	0	0	0	0	1	0	0	0	0	0	0	0	0	0	0	1	0	0	0	0	1	1
OTU_1556	k__Bacteria	p__Elusimicrobia	c__unidentified_Elusimicrobia	o__Elusimicrobiales	f__Elusimicrobiaceae	g__Elusimicrobium	s__	1	0	0	0	0	0	0	0	0	0	0	0	0	0	0	0	0	0	0	0	0	0	0	0	0	1	0	0	0	0	0	0	0	0	0	0	0	0	0	0	0	0
OTU_1557	k__Bacteria	p__Firmicutes	c__Erysipelotrichia	o__Erysipelotrichales	f__Erysipelotrichaceae	g__[Anaerorhabdus]_furcosa_group	s__	0	0	0	0	0	0	0	0	1	0	0	0	0	1	0	0	0	0	0	0	0	0	0	0	0	0	0	0	1	0	0	0	0	0	1	1	0	1	0	0	0	0
OTU_1558	k__Bacteria	p__Firmicutes	c__Erysipelotrichia	o__Erysipelotrichales	f__Erysipelotrichaceae	g__Erysipelotrichaceae_UCG-004	s__	0	0	0	0	1	0	0	0	0	0	0	0	1	1	0	0	0	0	0	0	0	0	0	0	0	0	0	0	0	0	1	0	0	0	2	0	0	0	0	2	0	0
OTU_1559	k__Bacteria	p__Bacteroidetes	c__Bacteroidia	o__Bacteroidales	f__Prevotellaceae	g__Paraprevotella	s__	0	0	0	0	0	0	0	0	0	1	0	0	0	0	0	0	1	0	0	3	0	0	0	0	0	0	0	0	0	0	0	0	0	0	0	0	0	0	0	0	0	0
OTU_1560	k__Bacteria	p__Proteobacteria	c__Alphaproteobacteria	o__Rhodospirillales	f__Rhodospirillaceae	g__	s__	0	0	0	1	0	0	0	1	0	0	0	0	1	0	1	2	1	0	0	0	4	1	3	2	3	0	1	1	0	2	2	1	10	2	0	1	4	0	0	0	0	0
OTU_1561	k__Bacteria	p__Firmicutes	c__Clostridia	o__Clostridiales	f__Clostridiales_vadinBB60_group	g__	s__	0	1	0	0	0	0	0	2	1	0	0	0	0	0	0	2	0	0	0	1	0	0	0	0	0	0	0	0	0	0	0	0	0	0	0	0	0	1	0	0	0	0
OTU_1562	k__Bacteria	Others	Others	Others	Others	Others	Others	0	0	0	0	0	0	0	0	0	0	0	0	0	0	0	0	0	0	0	0	0	0	0	0	0	0	0	0	0	0	0	0	0	0	0	0	0	0	0	0	0	0
OTU_1563	k__Bacteria	p__Fusobacteria	c__Fusobacteriia	o__Fusobacteriales	f__Leptotrichiaceae	g__Leptotrichia	s__Leptotrichia_sp._oral_clone_FP036	0	0	0	0	0	0	0	0	3	0	0	0	0	0	0	0	0	0	3	0	0	0	0	0	0	0	0	0	0	0	0	0	0	0	0	0	0	0	0	0	0	0
OTU_1564	k__Bacteria	p__Firmicutes	c__Clostridia	o__Clostridiales	f__Family_XIII	Others	Others	0	0	0	0	0	1	0	0	0	0	0	0	0	0	0	1	0	0	0	0	0	0	0	0	0	0	0	0	0	0	0	0	0	0	0	0	0	0	0	0	0	0
OTU_1565	k__Bacteria	p__Firmicutes	c__Clostridia	o__Clostridiales	f__Ruminococcaceae	g__Ruminococcaceae_UCG-010	s__	0	0	0	0	0	0	0	0	0	0	0	0	0	0	0	0	0	0	0	0	0	0	0	0	1	0	1	0	0	0	0	0	0	0	0	0	0	1	0	0	0	0
OTU_1566	k__Bacteria	p__Verrucomicrobia	c__WCHB1-41	o__	f__	g__	s__	0	0	0	0	0	0	0	0	0	0	1	0	0	0	0	0	0	0	0	0	0	0	0	0	0	0	0	0	0	0	0	0	0	0	0	3	0	0	0	0	0	0
OTU_1567	k__Bacteria	p__Firmicutes	c__Clostridia	o__Clostridiales	f__Clostridiales_vadinBB60_group	g__	s__	0	0	0	0	0	0	0	0	0	0	0	0	0	0	0	0	0	0	0	0	0	0	0	0	0	0	0	0	0	0	0	0	0	0	0	0	0	0	0	0	6	0
OTU_1568	k__Bacteria	p__Tenericutes	c__Mollicutes	o__Mollicutes_RF9	f__	g__	s__	0	0	0	0	0	0	0	0	0	0	0	0	0	0	0	0	0	0	0	0	0	0	0	0	0	1	1	0	0	0	0	0	0	0	0	0	0	0	0	0	1	0
OTU_1569	k__Bacteria	p__Firmicutes	c__Clostridia	o__Clostridiales	f__Clostridiales_vadinBB60_group	g__	s__	0	0	0	2	3	0	1	0	0	1	0	0	0	0	0	1	0	0	2	2	0	0	0	0	0	2	0	0	0	1	0	0	1	0	0	2	0	1	0	1	0	0
OTU_1570	k__Bacteria	p__Firmicutes	c__Clostridia	o__Clostridiales	f__Family_XIII	Others	Others	0	0	0	0	0	0	0	0	0	0	0	0	0	0	0	0	0	0	0	0	0	1	0	0	0	0	0	0	0	0	0	0	0	0	0	0	0	0	0	0	0	0
OTU_1571	k__Bacteria	p__Firmicutes	c__Clostridia	o__Clostridiales	f__Ruminococcaceae	Others	Others	0	0	0	0	0	0	0	0	0	1	0	0	0	2	0	0	0	1	0	1	0	0	0	0	0	0	0	0	0	0	0	0	0	0	0	0	0	0	0	0	0	0
OTU_1572	k__Bacteria	p__Firmicutes	c__Clostridia	o__Clostridiales	f__Clostridiaceae_1	Others	Others	0	0	0	0	1	0	1	0	0	4	0	0	0	0	0	0	0	0	1	0	0	0	0	0	0	0	0	0	0	0	0	0	0	0	0	0	0	0	0	0	0	0
OTU_1573	k__Bacteria	p__Tenericutes	c__Mollicutes	o__Anaeroplasmatales	f__Anaeroplasmataceae	g__Anaeroplasma	s__	1	0	1	1	0	0	0	0	0	0	0	0	2	0	0	2	0	1	0	0	0	0	0	0	0	0	0	0	0	0	0	0	0	0	0	0	0	0	0	0	0	0
OTU_1574	k__Bacteria	p__Firmicutes	c__Clostridia	o__Clostridiales	f__Lachnospiraceae	g__Marvinbryantia	s__	1	1	2	0	0	0	0	0	1	0	0	1	0	0	0	0	0	0	0	1	1	2	3	0	0	0	0	0	0	1	0	0	1	0	0	0	0	0	0	0	0	0
OTU_1575	k__Bacteria	p__Firmicutes	c__Clostridia	o__Clostridiales	Others	Others	Others	0	1	0	1	0	0	0	2	0	0	0	0	0	0	0	1	1	0	2	0	0	0	0	0	0	0	0	0	0	0	0	0	0	1	0	1	0	0	0	0	0	0
OTU_1576	k__Bacteria	p__Firmicutes	c__Clostridia	o__Clostridiales	f__Ruminococcaceae	g__Ruminococcus_2	s__	3	0	0	0	0	2	1	1	0	0	1	2	0	0	1	2	1	0	1	2	2	0	1	0	1	0	0	1	0	1	1	1	1	0	1	2	0	2	2	2	0	0
OTU_1577	k__Bacteria	p__Proteobacteria	c__Betaproteobacteria	o__Neisseriales	f__Neisseriaceae	g__Neisseria	Others	0	0	0	0	0	0	0	0	1	12	0	0	0	0	0	0	0	0	4	11	0	0	0	0	0	0	0	0	0	0	0	0	0	0	0	0	0	0	0	0	0	0
OTU_1578	k__Bacteria	p__Firmicutes	c__Clostridia	o__Clostridiales	f__Ruminococcaceae	g__Ruminococcaceae_UCG-014	s__	13	12	13	5	16	4	14	7	8	7	15	6	16	11	17	9	13	8	9	6	11	18	14	15	14	6	11	10	11	14	8	24	15	18	13	7	12	8	14	14	34	28
OTU_1579	k__Bacteria	p__Firmicutes	c__Clostridia	o__Clostridiales	f__Family_XIII	g__[Eubacterium]_nodatum_group	Others	0	0	0	0	0	0	0	0	1	3	0	0	0	0	0	0	0	0	0	1	0	0	0	0	0	0	0	0	0	0	0	0	0	0	0	0	0	0	0	0	0	0
OTU_1580	k__Bacteria	p__Bacteroidetes	c__Bacteroidia	o__Bacteroidales	f__Bacteroidales_S24-7_group	g__	s__	0	0	0	0	0	0	0	0	0	0	0	0	0	0	0	0	0	0	0	0	0	0	0	0	0	0	2	0	0	0	0	0	0	0	0	0	0	0	0	0	3	0
OTU_1581	k__Bacteria	p__Firmicutes	c__Clostridia	o__Clostridiales	f__Ruminococcaceae	Others	Others	0	0	1	2	0	2	0	0	1	1	0	0	0	1	0	1	0	0	2	1	0	0	0	0	0	0	0	0	0	0	0	0	0	0	0	0	0	0	0	0	0	0
OTU_1582	k__Bacteria	p__Firmicutes	c__Erysipelotrichia	o__Erysipelotrichales	f__Erysipelotrichaceae	g__Erysipelotrichaceae_UCG-004	s__	0	1	0	0	0	0	0	2	0	0	0	0	0	0	0	0	0	0	0	0	0	0	0	0	1	0	1	0	0	0	0	0	0	0	0	0	0	0	0	0	0	0
OTU_1583	k__Bacteria	p__Actinobacteria	c__unidentified_Actinobacteria	o__Frankiales	f__Geodermatophilaceae	g__Blastococcus	s__Blastococcus_aggregatus	1	2	0	0	0	0	0	0	0	0	0	0	0	0	0	1	0	0	0	0	0	0	2	0	0	0	0	2	0	1	0	0	0	0	0	0	0	0	0	0	0	1
OTU_1584	k__Bacteria	p__Firmicutes	c__Clostridia	o__Clostridiales	Others	Others	Others	2	0	0	0	0	0	0	0	0	1	0	0	0	0	3	0	0	0	1	0	1	0	2	0	0	0	0	0	0	0	0	0	2	0	1	0	0	1	0	0	1	0
OTU_1585	k__Bacteria	p__Firmicutes	c__Clostridia	o__Clostridiales	f__Lachnospiraceae	g__	s__	0	0	0	0	0	0	0	0	0	0	0	0	0	0	0	0	0	0	0	0	0	0	0	0	0	0	0	0	0	0	0	0	0	0	0	0	0	0	0	0	2	0
OTU_1586	k__Bacteria	p__Firmicutes	c__Erysipelotrichia	o__Erysipelotrichales	f__Erysipelotrichaceae	g__Erysipelatoclostridium	Others	0	0	0	0	0	0	0	0	0	0	0	0	0	0	0	0	0	0	0	0	0	0	0	0	0	0	0	0	0	0	0	0	0	0	0	0	0	0	0	0	0	0
OTU_1587	k__Bacteria	p__Tenericutes	c__Mollicutes	o__Mollicutes_RF9	f__	g__	s__	0	0	0	0	0	0	0	0	0	0	0	1	2	0	0	0	0	2	0	2	0	0	1	0	0	0	0	0	0	0	0	0	0	0	1	0	2	0	0	0	0	4
OTU_1588	k__Bacteria	p__Firmicutes	c__Clostridia	o__Clostridiales	f__Clostridiales_vadinBB60_group	g__	s__	11	9	6	13	10	7	9	7	10	6	10	8	7	7	11	5	8	6	6	6	7	15	7	5	10	8	5	9	12	12	12	14	10	5	5	8	4	25	8	16	0	2
OTU_1589	k__Bacteria	p__Firmicutes	c__Clostridia	o__Clostridiales	f__Lachnospiraceae	Others	Others	0	0	0	0	0	1	0	0	0	0	0	0	0	0	0	0	0	0	0	0	0	0	0	0	0	0	0	0	0	0	0	0	0	0	0	1	1	0	0	0	0	0
OTU_1590	k__Bacteria	p__Proteobacteria	c__Betaproteobacteria	o__Burkholderiales	f__Comamonadaceae	g__Comamonas	s__Comamonas_denitrificans	0	0	0	0	0	0	0	0	0	0	0	0	0	0	0	0	0	0	0	0	0	0	0	2	0	0	0	0	0	0	0	0	0	3	0	0	0	0	0	1	0	0
OTU_1591	k__Bacteria	p__Firmicutes	c__Clostridia	o__Clostridiales	f__Ruminococcaceae	g__Ruminococcaceae_UCG-014	Others	0	0	0	0	0	0	0	0	0	0	0	0	0	0	0	1	0	3	0	2	1	1	0	0	0	0	0	1	0	1	1	0	1	1	0	1	0	0	0	0	0	0
OTU_1592	k__Bacteria	p__Firmicutes	c__Clostridia	o__Clostridiales	f__Clostridiales_vadinBB60_group	g__	s__	0	0	0	0	0	0	0	0	0	0	0	0	0	0	0	0	0	0	0	0	0	0	0	0	0	0	0	0	1	0	0	0	0	0	0	0	0	0	0	0	3	3
OTU_1593	k__Bacteria	p__Firmicutes	c__Bacilli	o__Lactobacillales	f__Aerococcaceae	g__Aerococcus	s__Aerococcus_viridans	0	0	0	0	0	0	0	0	0	0	0	0	0	0	0	0	0	0	0	0	0	0	0	1	0	0	0	0	0	0	0	0	0	0	0	0	0	0	0	0	0	0
OTU_1594	k__Bacteria	p__Firmicutes	c__Clostridia	o__Clostridiales	f__Ruminococcaceae	g__Saccharofermentans	Others	0	2	0	0	0	0	0	0	1	0	0	0	0	0	0	0	0	0	0	0	0	0	0	0	0	0	0	0	0	0	0	0	0	0	0	0	0	1	0	0	0	0
OTU_1595	k__Bacteria	p__Firmicutes	c__Clostridia	o__Clostridiales	f__Ruminococcaceae	g__	s__	0	0	0	0	0	0	0	0	0	0	0	0	0	0	0	0	0	0	0	0	0	0	0	0	0	0	0	0	0	0	0	0	0	0	0	0	0	0	0	2	0	0
OTU_1596	k__Bacteria	p__Firmicutes	c__Clostridia	o__Clostridiales	f__Ruminococcaceae	g__Ruminococcaceae_UCG-014	s__	0	1	0	0	0	0	0	0	0	0	0	0	0	0	0	0	1	0	0	2	0	0	2	1	1	0	1	1	0	0	2	1	0	0	0	0	1	0	0	0	12	4
OTU_1597	k__Bacteria	p__Actinobacteria	c__Coriobacteriia	o__Coriobacteriales	f__Coriobacteriaceae	g__	s__	0	0	0	0	2	0	0	0	0	0	0	2	0	0	0	0	0	0	0	0	0	0	0	0	0	0	0	0	0	0	0	0	0	0	0	0	0	0	0	0	0	0
OTU_1598	k__Bacteria	Others	Others	Others	Others	Others	Others	0	0	0	0	0	0	0	0	0	0	0	0	0	0	0	0	0	0	0	0	0	0	0	0	0	0	0	0	0	0	0	1	0	0	0	1	0	0	0	0	0	0
OTU_1599	k__Bacteria	Others	Others	Others	Others	Others	Others	0	0	0	0	0	0	0	0	0	1	0	0	0	1	0	2	0	0	0	0	0	0	0	0	0	0	0	0	0	0	0	0	0	0	0	0	0	0	0	0	0	0
OTU_1600	k__Bacteria	p__Verrucomicrobia	c__WCHB1-41	o__	f__	g__	s__	0	0	0	0	0	0	0	0	0	0	0	2	0	0	0	0	0	1	0	1	0	0	0	0	0	0	0	2	0	0	0	0	0	0	0	0	0	0	0	0	0	0
OTU_1601	k__Bacteria	p__Firmicutes	c__Bacilli	o__Lactobacillales	f__Lactobacillaceae	g__Lactobacillus	s__Lactobacillus_iners	0	0	0	0	0	0	0	0	0	0	0	0	0	0	0	0	0	9	0	2	0	0	0	0	0	0	0	0	1	0	0	0	0	0	0	0	0	0	0	0	0	0
OTU_1602	k__Bacteria	p__Firmicutes	c__Clostridia	o__Clostridiales	f__Christensenellaceae	g__Christensenellaceae_R-7_group	s__	2	4	1	3	3	0	2	5	3	1	2	1	3	3	4	2	3	1	1	2	4	7	2	2	2	1	2	2	1	3	5	4	3	2	2	1	2	1	3	2	0	5
OTU_1603	k__Bacteria	p__Tenericutes	c__Mollicutes	o__EMP-G18	f__	g__	s__	0	1	0	6	3	1	0	0	2	0	1	2	2	1	0	0	0	1	2	0	3	3	0	0	3	1	1	6	3	4	7	1	5	1	0	2	1	11	2	4	0	0
OTU_1604	k__Bacteria	p__Tenericutes	c__Mollicutes	o__Mollicutes_RF9	f__	g__	s__	0	0	0	0	0	0	0	0	0	0	2	0	0	0	0	0	0	0	1	1	0	0	0	0	0	0	0	0	0	0	0	0	0	0	0	0	0	0	0	0	0	0
OTU_1605	k__Bacteria	p__Firmicutes	c__Clostridia	o__Clostridiales	f__Ruminococcaceae	g__Ruminococcaceae_UCG-010	s__	0	0	0	0	0	0	1	0	0	0	0	0	2	0	0	1	0	0	0	0	0	0	0	0	0	0	0	0	0	0	0	0	0	0	0	0	0	0	0	0	0	0
OTU_1606	k__Bacteria	p__Actinobacteria	c__unidentified_Actinobacteria	o__Frankiales	f__Geodermatophilaceae	g__Modestobacter	s__	0	2	0	0	0	0	1	0	1	1	0	0	0	0	0	0	1	0	0	0	0	0	0	0	0	1	0	0	0	0	0	0	1	0	2	0	0	0	1	0	2	0
OTU_1607	k__Bacteria	p__Firmicutes	c__Clostridia	o__Clostridiales	f__Lachnospiraceae	g__Syntrophococcus	s__	0	1	1	4	1	3	3	1	2	1	1	0	1	0	0	2	1	1	2	2	3	3	1	0	5	8	14	12	10	5	17	7	8	5	3	2	1	1	3	1	0	0
OTU_1608	k__Bacteria	p__Firmicutes	c__Clostridia	o__Clostridiales	f__Ruminococcaceae	g__Ruminococcaceae_NK4A214_group	s__	0	0	0	0	0	0	0	0	0	0	0	0	0	0	0	0	0	0	0	0	0	0	0	2	0	0	0	0	0	0	0	0	2	0	0	0	0	0	0	0	0	0
OTU_1609	k__Bacteria	p__Firmicutes	c__Clostridia	o__Clostridiales	f__Ruminococcaceae	g__Ruminococcaceae_UCG-014	s__	0	0	2	0	2	0	0	0	0	1	0	0	0	0	0	0	0	0	0	1	0	0	0	0	0	0	0	0	0	0	0	0	0	0	3	0	0	3	0	0	0	0
OTU_1610	k__Bacteria	p__Tenericutes	c__Mollicutes	Others	Others	Others	Others	0	0	0	0	0	0	0	0	0	0	0	0	0	0	0	1	0	0	0	0	1	0	0	0	1	1	0	0	0	0	0	0	1	0	0	0	0	0	0	0	0	0
OTU_1611	k__Bacteria	p__Firmicutes	c__Erysipelotrichia	o__Erysipelotrichales	f__Erysipelotrichaceae	g__[Anaerorhabdus]_furcosa_group	s__	0	0	0	0	0	0	0	0	0	0	0	0	0	0	0	0	0	0	0	0	0	0	0	0	0	1	0	0	0	0	0	0	0	0	0	1	0	0	0	0	0	0
OTU_1612	k__Bacteria	p__Firmicutes	c__Clostridia	o__Clostridiales	f__Family_XIII	g__Family_XIII_AD3011_group	s__	4	1	0	3	3	2	4	2	7	2	7	3	2	2	2	6	5	3	7	3	6	5	6	5	2	1	3	4	3	2	6	3	2	4	1	1	5	2	2	2	2	1
OTU_1613	k__Bacteria	p__Firmicutes	c__Clostridia	o__Clostridiales	f__Christensenellaceae	g__	s__	0	0	0	0	0	0	0	0	0	0	0	0	0	0	0	0	0	0	0	0	0	0	0	0	0	1	0	0	0	0	0	0	0	0	1	0	0	0	2	0	0	0
OTU_1614	k__Bacteria	p__Firmicutes	c__Clostridia	o__Clostridiales	f__Lachnospiraceae	g__Acetitomaculum	s__	0	0	0	2	1	1	0	0	0	1	0	0	0	0	1	0	0	0	0	0	0	0	2	0	0	0	0	0	0	0	0	0	0	0	0	0	0	0	0	0	0	0
OTU_1615	k__Bacteria	p__Firmicutes	c__Clostridia	o__Clostridiales	f__Lachnospiraceae	Others	Others	33	36	27	26	35	29	39	32	18	33	33	36	39	22	36	33	32	28	34	33	65	91	60	109	56	68	59	78	78	52	56	75	60	82	42	68	55	54	76	60	118	21
OTU_1616	k__Bacteria	p__Verrucomicrobia	c__WCHB1-41	o__	f__	g__	s__	0	1	0	0	0	0	0	0	0	0	1	1	0	0	0	0	0	1	0	0	0	0	0	1	0	0	0	0	0	0	0	0	0	0	0	0	0	0	0	0	0	0
OTU_1617	k__Bacteria	p__Firmicutes	c__Clostridia	o__Clostridiales	f__Lachnospiraceae	g__Oribacterium	Others	0	0	0	0	0	0	0	0	1	5	0	0	0	0	0	0	0	0	4	4	0	0	0	0	0	0	0	0	0	0	0	0	0	0	0	0	0	0	0	0	0	0
OTU_1618	k__Bacteria	p__Firmicutes	c__Clostridia	o__Clostridiales	f__Peptococcaceae	g__	s__	0	0	1	0	0	0	1	0	0	0	0	0	0	0	0	0	0	0	0	1	0	0	1	0	0	0	0	1	0	0	0	0	0	0	0	0	0	0	0	0	0	0
OTU_1619	k__Bacteria	p__Firmicutes	c__Clostridia	o__Clostridiales	f__Ruminococcaceae	g__Ruminococcaceae_UCG-010	s__	0	0	0	0	0	0	0	0	0	0	0	0	0	0	0	0	0	0	1	0	0	0	0	0	0	0	0	0	0	0	0	0	0	0	0	0	0	0	0	0	0	0
OTU_1620	k__Bacteria	p__Firmicutes	c__Clostridia	o__Clostridiales	f__Ruminococcaceae	Others	Others	0	0	0	0	0	0	0	0	0	0	0	0	0	0	0	0	0	0	0	0	0	0	0	0	0	0	0	0	0	0	0	0	0	0	0	0	0	0	0	0	0	0
OTU_1621	k__Bacteria	p__Proteobacteria	c__Alphaproteobacteria	o__Rhodobacterales	f__Rhodobacteraceae	Others	Others	0	0	0	0	0	0	0	0	0	0	0	0	0	0	0	0	0	0	0	0	0	0	0	0	0	0	0	0	0	0	0	0	0	0	0	0	0	0	0	0	0	0
OTU_1622	k__Bacteria	p__Firmicutes	c__Clostridia	o__Clostridiales	f__Ruminococcaceae	Others	Others	0	0	0	0	0	0	1	1	0	0	0	0	1	0	2	1	1	0	1	1	0	1	0	0	0	0	0	0	0	0	0	0	0	0	0	1	0	0	0	0	0	0
OTU_1623	k__Bacteria	p__Firmicutes	c__Clostridia	o__Clostridiales	f__Lachnospiraceae	g__Lachnospiraceae_UCG-004	s__	1	4	1	5	3	5	3	2	14	8	1	0	1	4	1	3	6	2	10	8	5	2	2	2	15	21	27	27	27	16	21	16	20	15	3	4	7	5	5	1	17	1
OTU_1624	k__Bacteria	p__Bacteroidetes	c__Bacteroidia	o__Bacteroidales	f__Bacteroidales_S24-7_group	g__	s__	0	0	0	0	0	0	0	0	0	1	0	0	0	0	0	0	0	0	0	0	0	0	0	1	0	0	0	0	0	0	0	0	0	0	2	0	0	0	0	0	0	0
OTU_1625	k__Bacteria	p__Firmicutes	c__Clostridia	o__Clostridiales	f__Ruminococcaceae	g__Ruminococcaceae_UCG-014	s__	11	11	12	15	14	11	7	10	7	16	7	8	16	17	18	12	11	11	8	18	19	14	18	16	11	13	8	7	11	12	8	17	23	14	10	12	14	6	12	14	79	167
OTU_1626	k__Bacteria	p__Firmicutes	c__Clostridia	o__Clostridiales	f__Ruminococcaceae	g__Anaerotruncus	s__Anaerotruncus_sp._NML_070203	0	0	0	0	0	0	0	0	0	0	0	0	0	0	0	0	0	0	0	0	0	0	2	2	0	0	0	0	0	0	0	0	2	4	0	0	0	0	0	0	0	0
OTU_1627	k__Bacteria	p__Firmicutes	c__Clostridia	o__Clostridiales	f__Ruminococcaceae	g__Ruminococcaceae_UCG-010	s__	1	0	0	0	1	1	0	3	0	0	0	0	2	0	1	0	0	0	0	0	3	2	1	0	1	0	1	1	0	0	2	0	4	1	1	0	1	0	0	4	0	0
OTU_1628	k__Bacteria	p__Firmicutes	c__Clostridia	o__Clostridiales	f__Defluviitaleaceae	g__Defluviitaleaceae_UCG-011	s__	0	0	0	0	0	0	0	0	1	0	0	0	0	0	0	0	0	0	0	0	1	2	0	0	0	0	0	0	1	0	0	0	0	0	0	0	0	0	0	0	0	0
OTU_1629	k__Bacteria	p__Firmicutes	c__Clostridia	o__Clostridiales	f__Clostridiales_vadinBB60_group	g__	s__	0	0	1	0	0	0	0	0	0	0	0	0	0	0	1	0	0	0	0	1	0	0	0	0	0	0	0	0	0	0	0	0	0	0	0	0	0	0	0	0	0	0
OTU_1630	k__Bacteria	p__Bacteroidetes	c__Bacteroidia	o__Bacteroidales	f__Bacteroidales_BS11_gut_group	g__	s__	1	0	0	1	0	0	0	0	0	1	0	0	0	0	0	0	0	0	0	0	0	0	2	0	1	0	0	0	0	0	0	0	0	0	0	0	0	0	0	0	0	0
OTU_1631	k__Bacteria	p__Tenericutes	c__Mollicutes	o__Anaeroplasmatales	f__Anaeroplasmataceae	g__Anaeroplasma	s__	0	0	1	0	0	0	0	0	0	0	0	0	0	1	1	0	0	0	0	0	0	0	0	0	0	0	0	0	0	0	0	0	0	0	0	0	0	0	0	0	0	0
OTU_1632	k__Bacteria	p__Firmicutes	c__Erysipelotrichia	o__Erysipelotrichales	f__Erysipelotrichaceae	Others	Others	0	0	0	1	0	0	0	0	0	0	0	0	0	0	1	0	0	0	0	0	0	3	0	0	0	0	1	0	1	1	0	1	0	1	0	0	0	0	1	0	0	0
OTU_1633	k__Bacteria	p__Firmicutes	c__Clostridia	o__Clostridiales	f__Family_XIII	g__Anaerovorax	s__	0	0	0	0	0	0	0	0	0	0	0	0	0	0	0	0	0	0	0	0	0	0	0	0	0	0	0	0	0	0	0	0	0	0	0	0	0	0	0	0	2	0
OTU_1634	k__Bacteria	p__Firmicutes	c__Clostridia	o__Clostridiales	Others	Others	Others	0	0	0	0	0	0	0	0	0	0	0	0	0	0	0	0	0	0	0	0	0	0	0	0	0	0	0	0	0	1	0	0	0	0	0	0	0	0	0	3	0	0
OTU_1635	k__Bacteria	p__Firmicutes	c__Clostridia	o__Clostridiales	f__Peptostreptococcaceae	g__Peptostreptococcus	s__	0	0	0	0	0	0	0	0	0	3	0	0	0	0	0	0	0	0	2	2	0	0	0	0	0	0	0	0	0	0	0	0	0	0	0	0	0	0	0	0	0	0
OTU_1636	k__Bacteria	p__Proteobacteria	c__Epsilonproteobacteria	o__Campylobacterales	f__Helicobacteraceae	g__Sulfurimonas	s\_\_bacterium\_enrichment\_culture\_clone\_16	1	0	0	0	0	0	0	0	0	0	5	0	0	0	0	0	0	0	0	0	0	0	0	0	0	0	0	0	0	0	0	0	0	0	0	0	0	0	0	0	0	0
OTU_1637	k__Bacteria	p__Cyanobacteria	c__Chloroplast	o__unidentified_Chloroplast	f__unidentified_Chloroplast	g__unidentified_Chloroplast	Others	0	0	0	0	0	0	0	0	0	0	0	0	0	0	0	0	0	0	0	0	0	0	0	0	0	0	0	0	0	0	0	0	0	0	0	0	0	0	0	0	0	0
OTU_1638	k__Bacteria	p__Firmicutes	c__Bacilli	o__Bacillales	f__Staphylococcaceae	g__Salinicoccus	s__	0	0	0	0	0	0	0	0	0	0	0	0	0	0	0	0	0	0	0	0	0	0	0	0	0	0	0	1	0	0	0	0	0	0	0	0	0	0	1	1	0	0
OTU_1639	k__Bacteria	p__Firmicutes	c__Clostridia	o__Clostridiales	f__Clostridiales_vadinBB60_group	g__	s__	0	1	0	0	0	0	1	0	0	0	0	0	1	1	0	0	0	0	2	0	0	0	0	0	0	0	0	0	0	0	0	0	0	0	0	0	0	2	0	0	0	0
OTU_1640	k__Bacteria	p__Firmicutes	c__Clostridia	o__Clostridiales	f__Ruminococcaceae	Others	Others	1	0	0	0	1	1	2	0	1	0	1	0	0	2	1	0	1	0	1	1	2	1	2	0	0	0	0	1	0	0	0	0	0	3	3	2	2	0	3	0	0	0
OTU_1641	k__Bacteria	p__Firmicutes	c__Clostridia	o__Clostridiales	f__Ruminococcaceae	g__Ruminococcus_1	Others	0	0	0	0	0	0	1	0	0	0	0	0	0	0	0	0	0	0	0	0	0	0	0	0	0	0	1	0	1	0	0	0	0	0	0	0	0	0	0	0	0	0
OTU_1642	k__Bacteria	p__Actinobacteria	c__Coriobacteriia	o__Coriobacteriales	f__Coriobacteriaceae	Others	Others	0	0	0	0	0	0	0	0	0	0	0	0	0	0	0	0	0	0	0	0	0	0	0	0	0	0	0	0	0	2	0	1	0	0	0	0	0	0	0	0	0	0
OTU_1643	k__Bacteria	p__Firmicutes	c__Erysipelotrichia	o__Erysipelotrichales	f__Erysipelotrichaceae	g__Catenisphaera	s__	0	0	3	0	0	0	0	0	1	0	2	0	2	0	0	0	0	0	0	0	0	0	0	0	0	0	0	0	0	0	3	0	0	0	0	0	0	0	2	0	0	0
OTU_1644	k__Bacteria	p__Firmicutes	c__Clostridia	o__Clostridiales	f__Ruminococcaceae	g__Ruminococcaceae_UCG-010	s__	0	0	1	0	0	0	0	0	0	0	0	0	0	0	0	0	0	0	0	0	0	0	0	0	0	0	0	0	0	0	1	0	0	0	0	0	1	0	0	0	0	0
OTU_1645	k__Bacteria	p__Firmicutes	c__Clostridia	o__Clostridiales	f__Lachnospiraceae	g__Coprococcus_1	s__	0	0	0	0	0	0	0	0	0	0	0	0	0	0	0	0	0	0	0	0	0	0	0	0	0	0	0	0	0	0	0	0	0	0	0	0	0	0	0	0	27	0
OTU_1646	k__Bacteria	p__Firmicutes	c__Clostridia	o__Clostridiales	f__Lachnospiraceae	g__Coprococcus_1	s__	0	0	0	0	0	0	0	0	0	0	0	0	0	0	0	0	0	0	0	0	2	0	0	0	0	0	0	1	0	1	0	0	0	0	0	0	0	0	1	0	0	0
OTU_1647	k__Bacteria	p__Firmicutes	c__Clostridia	o__Clostridiales	f__Christensenellaceae	g__	s__	0	0	0	0	0	0	0	0	0	0	0	0	0	0	0	0	0	0	0	0	0	0	0	0	0	0	0	0	0	0	0	0	1	0	0	0	0	0	0	0	2	0
OTU_1648	k__Bacteria	p__Firmicutes	c__Clostridia	o__Clostridiales	f__Ruminococcaceae	g__Ruminococcus_1	s__	0	0	0	0	0	0	0	0	0	0	0	0	0	6	0	0	0	0	0	0	0	0	0	0	0	0	0	0	0	0	0	0	0	0	0	0	0	0	0	1	0	0
OTU_1649	k__Bacteria	p__Proteobacteria	c__Gammaproteobacteria	o__Thiotrichales	f__Piscirickettsiaceae	g__Methylophaga	Others	3	0	0	0	0	0	0	0	0	0	8	0	0	0	0	0	0	0	0	0	0	0	0	0	0	0	0	0	0	0	0	0	0	0	0	0	0	0	0	0	0	0
OTU_1650	k__Bacteria	p__Proteobacteria	c__Alphaproteobacteria	o__Sphingomonadales	f__Erythrobacteraceae	g__Altererythrobacter	s__	3	0	0	0	0	0	0	0	0	0	0	0	0	0	0	0	0	0	0	0	0	0	0	0	1	0	0	1	1	3	0	0	0	1	0	0	0	0	1	1	1	0
OTU_1651	k__Bacteria	p__Firmicutes	c__Clostridia	o__Clostridiales	f__Ruminococcaceae	Others	Others	0	0	0	0	0	0	0	0	0	0	0	0	0	0	0	0	0	0	0	0	0	0	0	0	0	0	0	0	0	0	0	0	0	0	0	0	0	0	0	0	0	0
OTU_1652	k__Bacteria	p__Firmicutes	c__Clostridia	o__Clostridiales	f__Ruminococcaceae	g__[Eubacterium]_coprostanoligenes_group	s__	3	6	3	3	6	6	5	4	4	3	2	6	2	3	2	3	5	3	4	3	3	8	8	4	3	2	1	1	5	2	4	4	5	4	4	5	1	1	5	1	1	2
OTU_1653	k__Bacteria	p__Tenericutes	c__Mollicutes	o__Mollicutes_RF9	f__	g__	s__	1	0	0	0	2	0	0	0	0	1	0	0	0	0	0	1	0	0	0	1	1	0	0	0	0	1	0	0	0	0	0	1	1	2	1	0	2	0	1	0	1	1
OTU_1654	k__Bacteria	p__Firmicutes	c__Clostridia	o__Clostridiales	f__Lachnospiraceae	Others	Others	0	0	0	0	0	0	1	0	1	0	0	0	4	0	0	0	0	0	0	0	0	2	0	0	0	0	0	1	0	1	0	2	1	0	0	2	3	1	0	2	1	0
OTU_1655	k__Bacteria	p__Firmicutes	c__Clostridia	o__Clostridiales	f__Ruminococcaceae	Others	Others	0	0	0	0	0	0	0	0	0	0	0	0	0	0	0	0	0	0	0	0	1	1	0	0	0	0	0	0	0	0	0	0	0	1	0	0	0	0	0	0	0	0
OTU_1656	k__Bacteria	p__Firmicutes	c__Erysipelotrichia	o__Erysipelotrichales	f__Erysipelotrichaceae	g__Erysipelotrichaceae_UCG-004	s__	1	0	0	2	1	0	2	0	0	0	0	1	1	0	0	0	2	0	0	0	1	0	2	4	1	0	0	0	1	0	0	1	0	0	1	0	0	2	0	0	0	0
OTU_1657	k__Bacteria	p__Spirochaetes	c__unidentified_Spirochaetes	o__Spirochaetales	f__Spirochaetaceae	g__Treponema_2	s__	0	0	0	0	0	0	0	0	0	0	0	0	0	0	0	0	0	0	0	0	1	0	0	0	0	0	0	0	0	0	0	0	0	0	2	1	0	0	0	1	0	0
OTU_1658	k__Bacteria	p__Firmicutes	c__Clostridia	o__Clostridiales	f__Lachnospiraceae	g__[Eubacterium]_xylanophilum_group	s__	0	3	2	1	0	1	2	0	1	2	1	1	1	3	2	1	1	0	7	1	1	0	0	1	2	3	3	2	0	2	2	1	2	1	0	1	0	0	0	0	71	6
OTU_1659	k__Bacteria	p__Actinobacteria	c__Coriobacteriia	o__Coriobacteriales	f__Coriobacteriaceae	Others	Others	0	0	0	0	0	0	0	0	0	0	0	0	0	0	0	1	0	1	0	0	0	0	2	0	0	0	0	0	0	0	0	0	1	0	0	0	0	0	0	0	0	1
OTU_1660	k__Bacteria	p__Firmicutes	c__Clostridia	o__Clostridiales	f__Ruminococcaceae	g__Ruminococcaceae_UCG-013	s__	3	0	0	3	2	1	1	1	0	1	2	3	1	1	1	3	4	2	1	0	0	0	0	0	0	0	0	0	1	1	0	0	0	1	0	0	0	0	2	0	3	0
OTU_1661	k__Bacteria	p__Cyanobacteria	c__unidentified_Cyanobacteria	o__SubsectionIII	f__FamilyI	g__Microcoleus	s__	0	0	0	0	0	0	0	0	0	0	0	0	0	0	0	0	0	0	0	0	0	0	0	0	0	0	0	0	0	0	0	0	0	0	0	0	0	0	0	0	0	0
OTU_1662	k__Bacteria	p__Firmicutes	c__Clostridia	o__Clostridiales	Others	Others	Others	0	0	1	0	0	0	0	0	0	0	0	0	2	0	0	0	0	0	0	0	0	0	0	0	0	1	0	0	0	0	0	0	0	3	0	0	0	0	0	0	0	0
OTU_1663	k__Bacteria	p__Firmicutes	c__Clostridia	o__Clostridiales	f__Lachnospiraceae	g__Cellulosilyticum	s__	0	1	0	0	0	0	0	0	0	0	0	0	0	0	0	0	0	0	0	0	0	0	0	0	2	0	0	0	0	0	0	0	0	0	0	0	0	0	0	0	0	0
OTU_1664	k__Bacteria	p__Firmicutes	c__Clostridia	o__Clostridiales	f__Lachnospiraceae	Others	Others	6	1	0	1	2	0	3	4	1	4	1	3	0	4	3	3	2	2	3	1	0	0	0	0	0	2	0	0	0	0	0	1	1	2	0	0	0	0	0	0	1	1
OTU_1665	k__Bacteria	p__Saccharibacteria	c__unidentified_Saccharibacteria	o__unidentified_Saccharibacteria	f__unidentified_Saccharibacteria	g__unidentified_Saccharibacteria	s__TM7_phylum_sp._oral_clone_FR058	0	0	0	0	0	0	0	0	0	1	0	0	0	0	0	0	0	0	0	2	0	0	0	0	0	0	0	0	0	0	0	0	0	0	0	0	0	0	0	0	0	0
OTU_1666	k__Bacteria	p__Firmicutes	c__Clostridia	o__Clostridiales	f__Ruminococcaceae	g__Ruminococcaceae_UCG-010	s__	0	0	2	1	0	0	0	0	0	0	0	1	0	0	0	0	0	0	0	0	0	1	0	0	0	0	0	1	0	0	1	2	0	0	0	0	0	0	0	0	0	0
OTU_1667	k__Bacteria	p__Bacteroidetes	c__Bacteroidia	o__Bacteroidales	f__Porphyromonadaceae	g__Coprobacter	s__	0	0	0	0	3	0	0	0	0	0	0	0	0	0	0	0	0	0	0	0	0	0	0	0	0	2	0	0	0	0	0	0	1	0	0	1	1	0	0	0	0	0
OTU_1668	k__Bacteria	p__Actinobacteria	c__Coriobacteriia	o__Coriobacteriales	f__Coriobacteriaceae	g__	s__	0	0	0	0	0	0	0	0	0	0	0	0	0	0	0	0	0	0	0	0	0	0	0	0	0	1	0	0	0	0	0	0	0	0	0	0	0	0	0	0	0	0
OTU_1669	k__Bacteria	p__Firmicutes	c__Clostridia	o__Clostridiales	f__Ruminococcaceae	g__Candidatus_Soleaferrea	s__	0	1	0	1	0	1	1	1	0	3	0	0	0	0	0	0	0	2	1	0	0	0	0	0	0	0	0	0	0	0	0	0	0	0	0	0	0	0	0	0	0	0
OTU_1670	k__Bacteria	p__Firmicutes	c__Clostridia	o__Clostridiales	f__Ruminococcaceae	g__Ruminococcaceae_UCG-010	s__	0	0	0	0	0	0	0	0	0	0	0	0	0	0	0	0	0	0	0	0	0	0	0	0	0	0	1	0	0	0	0	0	1	0	0	0	0	0	0	0	0	0
OTU_1671	k__Bacteria	p__Proteobacteria	c__Gammaproteobacteria	o__Enterobacteriales	f__Enterobacteriaceae	g__Serratia	s__Serratia_marcescens	0	0	0	0	0	0	0	0	0	0	0	0	0	0	0	0	0	0	0	0	1	0	1	2	0	0	1	0	0	0	0	0	2	0	0	0	0	0	0	0	0	0
OTU_1672	k__Bacteria	p__Firmicutes	c__Erysipelotrichia	o__Erysipelotrichales	f__Erysipelotrichaceae	Others	Others	0	0	0	0	0	0	0	0	0	0	0	0	0	0	0	0	0	0	0	0	0	0	0	0	0	0	0	0	0	0	2	0	0	0	0	0	1	1	0	0	0	0
OTU_1673	k__Bacteria	p__Firmicutes	c__Clostridia	o__Clostridiales	f__Ruminococcaceae	g__Ruminococcaceae_NK4A214_group	s__	1	0	0	0	0	1	0	0	0	1	0	0	0	0	1	0	0	0	0	0	0	0	0	0	0	0	1	0	0	0	0	0	0	0	0	0	0	0	0	0	0	0
OTU_1674	k__Bacteria	p__Firmicutes	c__Clostridia	o__Clostridiales	f__Ruminococcaceae	g__Ruminococcaceae_UCG-010	s__	0	0	0	0	0	1	0	0	0	0	0	0	0	0	2	0	0	0	0	0	0	0	0	0	0	0	0	0	0	0	0	0	0	0	0	0	0	0	0	0	0	0
OTU_1675	k__Bacteria	p__Tenericutes	c__Mollicutes	o__Mollicutes_RF9	f__	g__	s__	0	0	0	0	0	0	0	0	0	0	0	0	0	0	0	0	0	0	0	0	0	0	1	0	0	0	0	0	0	0	0	0	1	0	0	1	0	0	0	0	0	0
OTU_1676	k__Bacteria	p__Tenericutes	c__Mollicutes	o__Mollicutes_RF9	f__	g__	s__	1	1	1	1	1	0	1	0	0	0	2	0	1	1	0	1	0	0	1	0	0	1	4	1	0	0	1	0	0	1	2	0	1	0	1	1	0	1	1	1	0	0
OTU_1677	k__Bacteria	p__Proteobacteria	c__Deltaproteobacteria	o__Desulfuromonadales	f__Desulfuromonadaceae	g__Desulfuromusa	s__	6	0	0	0	0	0	0	0	0	0	5	0	0	0	0	0	0	0	0	0	0	0	0	0	0	0	0	0	0	0	0	0	0	0	0	0	0	0	0	0	0	0
OTU_1678	k__Bacteria	p__Firmicutes	c__Clostridia	o__Clostridiales	f__Ruminococcaceae	g__Anaerotruncus	s__	0	0	0	0	0	0	2	2	0	2	1	0	2	0	1	2	1	0	0	1	0	1	0	0	0	0	0	1	2	0	1	0	0	0	0	0	1	0	0	0	0	2
OTU_1679	k__Bacteria	p__Firmicutes	c__Erysipelotrichia	o__Erysipelotrichales	f__Erysipelotrichaceae	g__Erysipelotrichaceae_UCG-004	s__	0	0	0	0	0	1	0	0	0	0	0	0	0	0	0	0	0	0	0	0	0	0	0	0	0	0	0	0	0	0	0	0	0	0	0	0	0	2	0	0	0	0
OTU_1680	k__Bacteria	p__Proteobacteria	c__Alphaproteobacteria	o__Rhodobacterales	f__Rhodobacteraceae	g__Leisingera	s__	5	0	0	0	0	0	0	0	0	0	5	0	0	0	0	0	0	0	0	0	0	0	0	0	0	0	0	0	0	0	0	0	0	0	0	0	0	0	0	0	0	0
OTU_1681	k__Bacteria	p__Tenericutes	c__Mollicutes	o__Mollicutes_RF9	f__	g__	s__	2	0	0	1	0	0	0	1	0	0	0	0	0	0	0	0	0	0	0	0	0	0	0	0	0	0	0	0	0	0	0	0	0	0	1	0	1	0	0	0	0	0
OTU_1682	k__Bacteria	p__Firmicutes	c__Clostridia	o__Clostridiales	f__Ruminococcaceae	g__Anaerotruncus	s__	3	3	5	2	1	3	0	2	1	3	2	2	2	2	2	1	3	1	0	3	0	0	0	0	2	1	0	0	0	1	0	3	1	0	3	1	2	0	1	1	2	0
OTU_1683	k__Bacteria	p__Tenericutes	c__Mollicutes	o__Mollicutes_RF9	f__	g__	s__	0	0	0	0	0	0	1	0	0	0	1	0	0	0	0	0	0	0	0	0	0	0	0	0	0	0	0	0	0	0	0	0	2	0	0	0	0	0	0	2	0	0
OTU_1684	k__Bacteria	p__Firmicutes	c__Clostridia	o__Clostridiales	f__Family_XIII	g__[Eubacterium]_nodatum_group	s__	0	0	0	0	0	0	0	0	0	0	0	0	0	0	0	0	1	1	0	0	0	0	0	2	0	0	0	0	0	0	0	0	0	1	0	0	0	0	0	2	0	0
OTU_1685	k__Bacteria	p__Actinobacteria	c__unidentified_Actinobacteria	o__Streptomycetales	f__Streptomycetaceae	g__Streptomyces	Others	0	0	0	0	0	0	0	0	0	0	0	0	2	0	0	0	0	0	0	0	0	0	0	0	0	0	0	0	0	0	0	0	0	0	0	0	0	0	0	0	0	0
OTU_1686	k__Bacteria	p__Firmicutes	c__Clostridia	o__Clostridiales	Others	Others	Others	0	0	0	0	0	0	0	0	0	0	0	0	0	1	0	0	0	0	0	0	2	0	0	0	0	1	0	2	1	0	0	0	0	0	1	0	0	0	1	0	0	0
OTU_1687	k__Bacteria	p__Proteobacteria	c__Gammaproteobacteria	o__Pseudomonadales	f__Moraxellaceae	g__Acinetobacter	s__Acinetobacter_sp._NIPH_2171	0	0	0	0	0	0	0	0	0	0	0	0	0	0	0	0	0	0	0	0	0	0	0	0	0	0	0	0	0	0	0	0	0	0	0	0	0	0	0	0	0	0
OTU_1688	k__Bacteria	p__Bacteroidetes	c__Bacteroidia	o__Bacteroidales	f__Porphyromonadaceae	g__Parabacteroides	s__	0	0	0	0	0	0	0	0	0	0	0	0	0	0	1	0	0	0	0	0	0	0	0	0	0	0	1	1	0	1	1	1	0	0	0	0	0	0	0	0	0	0
OTU_1689	k__Bacteria	p__Bacteroidetes	c__Flavobacteriia	o__Flavobacteriales	f__Flavobacteriaceae	g__Chryseobacterium	s__Chryseobacterium_haifense	0	1	0	0	0	0	0	0	0	0	0	0	0	0	0	0	0	0	0	0	0	0	0	0	0	0	0	1	0	0	0	0	0	0	0	0	0	0	0	0	0	0
OTU_1690	k__Bacteria	p__Firmicutes	c__Erysipelotrichia	o__Erysipelotrichales	f__Erysipelotrichaceae	g__Erysipelotrichaceae_UCG-004	s__	0	0	0	1	0	0	0	0	0	0	0	0	0	1	0	0	0	0	0	0	0	1	0	0	0	0	0	0	0	0	0	0	0	0	0	0	0	1	0	0	0	0
OTU_1691	k__Bacteria	p__Bacteroidetes	c__Bacteroidia	o__Bacteroidales	f__Prevotellaceae	g__Prevotella_2	s__	0	2	0	0	0	1	0	0	0	0	0	0	0	1	0	0	0	0	0	0	0	0	0	0	0	0	0	1	0	1	0	2	0	0	0	0	0	0	0	0	0	2
OTU_1692	k__Bacteria	p__Firmicutes	c__Clostridia	o__Clostridiales	f__Ruminococcaceae	g__[Eubacterium]_coprostanoligenes_group	s__	1	0	0	0	0	0	0	0	1	0	0	0	0	0	0	0	0	0	0	0	0	0	0	0	0	0	0	0	0	0	0	0	0	0	0	0	0	0	0	0	0	0
OTU_1693	k__Bacteria	p__Firmicutes	c__Clostridia	o__Clostridiales	f__Ruminococcaceae	Others	Others	0	0	0	0	0	0	0	0	0	0	0	0	0	0	0	0	0	0	0	0	1	0	0	0	0	0	0	0	0	0	0	0	2	0	0	0	0	0	0	1	0	0
OTU_1694	k__Bacteria	p__Proteobacteria	c__Betaproteobacteria	o__Neisseriales	f__Neisseriaceae	Others	Others	0	0	0	5	2	0	0	0	0	0	0	0	0	3	1	0	0	0	0	0	0	0	0	0	0	0	0	0	0	0	0	0	0	0	0	0	0	0	0	0	0	0
OTU_1695	k__Bacteria	p__Firmicutes	c__Erysipelotrichia	o__Erysipelotrichales	f__Erysipelotrichaceae	g__Candidatus_Stoquefichus	s__	0	0	0	0	0	0	0	0	0	0	0	0	0	0	0	0	0	0	0	0	1	0	0	0	0	0	0	0	0	0	0	0	0	0	0	0	0	0	0	0	0	0
OTU_1696	k__Bacteria	p__Bacteroidetes	c__Bacteroidia	o__Bacteroidales	f__Prevotellaceae	g__Prevotellaceae_UCG-004	s__	3	3	2	2	0	2	1	2	2	2	2	3	2	6	2	2	2	8	0	3	1	5	1	2	3	3	1	3	2	2	4	6	2	3	0	3	1	0	1	1	0	1
OTU_1697	k__Bacteria	p__Firmicutes	c__Clostridia	o__Clostridiales	f__Christensenellaceae	g__Christensenellaceae_R-7_group	s__	0	1	1	1	0	2	1	0	4	1	0	2	0	0	3	2	0	0	1	2	0	0	0	0	0	0	0	0	0	0	0	1	0	0	0	0	0	0	1	0	0	0
OTU_1698	k__Bacteria	p__Firmicutes	c__Clostridia	o__Clostridiales	f__Lachnospiraceae	Others	Others	0	0	0	0	0	0	0	0	0	0	0	0	0	0	0	0	0	0	0	0	0	0	0	0	0	0	0	0	0	0	0	0	0	0	0	0	0	0	0	0	0	0
OTU_1699	k__Bacteria	p__Firmicutes	c__Clostridia	o__Clostridiales	f__Ruminococcaceae	Others	Others	0	0	0	0	0	0	1	0	0	1	0	0	0	1	1	0	1	0	0	0	0	0	0	0	0	0	0	0	0	0	0	0	0	0	0	0	0	0	0	0	2	0
OTU_1700	k__Bacteria	p__Firmicutes	c__Clostridia	o__Clostridiales	f__Ruminococcaceae	g__Ruminococcaceae_UCG-014	s__	0	0	0	0	0	0	1	0	1	0	1	0	0	0	0	0	0	0	0	0	0	0	0	0	0	0	0	0	0	2	0	0	0	0	0	1	0	0	0	0	0	0
OTU_1701	k__Bacteria	p__Proteobacteria	c__Gammaproteobacteria	o__Thiotrichales	f__Piscirickettsiaceae	g__	s__	3	0	0	0	0	0	0	0	0	0	3	0	0	0	0	0	0	0	0	0	0	0	0	0	0	0	0	0	0	0	0	0	0	0	0	0	0	0	0	0	0	0
OTU_1702	k__Bacteria	p__Firmicutes	c__Clostridia	o__Clostridiales	f__Lachnospiraceae	g__Coprococcus_1	s__	0	1	0	0	0	1	0	0	4	0	0	0	0	0	0	1	0	1	0	0	0	0	0	0	0	0	0	0	1	1	0	0	0	0	0	0	0	0	0	0	0	0
OTU_1703	k__Bacteria	p__Actinobacteria	c__unidentified_Actinobacteria	o__Micrococcales	f__Demequinaceae	g__Demequina	Others	0	0	0	0	0	0	0	0	0	0	0	0	0	0	0	0	0	0	0	0	0	0	0	0	0	0	0	1	1	0	0	0	0	0	0	0	0	2	0	1	0	0
OTU_1704	k__Bacteria	p__Actinobacteria	c__Coriobacteriia	o__Coriobacteriales	f__Coriobacteriaceae	g__Eggerthella	s__	0	0	0	0	0	0	0	0	1	0	0	0	0	0	0	0	0	0	1	0	0	0	1	0	0	0	0	0	0	0	0	0	0	0	0	0	0	0	0	0	0	0
OTU_1705	k__Bacteria	p__Firmicutes	c__Erysipelotrichia	o__Erysipelotrichales	f__Erysipelotrichaceae	g__Catenibacterium	s__	0	0	0	0	0	0	2	0	0	0	0	0	0	0	0	0	1	0	0	0	0	0	0	0	0	0	1	0	0	0	0	0	0	0	0	0	0	3	0	0	0	0
OTU_1706	k__Bacteria	p__Cyanobacteria	c__Melainabacteria	o__Gastranaerophilales	f__	g__	s__	0	0	0	0	0	0	0	0	0	0	0	0	0	0	0	0	0	0	0	0	0	0	0	0	0	0	0	0	0	0	0	0	0	0	0	0	0	0	0	0	0	1
OTU_1707	k__Bacteria	p__Firmicutes	c__Clostridia	o__Clostridiales	f__Ruminococcaceae	g__Ruminococcaceae_UCG-014	s__	0	0	0	0	0	3	0	0	0	0	2	0	0	0	0	0	1	0	0	0	0	0	0	0	0	0	0	0	0	0	0	0	0	0	0	0	0	0	0	0	0	0
OTU_1708	k__Bacteria	p__Proteobacteria	c__Alphaproteobacteria	o__Rhizobiales	f__Methylobacteriaceae	g__Microvirga	s__	0	1	0	0	1	1	0	3	1	0	0	1	1	0	0	3	1	0	1	0	0	0	0	0	0	0	0	0	0	0	0	0	0	0	1	0	1	0	0	0	0	2
OTU_1709	k__Bacteria	p__Cyanobacteria	c__Melainabacteria	o__Gastranaerophilales	f__	g__	s__	0	0	0	0	0	0	0	0	0	0	1	0	0	1	0	0	0	0	0	0	0	0	0	0	0	0	0	0	0	0	0	0	0	0	1	0	0	0	0	0	0	0
OTU_1710	k__Bacteria	p__Tenericutes	c__Mollicutes	o__Mollicutes_RF9	f__	g__	s__	0	0	0	0	0	0	0	0	0	0	0	0	0	0	0	0	0	0	0	0	0	0	0	1	0	1	0	0	0	0	0	0	0	0	0	0	0	0	0	1	0	8
OTU_1711	k__Bacteria	p__Actinobacteria	c__unidentified_Actinobacteria	o__Actinomycetales	f__Actinomycetaceae	Others	Others	0	0	0	0	0	0	0	0	0	0	0	0	0	0	0	0	0	0	0	0	0	0	0	0	0	0	0	0	0	0	0	0	0	0	0	0	0	1	0	0	0	1
OTU_1712	k__Bacteria	p__Bacteroidetes	c__Bacteroidia	o__Bacteroidales	f__Rikenellaceae	g__Rikenellaceae_RC9_gut_group	s__	1	0	0	1	0	2	1	1	1	0	0	0	0	0	0	0	0	0	0	0	0	0	0	0	0	0	0	0	0	0	0	0	0	0	0	0	0	0	0	0	0	0
OTU_1713	k__Bacteria	p__Tenericutes	c__Mollicutes	o__Mollicutes_RF9	f__	g__	s__	0	0	0	1	0	0	2	0	0	0	0	0	0	0	0	0	1	0	2	0	0	0	0	1	0	0	0	0	0	0	0	0	0	0	0	1	0	0	0	0	0	0
OTU_1714	k__Bacteria	p__Firmicutes	c__Clostridia	o__Clostridiales	f__Clostridiaceae_3	g__Clostridiisalibacter	s__	4	0	0	0	0	0	0	0	0	0	4	0	0	0	0	0	0	0	0	0	0	0	0	0	0	0	0	0	0	0	0	0	0	0	0	0	0	0	0	0	0	0
OTU_1715	k__Bacteria	p__Cyanobacteria	c__Chloroplast	o__unidentified_Chloroplast	f__unidentified_Chloroplast	g__unidentified_Chloroplast	s__Virgulinella_fragilis	0	0	0	0	0	0	0	0	0	0	1	3	1	0	1	1	2	2	0	0	0	0	0	0	0	0	0	0	0	0	0	0	0	0	0	0	0	0	0	0	0	0
OTU_1716	k__Bacteria	p__Firmicutes	c__Bacilli	o__Lactobacillales	f__Carnobacteriaceae	g__Atopostipes	s__	0	0	0	0	0	0	0	0	0	0	0	0	0	0	0	0	0	0	0	0	0	0	0	1	0	0	0	39	33	52	0	0	0	0	0	0	0	15	37	37	0	0
OTU_1717	k__Bacteria	p__Saccharibacteria	c__unidentified_Saccharibacteria	o__unidentified_Saccharibacteria	f__unidentified_Saccharibacteria	g__Candidatus_Saccharimonas	s__	0	0	0	0	0	0	0	0	0	0	0	0	0	0	0	0	0	0	0	2	0	0	4	0	0	1	0	3	0	0	3	0	1	0	1	0	0	0	1	0	0	9
OTU_1718	k__Bacteria	p__Firmicutes	c__Clostridia	o__Clostridiales	f__Peptococcaceae	g__	s__	0	0	0	0	0	0	0	0	0	0	0	1	0	0	0	0	1	0	0	0	1	0	1	0	0	0	0	0	0	0	0	0	0	0	0	0	0	0	0	0	0	0
OTU_1719	k__Bacteria	p__Firmicutes	c__Erysipelotrichia	o__Erysipelotrichales	f__Erysipelotrichaceae	Others	Others	0	0	0	1	0	1	0	0	0	0	0	0	0	1	0	0	0	0	0	0	0	0	0	0	0	0	0	0	0	0	0	0	0	0	0	0	0	1	0	0	0	0
OTU_1720	k__Bacteria	p__Bacteroidetes	c__Bacteroidia	o__Bacteroidales	f__Rikenellaceae	g__Rikenellaceae_RC9_gut_group	s__	0	1	2	0	0	1	0	0	0	0	0	0	1	0	0	0	0	0	0	0	0	0	0	0	0	0	0	0	0	0	0	0	0	0	0	0	0	0	0	0	0	0
OTU_1721	k__Bacteria	p__Firmicutes	c__Clostridia	o__Clostridiales	f__Ruminococcaceae	g__Anaerotruncus	Others	0	0	0	0	0	0	0	0	0	0	0	0	0	0	0	0	0	0	0	0	0	0	0	0	0	0	0	0	0	0	0	0	0	0	0	0	0	0	0	0	1	0
OTU_1722	k__Bacteria	p__Tenericutes	c__Mollicutes	o__Mollicutes_RF9	f__	g__	s__	0	1	0	2	1	0	0	0	0	1	1	0	0	0	0	0	1	0	0	0	0	0	0	0	0	0	0	0	1	0	0	0	0	0	0	0	3	0	0	0	0	6
OTU_1723	k__Bacteria	p__Firmicutes	c__Clostridia	o__Clostridiales	f__Ruminococcaceae	g__Ruminococcaceae_UCG-010	s__	2	6	2	5	3	5	2	2	2	0	2	4	2	2	2	5	3	2	2	0	2	4	0	1	6	2	2	3	1	3	3	2	6	1	1	1	1	5	2	4	1	0
OTU_1724	k__Bacteria	p__Firmicutes	c__Clostridia	o__Clostridiales	f__Ruminococcaceae	g__Candidatus_Soleaferrea	s__	1	0	0	0	0	1	0	0	2	2	0	0	0	0	0	0	0	0	0	0	0	0	0	0	1	0	0	0	0	0	0	0	0	0	0	1	0	0	1	0	0	0
OTU_1725	k__Bacteria	p__Firmicutes	c__Clostridia	o__Clostridiales	f__Lachnospiraceae	g__Lachnospiraceae_UCG-002	s__	0	1	0	0	0	0	0	0	1	0	0	1	0	0	1	1	1	0	0	1	1	0	0	0	0	0	0	0	0	0	0	0	0	0	0	0	0	0	1	2	0	0
OTU_1726	k__Bacteria	p__Bacteroidetes	c__Bacteroidia	o__Bacteroidales	f__Rikenellaceae	g__hoa5-07d05_gut_group	s__	0	0	1	0	0	1	0	1	1	0	0	0	0	0	0	1	0	0	0	0	0	0	0	0	0	0	0	0	0	0	0	0	0	0	0	0	0	0	0	0	0	0
OTU_1727	k__Bacteria	p__Firmicutes	c__Clostridia	o__Clostridiales	f__Lachnospiraceae	Others	Others	23	25	14	10	20	19	19	21	19	23	26	27	21	25	19	24	24	25	28	21	16	20	18	23	13	9	12	13	13	11	11	15	9	17	17	17	18	11	11	10	46	74
OTU_1728	k__Bacteria	p__Firmicutes	c__Clostridia	o__Clostridiales	f__Lachnospiraceae	g__[Eubacterium]_cellulosolvens_group	s__	0	0	0	0	1	0	0	0	1	0	0	0	0	0	1	0	2	0	1	0	0	0	0	0	0	0	0	0	0	0	0	0	0	0	0	0	0	0	0	0	0	0
OTU_1729	k__Bacteria	p__Firmicutes	c__Erysipelotrichia	o__Erysipelotrichales	f__Erysipelotrichaceae	g__Erysipelotrichaceae_UCG-004	s__	0	0	0	0	0	0	0	0	0	0	0	0	0	0	0	0	0	0	0	1	0	0	0	0	0	0	0	0	0	0	0	1	0	0	0	0	0	0	0	0	0	0
OTU_1730	k__Bacteria	p__Firmicutes	c__Clostridia	o__Clostridiales	f__Ruminococcaceae	g__[Eubacterium]_coprostanoligenes_group	s__	33	37	27	20	46	12	34	34	23	32	29	33	26	33	38	25	38	33	21	33	40	24	23	50	33	21	15	21	29	29	26	41	23	34	19	23	9	17	17	25	6	94
OTU_1731	k__Bacteria	p__Firmicutes	c__Clostridia	o__Clostridiales	f__Lachnospiraceae	g__Lachnospiraceae_NK3A20_group	s__	0	0	0	0	0	0	0	0	0	0	0	0	0	0	0	0	0	0	0	0	0	0	1	0	0	0	0	0	0	0	0	0	0	1	0	0	0	0	0	0	0	0
OTU_1732	k__Bacteria	p__Firmicutes	c__Clostridia	o__Clostridiales	f__Ruminococcaceae	Others	Others	0	0	3	0	0	0	0	1	0	0	0	2	0	1	0	0	0	0	1	0	0	0	0	0	0	0	0	0	0	0	0	0	0	0	0	0	0	0	0	0	0	0
OTU_1733	k__Bacteria	p__Actinobacteria	c__unidentified_Actinobacteria	o__Micrococcales	Others	Others	Others	0	0	0	0	0	0	0	0	0	0	0	0	0	0	0	0	0	0	0	0	0	1	0	0	0	0	0	1	2	0	0	0	1	0	0	0	0	1	1	1	0	0
OTU_1734	k__Bacteria	p__Firmicutes	c__Clostridia	o__Clostridiales	f__Lachnospiraceae	Others	Others	0	0	0	1	1	0	0	2	1	0	0	0	0	0	0	0	0	2	0	0	0	0	0	0	0	0	0	0	0	0	0	0	0	1	0	0	0	2	0	0	1	0
OTU_1735	k__Bacteria	p__Firmicutes	c__Clostridia	o__Clostridiales	f__Ruminococcaceae	g__[Eubacterium]_coprostanoligenes_group	s__	0	0	1	0	0	0	0	1	1	0	0	0	0	0	2	0	0	0	0	0	0	0	0	0	0	0	0	0	0	0	0	0	0	0	0	0	0	0	0	0	0	0
OTU_1736	k__Bacteria	p__Firmicutes	c__Erysipelotrichia	o__Erysipelotrichales	f__Erysipelotrichaceae	Others	Others	1	1	0	0	1	1	0	0	1	1	0	1	0	0	2	2	0	0	0	2	2	1	1	0	0	1	0	3	1	1	0	0	0	0	0	0	1	0	0	0	0	0
OTU_1737	k__Bacteria	p__Tenericutes	c__Mollicutes	o__Anaeroplasmatales	f__Anaeroplasmataceae	g__Anaeroplasma	s__	0	0	0	0	0	0	0	0	0	0	0	0	0	0	0	0	0	0	0	0	0	0	0	0	0	0	0	0	0	0	0	0	0	0	0	0	1	0	0	0	0	0
OTU_1738	k__Bacteria	p__Firmicutes	c__Clostridia	o__Clostridiales	f__Ruminococcaceae	Others	Others	0	0	0	0	0	0	0	0	0	0	0	0	0	3	0	0	0	0	0	0	0	0	0	0	0	0	0	0	0	0	0	1	0	0	0	0	0	0	0	0	0	0
OTU_1739	k__Bacteria	p__Proteobacteria	c__Gammaproteobacteria	o__Oceanospirillales	f__Halomonadaceae	g__Kushneria	s__Kushneria_indalinina	0	0	0	0	0	0	0	0	0	0	0	0	0	0	0	0	0	0	0	0	0	0	0	0	0	0	0	0	0	0	0	0	0	0	0	0	0	0	0	0	0	0
OTU_1740	k__Bacteria	p__Firmicutes	c__Clostridia	o__Clostridiales	f__Ruminococcaceae	g__Ruminiclostridium_5	s__	0	0	0	0	0	0	0	0	0	0	3	0	0	0	0	0	0	0	0	0	0	0	0	0	0	0	0	0	0	0	0	0	0	0	0	0	0	0	0	0	11	0
OTU_1741	k__Bacteria	p__Bacteroidetes	c__Sphingobacteriia	o__Sphingobacteriales	f__Sphingobacteriaceae	g__Sphingobacterium	s__	0	0	0	0	0	0	0	0	0	0	0	0	0	0	0	0	0	0	0	0	0	0	0	0	0	0	0	0	0	1	0	0	0	0	0	0	0	0	0	0	0	0
OTU_1742	k__Bacteria	p__Firmicutes	c__Clostridia	o__Clostridiales	f__Clostridiales_vadinBB60_group	g__	s__	0	0	0	0	0	0	0	0	0	0	0	0	0	1	0	0	0	0	0	0	1	0	0	0	0	0	0	0	0	0	0	2	0	0	0	0	0	0	0	0	0	0
OTU_1743	k__Bacteria	p__Actinobacteria	c__unidentified_Actinobacteria	o__Frankiales	f__Geodermatophilaceae	g__Geodermatophilus	s__	0	0	0	0	0	0	0	3	0	0	0	0	0	0	0	0	0	0	0	0	1	1	1	0	0	0	0	0	0	0	0	0	1	0	0	0	0	1	0	0	0	0
OTU_1744	k__Bacteria	p__Firmicutes	c__Clostridia	o__Clostridiales	f__Ruminococcaceae	g__Ruminiclostridium_9	s__	0	0	0	0	0	0	0	0	0	0	0	0	0	0	0	0	0	0	0	0	0	0	0	0	0	0	0	0	0	0	0	0	0	0	0	0	0	0	0	0	0	0
OTU_1745	k__Bacteria	p__Firmicutes	c__Clostridia	o__Clostridiales	f__Clostridiales_vadinBB60_group	g__	s__	0	0	0	0	0	0	0	0	0	0	0	0	0	0	0	0	0	0	0	0	0	0	0	0	0	0	0	0	0	0	0	0	1	0	1	0	0	0	0	0	0	0
OTU_1746	k__Bacteria	p__Verrucomicrobia	c__Verrucomicrobiae	o__Verrucomicrobiales	f__Verrucomicrobiaceae	g__Akkermansia	s__	0	1	0	1	2	1	0	0	2	2	0	1	1	1	1	0	1	2	5	1	0	0	3	0	2	0	2	2	2	0	0	0	0	0	0	0	3	0	45	6	0	0
OTU_1747	k__Bacteria	p__Firmicutes	c__Erysipelotrichia	o__Erysipelotrichales	f__Erysipelotrichaceae	g__Catenisphaera	s__	0	1	0	0	2	0	0	0	2	4	0	0	0	0	0	0	0	1	0	0	0	0	0	1	0	0	0	1	0	0	0	0	0	0	0	0	0	0	0	0	0	0
OTU_1748	k__Bacteria	p__Firmicutes	c__Clostridia	o__Clostridiales	f__Ruminococcaceae	Others	Others	0	0	0	0	0	0	0	0	0	0	0	0	0	0	0	0	0	0	0	0	0	0	0	0	1	0	0	0	0	0	0	0	0	0	0	0	0	0	0	0	0	0
OTU_1749	k__Bacteria	p__Firmicutes	c__Clostridia	o__Clostridiales	f__Lachnospiraceae	g__Oribacterium	s__Oribacterium_sp._4C51CB	0	0	0	1	0	1	0	0	0	0	0	1	0	0	1	1	1	0	0	0	0	0	0	1	0	0	0	0	0	0	1	0	0	0	0	0	0	0	0	0	0	0
OTU_1750	k__Bacteria	p__Proteobacteria	c__Alphaproteobacteria	o__Rhodospirillales	f__Acetobacteraceae	g__Roseomonas	Others	0	0	1	2	0	0	0	0	0	0	0	0	0	0	0	0	0	0	2	0	0	0	0	0	0	0	0	0	0	0	0	0	1	0	0	0	0	0	0	0	0	0
OTU_1751	k__Bacteria	p__Firmicutes	c__Clostridia	o__Clostridiales	Others	Others	Others	0	0	0	0	2	0	0	0	0	0	0	0	0	1	0	0	0	0	0	0	1	0	0	0	0	0	0	0	0	0	0	0	0	0	0	0	0	0	0	0	0	0
OTU_1752	k__Bacteria	p__Tenericutes	c__Mollicutes	o__NB1-n	f__	g__	s__	0	0	0	0	0	0	0	0	0	0	0	0	0	1	0	0	0	0	0	0	0	0	0	0	0	0	0	0	1	1	0	0	1	0	0	2	0	0	0	0	0	3
OTU_1753	k__Bacteria	p__Firmicutes	c__Clostridia	o__Clostridiales	f__Ruminococcaceae	g__[Eubacterium]_coprostanoligenes_group	s__	0	0	0	0	0	0	0	0	0	0	0	0	0	0	0	0	0	0	0	0	0	0	0	0	0	0	0	1	1	0	0	0	0	0	0	0	0	0	0	0	0	0
OTU_1754	k__Bacteria	p__Cyanobacteria	c__Melainabacteria	o__Gastranaerophilales	f__	g__	s__	0	0	0	0	0	0	0	0	0	0	0	0	0	0	0	4	0	0	1	0	0	0	0	0	0	0	0	0	0	0	0	0	0	0	0	1	1	0	0	1	0	0
OTU_1755	k__Bacteria	p__Bacteroidetes	c__Bacteroidia	o__Bacteroidales	f__Rikenellaceae	g__Rikenellaceae_RC9_gut_group	s__	25	15	27	14	23	20	18	24	13	29	21	15	25	20	22	27	22	42	22	26	24	6	17	8	4	17	3	9	4	7	4	2	4	5	7	20	3	4	33	16	0	0
OTU_1756	k__Bacteria	p__Bacteroidetes	c__Bacteroidia	o__Bacteroidales	f__Rikenellaceae	g__Rikenellaceae_RC9_gut_group	s__	9	23	18	12	11	13	18	15	10	12	6	30	15	8	8	10	17	15	5	11	37	7	3	7	15	10	10	14	6	13	14	8	2	20	1	5	1	11	13	1	0	0
OTU_1757	k__Bacteria	p__Firmicutes	c__Clostridia	o__Clostridiales	f__Ruminococcaceae	g__Ruminococcaceae_UCG-010	s__	38	36	34	21	36	30	42	30	28	30	32	29	36	30	46	29	35	25	26	30	29	32	29	27	23	17	15	18	19	22	11	23	21	24	41	31	29	38	24	20	1	2
OTU_1758	k__Bacteria	p__Proteobacteria	c__Betaproteobacteria	o__Burkholderiales	f__Alcaligenaceae	Others	Others	0	0	0	0	0	0	0	0	0	0	0	0	0	0	0	0	0	0	0	0	0	0	0	0	0	0	0	0	0	1	0	0	0	0	0	0	0	0	1	0	0	0
OTU_1759	k__Bacteria	p__Firmicutes	c__Clostridia	o__Clostridiales	f__Clostridiales_vadinBB60_group	g__	s__	3	3	6	4	4	2	0	2	3	3	3	3	6	6	4	5	5	6	5	0	1	7	1	3	4	2	2	3	2	4	3	5	2	2	1	4	3	5	2	3	0	0
OTU_1760	k__Bacteria	p__Actinobacteria	c__Coriobacteriia	o__Coriobacteriales	f__Coriobacteriaceae	g__	s__	0	0	1	0	0	0	2	0	0	0	1	1	0	0	0	2	0	1	0	0	0	0	0	0	0	0	0	0	0	0	0	0	0	0	0	0	0	0	0	0	0	0
OTU_1761	k__Bacteria	p__Firmicutes	c__Clostridia	o__Clostridiales	f__Ruminococcaceae	g__Ruminococcaceae_UCG-013	s__	0	1	0	2	0	2	0	0	0	0	0	1	0	0	0	4	2	0	2	0	0	0	0	0	0	0	0	1	0	0	0	0	1	1	1	0	0	0	2	2	0	1
OTU_1762	k__Bacteria	p__Thermomicrobia	c__unidentified_Thermomicrobia	o__JG30-KF-CM45	f__	g__	s__	0	0	0	0	0	0	0	0	0	0	0	0	0	0	0	0	0	0	0	0	0	0	0	0	0	0	0	0	0	0	0	0	0	0	0	0	0	0	0	0	0	0
OTU_1763	k__Bacteria	p__Actinobacteria	c__Coriobacteriia	o__Coriobacteriales	f__Coriobacteriaceae	Others	Others	0	0	0	0	0	0	0	0	0	0	0	0	1	0	0	0	0	0	0	0	1	0	0	0	0	0	0	0	0	0	0	1	0	0	0	0	0	0	0	0	0	0
OTU_1764	k__Bacteria	p__Firmicutes	c__Clostridia	o__Clostridiales	f__Ruminococcaceae	Others	Others	0	0	0	0	1	0	0	0	0	0	0	0	0	0	0	0	0	0	0	1	0	0	0	0	0	0	0	0	0	0	0	0	0	0	0	0	0	0	0	0	0	0
OTU_1765	k__Bacteria	p__Proteobacteria	c__Alphaproteobacteria	o__Rhodospirillales	f__Rhodospirillaceae	g__unidentified_Rhodospirillaceae	s__Alphaproteobacteria_bacterium_canine_oral_taxon_081	0	0	0	0	0	3	1	0	1	1	0	1	0	0	1	0	0	0	0	0	0	0	0	0	0	0	0	0	0	0	0	0	0	0	0	0	0	0	0	0	0	0
OTU_1766	k__Bacteria	p__Proteobacteria	c__Deltaproteobacteria	o__Desulfovibrionales	f__Desulfovibrionaceae	g__Desulfovibrio	Others	2	0	0	0	0	0	0	0	0	0	4	0	0	0	0	0	0	0	0	0	0	0	0	0	0	0	0	0	0	0	0	0	0	0	0	0	0	0	0	0	0	0
OTU_1767	k__Bacteria	p__Firmicutes	c__Bacilli	o__Bacillales	f__Paenibacillaceae	g__Saccharibacillus	Others	0	0	0	0	0	0	0	0	0	0	0	0	0	0	0	0	0	0	0	0	0	0	0	0	0	0	0	0	0	0	0	0	0	0	0	0	0	0	0	0	0	0
OTU_1768	k__Bacteria	p__Proteobacteria	c__Alphaproteobacteria	o__Rhodospirillales	f__Acetobacteraceae	g__Roseomonas	s__	0	0	0	0	0	0	0	0	0	0	0	0	0	0	0	0	0	0	0	0	0	0	0	1	0	0	0	0	0	0	0	0	0	1	0	0	0	0	0	0	3	0
OTU_1769	k__Bacteria	p__Tenericutes	c__Mollicutes	o__Mollicutes_RF9	f__	g__	s__	0	0	0	0	0	0	0	0	0	0	0	0	0	0	0	0	0	0	0	0	0	0	0	0	0	1	0	0	0	0	0	0	0	0	0	0	0	0	0	0	0	2
OTU_1770	k__Bacteria	p__Bacteroidetes	c__Bacteroidia	o__Bacteroidales	f__Rikenellaceae	g__Alistipes	s__	1	0	0	4	4	1	0	3	1	0	0	0	0	0	0	0	0	0	0	0	0	0	0	0	0	0	0	0	0	0	0	0	0	0	0	0	0	0	0	0	0	0
OTU_1771	k__Bacteria	p__Actinobacteria	c__unidentified_Actinobacteria	o__Actinomycetales	f__Actinomycetaceae	g__Flaviflexus	s__	0	0	0	0	0	0	0	0	0	0	0	0	0	0	0	0	0	0	0	0	0	0	0	0	0	0	0	1	0	1	0	0	0	0	0	0	0	0	0	1	0	0
OTU_1772	k__Bacteria	p__Firmicutes	c__Bacilli	o__Bacillales	f__Paenibacillaceae	g__Ammoniphilus	s__	0	0	0	0	0	0	0	0	0	0	0	0	0	0	0	0	0	0	0	0	0	0	0	0	0	0	0	0	0	1	0	0	0	0	0	0	0	0	0	0	0	0
OTU_1773	k__Bacteria	p__Firmicutes	c__Bacilli	o__Bacillales	f__Bacillaceae	g__	s__	0	0	0	0	0	0	0	0	0	0	0	0	0	0	0	0	0	0	0	0	0	0	0	0	0	0	0	2	3	4	0	0	0	0	0	0	0	1	1	2	0	0
OTU_1774	k__Bacteria	p__Actinobacteria	c__unidentified_Actinobacteria	o__Propionibacteriales	f__Propionibacteriaceae	g__Tessaracoccus	Others	0	0	0	0	0	0	0	0	0	0	0	0	0	0	0	0	0	0	0	0	0	0	0	0	0	0	0	2	0	0	0	0	0	0	0	0	0	0	0	1	0	0
OTU_1775	k__Bacteria	p__Firmicutes	c__Clostridia	o__Clostridiales	f__Ruminococcaceae	g__Ruminococcaceae_UCG-010	s__	0	0	0	1	0	2	1	1	0	0	0	0	0	1	0	1	1	1	0	1	0	0	0	0	0	0	0	0	0	0	0	0	0	0	0	0	0	0	0	0	0	0
OTU_1776	k__Bacteria	p__Actinobacteria	c__unidentified_Actinobacteria	o__Micrococcales	f__Microbacteriaceae	g__Curtobacterium	s__Curtobacterium_herbarum	0	0	0	0	0	0	0	1	1	2	0	0	0	0	1	0	0	0	0	1	0	0	0	0	0	0	0	0	0	0	0	0	0	0	0	0	0	0	0	0	0	0
OTU_1777	k__Bacteria	p__Firmicutes	c__Clostridia	o__Clostridiales	f__Peptococcaceae	Others	Others	0	0	1	0	0	0	0	0	0	0	0	0	0	0	0	0	0	0	0	0	0	0	1	0	0	0	0	0	0	0	0	0	0	1	0	1	1	0	2	0	0	0
OTU_1778	k__Bacteria	p__Firmicutes	c__Clostridia	o__Clostridiales	f__Lachnospiraceae	g__Roseburia	s__	0	2	1	1	1	1	3	3	12	4	0	0	0	0	0	3	1	3	13	1	0	2	4	4	4	4	8	6	5	6	2	3	5	3	3	1	1	2	2	2	243	12
OTU_1779	k__Bacteria	p__Firmicutes	c__Clostridia	o__Clostridiales	f__Ruminococcaceae	Others	Others	0	0	0	1	0	0	0	0	0	0	0	0	0	0	0	0	0	0	0	0	0	0	0	0	0	0	0	0	0	0	0	0	0	0	0	1	0	0	0	0	0	0
OTU_1780	k__Bacteria	p__Bacteroidetes	c__Bacteroidia	o__Bacteroidales	f__Bacteroidales_S24-7_group	g__	s__	0	0	0	0	0	0	0	0	0	0	0	0	0	0	0	0	0	0	0	0	0	0	0	0	0	0	0	0	0	0	0	0	0	0	0	0	0	0	0	0	0	0
OTU_1781	k__Bacteria	p__Bacteroidetes	c__Bacteroidia	o__Bacteroidales	f__Bacteroidales_S24-7_group	g__	s__	0	0	0	0	0	0	0	0	0	0	0	0	0	0	0	0	0	0	0	0	0	0	0	0	0	0	0	0	0	0	0	0	0	0	0	0	0	0	0	0	1	0
OTU_1782	k__Bacteria	p__Bacteroidetes	c__Bacteroidia	o__Bacteroidales	f__Prevotellaceae	g__Prevotellaceae_NK3B31_group	s__	0	0	0	0	0	0	0	0	5	0	0	0	0	0	0	0	0	0	4	0	0	0	0	0	0	0	0	0	0	0	0	0	0	0	0	0	0	0	0	0	0	0
OTU_1783	k__Bacteria	p__Tenericutes	c__Mollicutes	o__Mollicutes_RF9	f__	g__	s__	0	0	2	1	2	1	1	2	2	0	1	0	0	0	1	1	1	0	2	2	3	1	0	0	0	0	1	0	0	0	0	1	1	1	1	1	1	2	0	0	3	0
OTU_1784	k__Bacteria	p__Firmicutes	c__Clostridia	o__Clostridiales	f__Clostridiales_vadinBB60_group	g__	s__	0	1	0	0	0	0	0	0	0	0	0	0	0	0	0	0	0	0	0	0	0	0	0	0	0	0	0	0	0	0	0	0	0	0	0	1	0	0	0	0	0	0
OTU_1785	k__Bacteria	p__Proteobacteria	c__Gammaproteobacteria	o__Legionellales	f__Coxiellaceae	g__Coxiella	s__	0	0	1	0	1	2	0	0	0	0	0	0	0	0	0	2	0	0	1	0	0	0	0	0	0	0	0	0	0	0	0	0	0	0	0	0	0	0	0	0	0	0
OTU_1786	k__Bacteria	p__Firmicutes	c__Clostridia	o__Clostridiales	f__Lachnospiraceae	g__Syntrophococcus	s__	0	0	0	0	0	0	0	0	0	0	0	0	0	0	0	1	0	0	0	0	1	0	0	0	0	0	0	0	0	0	0	0	0	0	0	0	0	0	0	0	0	0
OTU_1787	k__Bacteria	p__Thermomicrobia	c__unidentified_Thermomicrobia	o__JG30-KF-CM45	f__	g__	s__	0	0	0	0	0	0	0	0	0	0	0	0	0	0	0	0	0	0	0	0	0	2	0	0	0	0	0	2	0	0	0	0	0	0	0	0	0	0	0	2	0	0
OTU_1788	k__Bacteria	p__Firmicutes	c__Clostridia	o__Clostridiales	f__Lachnospiraceae	g__	s__	0	0	0	0	0	0	0	0	0	0	0	0	0	0	0	0	0	0	0	0	0	0	0	0	0	0	0	0	0	0	0	0	0	0	0	0	0	0	0	0	2	0
OTU_1789	k__Bacteria	p__Bacteroidetes	c__Bacteroidia	o__Bacteroidales	f__Prevotellaceae	g__Prevotella	s__Prevotella_aurantiaca	0	0	0	0	0	0	0	0	0	1	0	0	0	0	0	0	0	0	0	1	0	0	0	0	0	0	0	0	0	0	0	0	0	0	0	0	0	0	0	0	0	0
OTU_1790	k__Bacteria	p__Firmicutes	c__Clostridia	o__Clostridiales	f__Lachnospiraceae	Others	Others	0	0	2	0	0	0	0	0	0	1	0	0	0	0	0	0	1	0	0	0	0	0	0	0	0	0	0	0	0	0	0	0	0	0	0	0	0	0	0	0	0	0
OTU_1791	k__Bacteria	p__Firmicutes	c__Erysipelotrichia	o__Erysipelotrichales	f__Erysipelotrichaceae	g__Solobacterium	Others	0	0	0	0	0	0	0	0	0	0	0	0	0	0	0	0	0	0	0	0	0	1	0	0	0	0	0	0	0	0	0	0	0	0	0	0	0	0	0	0	1	0
OTU_1792	k__Bacteria	p__Firmicutes	c__Clostridia	o__Clostridiales	f__Christensenellaceae	g__Christensenellaceae_R-7_group	Others	0	0	0	0	0	0	0	0	0	0	0	0	0	0	0	0	0	0	1	0	0	0	0	0	0	0	0	0	0	0	0	0	0	0	0	0	0	0	0	0	0	0
OTU_1793	k__Bacteria	p__Tenericutes	c__Mollicutes	o__NB1-n	f__	g__	s__	2	0	0	0	0	0	0	0	0	0	2	0	0	0	0	0	0	0	0	0	0	0	0	0	0	0	0	0	0	0	0	0	0	0	0	0	0	0	0	0	0	0
OTU_1794	k__Bacteria	Others	Others	Others	Others	Others	Others	2	0	0	1	0	0	0	0	0	0	0	0	0	0	0	0	0	2	0	0	0	0	0	0	0	0	0	0	1	0	0	0	1	0	0	0	0	0	0	0	0	0
OTU_1795	k__Bacteria	p__Actinobacteria	c__Coriobacteriia	o__Coriobacteriales	f__Coriobacteriaceae	Others	Others	0	0	0	0	0	0	0	0	0	0	0	0	0	0	0	0	0	0	3	1	0	0	0	1	0	0	0	0	0	0	1	1	1	0	0	0	0	0	0	0	0	0
OTU_1796	k__Bacteria	p__Firmicutes	c__Clostridia	o__Clostridiales	f__Lachnospiraceae	Others	Others	0	0	0	0	0	0	0	0	0	0	0	0	0	0	0	0	0	0	0	0	0	2	0	0	0	0	0	0	0	0	0	0	0	0	0	0	0	0	0	0	0	0
OTU_1797	k__Bacteria	p__Firmicutes	c__Clostridia	o__Clostridiales	f__Ruminococcaceae	Others	Others	1	0	0	0	0	0	1	0	0	1	0	0	0	0	0	0	0	0	0	0	0	0	1	0	0	0	0	0	0	0	0	0	0	0	0	0	0	0	0	0	0	0
OTU_1798	k__Bacteria	p__Firmicutes	c__Bacilli	o__Lactobacillales	f__Lactobacillaceae	g__Lactobacillus	s__Lactobacillus_amylovorus	1	1	0	0	0	0	0	0	2	4	0	0	1	0	0	0	0	0	0	1	0	0	0	0	0	0	0	0	0	0	0	0	0	0	0	0	0	0	0	0	0	0
OTU_1799	k__Bacteria	p__Bacteroidetes	c__Bacteroidia	o__Bacteroidales	f__Porphyromonadaceae	g__Porphyromonas	s__Porphyromonas_endodontalis	0	0	0	0	0	0	0	0	1	1	0	0	0	0	0	0	0	0	2	1	0	0	0	0	0	0	0	0	0	0	0	0	0	0	0	0	0	0	0	0	0	0
OTU_1800	k__Bacteria	p__Bacteroidetes	c__Bacteroidia	o__Bacteroidales	f__Bacteroidales_S24-7_group	g__	s__	0	0	0	0	0	0	0	1	0	0	0	0	0	0	0	0	0	0	0	0	0	0	0	0	0	0	0	0	0	0	0	0	0	0	1	0	0	0	0	0	0	0
OTU_1801	k__Bacteria	p__Proteobacteria	c__Alphaproteobacteria	o__Rickettsiales	f__unidentified_Rickettsiales	g__Candidatus_Hepatincola	s__	0	0	0	0	0	0	0	0	0	0	0	0	0	0	0	0	0	0	0	0	0	0	0	0	2	0	0	0	0	0	0	0	0	0	0	0	0	0	0	0	0	0
OTU_1802	k__Bacteria	Others	Others	Others	Others	Others	Others	1	1	0	2	2	0	1	0	2	0	2	0	1	2	0	1	2	0	2	0	1	0	1	0	1	0	1	0	2	0	0	1	2	1	1	1	0	1	0	2	0	0
OTU_1803	k__Bacteria	Others	Others	Others	Others	Others	Others	0	0	0	0	0	0	0	0	0	0	0	0	0	0	0	0	0	0	0	0	0	0	0	0	0	0	0	0	0	0	1	0	0	0	0	0	0	0	0	0	0	0
OTU_1804	k__Bacteria	p__Proteobacteria	c__Gammaproteobacteria	o__Enterobacteriales	f__Enterobacteriaceae	g__Proteus	s__Proteus_mirabilis	0	0	0	0	0	0	0	0	0	2	0	0	0	0	0	0	0	0	0	2	0	0	0	1	0	0	0	0	0	0	0	0	0	1	0	0	0	0	0	0	0	0
OTU_1805	k__Bacteria	p__Firmicutes	c__Clostridia	o__Clostridiales	f__Clostridiales_vadinBB60_group	g__	s__	0	0	0	0	0	1	0	0	0	0	0	0	0	0	0	0	1	0	0	0	1	0	0	0	0	1	0	0	1	0	0	0	0	0	0	0	0	0	0	0	0	0
OTU_1806	k__Bacteria	Others	Others	Others	Others	Others	Others	1	1	0	0	0	0	0	1	1	0	0	0	0	0	0	2	0	1	0	0	0	0	1	0	1	0	0	1	0	0	0	1	0	1	0	0	1	0	0	1	0	0
OTU_1807	k__Bacteria	p__Verrucomicrobia	c__WCHB1-41	o__	f__	g__	s__	2	0	0	0	0	0	0	0	0	0	0	0	0	0	0	0	0	1	0	0	0	0	0	0	0	0	0	0	0	0	0	0	0	0	0	0	0	0	0	0	0	0
OTU_1808	k__Bacteria	p__Firmicutes	c__Clostridia	o__Clostridiales	f__Ruminococcaceae	Others	Others	0	0	0	0	0	0	0	1	0	0	0	0	0	0	0	0	0	0	0	0	0	0	0	1	1	0	0	0	0	0	0	0	0	0	0	0	0	0	0	0	0	0
OTU_1809	k__Bacteria	p__Firmicutes	c__Clostridia	o__Clostridiales	f__Lachnospiraceae	Others	Others	7	7	4	6	4	3	3	8	9	3	4	8	2	4	8	7	4	2	2	4	5	3	5	2	4	4	2	4	2	4	4	5	5	5	3	4	3	4	6	4	5	3
OTU_1810	k__Bacteria	Others	Others	Others	Others	Others	Others	0	1	0	0	1	0	1	1	0	0	0	0	0	0	0	0	1	1	0	1	0	0	1	0	0	0	0	0	0	0	0	0	1	0	0	0	0	1	0	1	0	0
OTU_1811	k__Bacteria	p__Firmicutes	c__Clostridia	o__Clostridiales	Others	Others	Others	5	3	5	1	4	5	3	5	3	4	2	4	1	3	3	3	4	4	0	2	3	4	5	4	2	0	1	3	4	2	3	1	3	4	4	0	1	2	5	2	5	1
OTU_1812	k__Bacteria	p__Bacteroidetes	c__Bacteroidia	o__Bacteroidales	f__Bacteroidaceae	g__Bacteroides	s__	0	2	0	0	0	4	2	1	0	0	0	0	0	0	0	2	2	0	0	0	0	0	0	0	0	0	0	0	0	0	0	0	0	0	0	0	0	0	0	0	0	0
OTU_1813	k__Bacteria	p__Firmicutes	c__Clostridia	o__Clostridiales	f__Ruminococcaceae	g__Anaerotruncus	s__	0	0	0	0	0	0	0	0	0	0	0	0	0	0	0	0	0	0	0	0	0	0	1	0	0	0	0	0	0	0	0	0	0	1	0	0	0	0	0	0	0	0
OTU_1814	k__Bacteria	p__Firmicutes	c__Clostridia	o__Clostridiales	f__Ruminococcaceae	g__Ruminococcaceae_UCG-014	s__	0	0	0	0	0	0	0	0	0	0	0	0	0	0	0	0	0	0	0	0	0	0	0	0	0	0	0	0	1	0	0	0	0	0	0	0	1	0	0	0	0	2
OTU_1815	k__Bacteria	p__Firmicutes	c__Clostridia	o__Clostridiales	f__Lachnospiraceae	g__Howardella	s__	0	0	0	0	0	0	0	0	0	0	0	0	0	0	0	0	0	0	0	0	0	0	0	0	0	0	0	0	0	0	0	0	0	0	0	0	0	0	0	0	0	0
OTU_1816	k__Bacteria	p__Bacteroidetes	c__Flavobacteriia	o__Flavobacteriales	f__Flavobacteriaceae	Others	Others	0	0	0	0	0	0	0	0	0	0	0	0	0	0	0	0	0	0	0	0	0	0	0	0	0	0	0	0	0	1	0	0	0	0	0	0	0	0	0	1	0	0
OTU_1817	k__Bacteria	p__Proteobacteria	c__Gammaproteobacteria	o__Chromatiales	f__Halothiobacillaceae	g__Halothiobacillus	s__	1	0	0	0	0	0	0	0	0	0	2	0	0	0	0	0	0	0	0	0	0	0	0	0	0	0	0	0	0	0	0	0	0	0	0	0	0	0	0	0	0	0
OTU_1818	k__Bacteria	p__Tenericutes	c__Mollicutes	o__Mollicutes_RF9	f__	g__	s__	0	0	0	0	0	0	0	0	0	0	0	0	0	0	1	0	0	0	0	0	0	1	1	0	1	0	0	1	0	0	1	3	2	1	0	1	0	2	0	0	0	0
OTU_1819	k__Bacteria	p__Firmicutes	c__Clostridia	o__Clostridiales	f__Lachnospiraceae	g__	s__	0	0	0	0	0	0	0	0	0	0	0	0	0	0	0	0	0	0	0	0	0	0	0	0	0	0	0	0	0	0	0	0	0	0	0	0	0	0	0	0	4	0
OTU_1820	k__Bacteria	p__Firmicutes	c__Clostridia	o__Clostridiales	f__Lachnospiraceae	Others	Others	0	0	0	0	0	0	0	0	0	2	0	0	0	0	0	0	0	0	0	1	0	0	0	0	0	0	0	0	0	0	0	0	0	0	0	0	0	0	0	0	0	0
OTU_1821	k__Bacteria	p__Firmicutes	c__Clostridia	o__Clostridiales	f__Lachnospiraceae	g__Blautia	s__	0	0	0	0	0	0	0	0	2	3	0	0	0	0	0	0	0	0	0	4	0	0	0	0	0	0	0	0	0	1	0	0	0	0	0	0	0	0	0	1	0	0
OTU_1822	k__Bacteria	p__Actinobacteria	c__Coriobacteriia	o__Coriobacteriales	f__Coriobacteriaceae	Others	Others	1	0	0	0	0	0	0	0	0	1	0	0	0	0	0	2	2	0	1	0	0	0	0	0	0	0	0	0	0	0	2	0	0	0	0	0	0	0	0	0	0	0
OTU_1823	k__Bacteria	p__Verrucomicrobia	c__WCHB1-41	o__	f__	g__	s__	0	0	0	0	0	0	0	0	0	0	0	0	0	0	0	0	0	0	0	0	0	0	0	0	0	0	0	0	0	0	0	0	0	0	0	1	0	0	0	0	0	0
OTU_1824	k__Bacteria	p__Firmicutes	c__Clostridia	o__Clostridiales	f__Clostridiales_vadinBB60_group	Others	Others	3	3	2	1	2	0	2	1	3	1	1	4	2	2	0	0	1	4	2	1	1	2	1	2	0	2	1	0	1	1	2	3	1	0	2	0	2	2	1	1	1	0
OTU_1825	k__Bacteria	p__Firmicutes	c__Clostridia	o__Clostridiales	f__Ruminococcaceae	g__Ruminococcaceae_UCG-010	s__	0	0	0	0	0	0	0	0	1	0	2	0	0	1	0	1	0	0	0	3	0	0	0	0	0	0	0	0	0	0	0	0	0	0	0	0	0	0	0	0	0	0
OTU_1826	k__Bacteria	p__Tenericutes	c__Mollicutes	o__Mollicutes_RF9	f__	g__	s__	0	0	0	0	0	0	0	0	0	0	0	0	1	0	0	0	0	0	0	1	0	0	0	0	0	0	0	0	0	0	0	0	0	0	1	0	0	0	0	0	2	0
OTU_1827	k__Bacteria	p__Firmicutes	c__Clostridia	o__Clostridiales	f__Ruminococcaceae	Others	Others	0	0	0	0	0	0	0	0	0	0	0	0	0	0	0	0	0	0	0	0	0	0	1	0	0	0	0	0	0	0	0	0	1	0	0	0	0	0	0	0	0	0
OTU_1828	k__Bacteria	p__Firmicutes	c__Clostridia	o__Clostridiales	f__Family_XIII	g__Anaerovorax	s__	0	0	0	0	0	0	0	0	0	0	1	0	0	0	0	0	0	0	0	0	0	0	0	0	0	0	0	0	0	0	0	0	0	0	0	0	0	1	0	0	1	0
OTU_1829	k__Bacteria	p__Firmicutes	c__Clostridia	o__Clostridiales	f__Lachnospiraceae	g__	s__	0	0	0	0	0	0	0	0	0	0	0	0	0	0	0	0	0	0	0	0	0	0	0	0	0	0	0	0	0	0	0	0	0	0	0	0	0	0	0	0	5	0
OTU_1830	k__Bacteria	p__Proteobacteria	c__Alphaproteobacteria	o__Rhodospirillales	f__Rhodospirillaceae	g__	s__	0	0	0	0	0	0	0	0	0	0	0	0	0	0	0	0	0	0	0	0	1	0	0	1	0	0	0	0	0	0	1	0	0	0	0	0	0	0	0	0	0	0
OTU_1831	k__Bacteria	p__Firmicutes	c__Clostridia	o__Clostridiales	f__Ruminococcaceae	g__[Eubacterium]_coprostanoligenes_group	s__	8	8	5	4	8	8	6	6	8	5	10	7	7	10	3	7	7	5	4	6	20	6	5	7	8	6	6	6	6	9	5	5	11	7	9	6	7	5	10	17	13	2
OTU_1832	k__Bacteria	p__Firmicutes	c__Clostridia	o__Clostridiales	f__Ruminococcaceae	g__	s__	0	0	0	0	0	0	0	0	0	0	0	0	0	0	0	0	0	0	0	0	0	0	0	0	0	0	0	0	0	0	0	0	0	0	0	0	0	0	0	0	0	0
OTU_1833	k__Bacteria	p__Proteobacteria	c__Alphaproteobacteria	Others	Others	Others	Others	0	0	0	0	0	0	0	0	0	1	0	0	0	0	0	0	0	0	0	0	0	0	0	0	0	0	0	0	0	0	0	0	0	0	0	0	0	0	0	0	0	0
OTU_1834	k__Bacteria	p__Proteobacteria	c__Gammaproteobacteria	o__Aeromonadales	f__Succinivibrionaceae	g__Succinivibrio	s__	0	0	0	0	1	0	0	4	0	0	0	0	0	0	0	0	0	0	2	0	0	0	0	0	1	0	0	0	0	0	0	0	0	0	0	0	0	0	2	0	0	0
OTU_1835	k__Bacteria	p__Firmicutes	c__Erysipelotrichia	o__Erysipelotrichales	f__Erysipelotrichaceae	Others	Others	0	0	0	0	0	0	0	0	0	1	0	0	0	0	0	0	0	0	0	0	0	0	0	0	0	0	0	0	0	0	0	0	0	0	0	0	0	0	0	0	0	0
OTU_1836	k__Bacteria	p__Firmicutes	c__Clostridia	o__Clostridiales	f__Peptococcaceae	g__	s__	0	0	0	0	0	0	0	0	0	0	0	0	0	0	0	0	0	0	0	0	0	0	0	0	0	0	0	0	0	0	0	0	0	0	0	0	0	0	0	0	0	0
OTU_1837	k__Bacteria	p__Tenericutes	c__Mollicutes	o__Mollicutes_RF9	f__	g__	s__	0	0	0	0	0	0	0	0	0	0	0	0	0	0	0	1	0	0	0	0	0	0	0	0	0	0	0	0	0	0	0	0	0	0	0	0	0	0	0	0	0	0
OTU_1838	k__Bacteria	p__Actinobacteria	c__Coriobacteriia	o__Coriobacteriales	f__Coriobacteriaceae	Others	Others	1	0	0	0	0	0	0	0	0	0	0	1	0	0	0	0	0	0	0	0	0	0	0	0	0	0	0	0	0	2	1	0	0	0	0	0	0	0	0	0	0	0
OTU_1839	k__Bacteria	p__Firmicutes	c__Clostridia	o__Clostridiales	f__Family_XIII	Others	Others	0	0	0	0	1	0	0	0	0	0	0	0	0	0	0	0	0	0	0	0	1	0	0	0	0	0	0	0	0	0	0	0	0	0	0	0	0	0	2	0	0	0
OTU_1840	k__Bacteria	p__Firmicutes	c__Clostridia	o__Clostridiales	f__Christensenellaceae	g__Christensenellaceae_R-7_group	Others	0	0	0	0	0	0	0	2	0	0	0	0	1	0	0	0	0	0	0	0	0	0	0	0	0	0	0	0	0	0	0	0	0	0	0	0	0	0	0	0	0	0
OTU_1841	k__Bacteria	p__Tenericutes	c__Mollicutes	o__Mollicutes_RF9	f__	g__	s__	0	0	0	0	2	0	0	0	0	0	0	0	0	0	0	0	0	0	0	0	0	0	0	0	0	0	0	0	2	0	0	0	0	0	0	0	0	0	1	0	0	0
OTU_1842	k__Bacteria	p__Proteobacteria	c__Gammaproteobacteria	o__Pasteurellales	f__Pasteurellaceae	g__Aggregatibacter	s__	0	0	0	0	0	0	0	0	3	0	0	0	0	0	0	0	0	0	3	1	0	0	0	0	0	0	0	0	0	0	0	0	0	0	0	0	0	0	0	0	0	0
OTU_1843	k__Bacteria	p__Firmicutes	c__Clostridia	o__Clostridiales	f__Ruminococcaceae	Others	Others	0	0	0	0	0	0	0	0	0	0	0	0	0	0	0	0	0	0	0	0	0	1	0	0	0	0	0	0	0	0	1	0	0	0	1	0	0	2	0	0	0	0
OTU_1844	k__Bacteria	Others	Others	Others	Others	Others	Others	0	0	0	0	0	0	0	0	0	0	0	0	0	0	0	0	0	0	0	0	0	1	0	0	0	0	0	0	0	0	0	0	0	0	0	0	0	0	0	0	0	0
OTU_1845	k__Bacteria	p__Firmicutes	c__Clostridia	o__Clostridiales	f__Ruminococcaceae	Others	Others	3	4	1	2	7	0	2	3	1	3	0	2	2	1	2	1	0	1	2	0	0	0	0	0	1	0	0	0	0	0	0	0	0	0	0	0	0	0	0	0	0	1
OTU_1846	k__Bacteria	p__Firmicutes	c__Negativicutes	o__Selenomonadales	f__Veillonellaceae	g__Veillonella	s__	0	0	0	0	0	0	0	0	3	0	0	0	0	0	0	0	0	0	4	0	0	0	0	0	0	0	0	0	0	0	0	0	0	0	0	0	0	0	0	0	0	0
OTU_1847	k__Bacteria	p__Bacteroidetes	c__Sphingobacteriia	o__Sphingobacteriales	f__Chitinophagaceae	g__Taibaiella	Others	0	0	0	0	0	0	0	0	0	0	0	0	0	0	0	0	0	0	0	0	0	0	0	0	0	0	0	0	0	2	0	0	0	0	0	0	0	1	0	1	0	0
OTU_1848	k__Bacteria	p__Tenericutes	c__Mollicutes	o__Mollicutes_RF9	f__	g__	s__	0	0	0	0	0	0	0	0	0	0	0	0	0	0	0	0	0	0	0	0	0	0	0	0	0	0	0	0	0	0	0	0	0	0	1	0	0	0	0	0	0	0
OTU_1849	k__Bacteria	p__Firmicutes	c__Clostridia	o__Clostridiales	f__Ruminococcaceae	g__Ruminococcus_1	s__	0	0	0	1	0	0	0	0	0	0	0	0	1	0	0	1	0	0	0	0	1	0	2	0	0	0	0	0	0	0	0	0	0	0	0	0	0	0	0	1	0	0
OTU_1850	k__Bacteria	p__Firmicutes	c__Clostridia	o__Clostridiales	f__Lachnospiraceae	g__	s__	0	0	0	0	0	0	0	0	0	0	0	0	0	0	0	0	0	0	0	0	0	0	0	0	0	0	0	0	0	0	0	0	0	0	0	0	0	0	0	0	1	0
OTU_1851	k__Bacteria	p__Firmicutes	c__Clostridia	o__Clostridiales	Others	Others	Others	0	0	0	1	0	0	0	0	0	0	0	0	0	0	0	0	0	0	0	0	0	0	1	0	0	1	0	0	0	0	0	0	0	0	0	0	0	0	0	0	0	0
OTU_1852	k__Bacteria	p__Spirochaetes	c__unidentified_Spirochaetes	o__Spirochaetales	f__Spirochaetaceae	g__Treponema_2	s__	0	0	0	1	0	0	2	0	0	1	1	0	0	0	0	0	0	1	0	0	0	0	0	0	0	0	0	0	0	0	0	0	0	0	0	0	0	0	0	0	0	0
OTU_1853	k__Bacteria	p__Cyanobacteria	c__Melainabacteria	o__Gastranaerophilales	f__	g__	s__	0	0	0	0	2	0	1	0	0	0	1	0	0	0	0	1	0	0	0	0	0	0	1	0	0	1	0	0	0	0	0	0	0	0	1	0	0	0	1	0	0	0
OTU_1854	k__Bacteria	p__Firmicutes	c__Clostridia	o__Clostridiales	f__Ruminococcaceae	g__Ruminococcaceae_UCG-010	s__	14	22	23	14	27	23	23	24	21	14	12	19	20	24	27	17	22	23	15	17	19	15	14	16	16	9	8	14	16	13	14	15	13	19	13	12	13	14	9	11	2	1
OTU_1855	k__Bacteria	p__Bacteroidetes	c__Flavobacteriia	o__Flavobacteriales	f__Flavobacteriaceae	g__Bergeyella	s__	0	0	0	0	0	0	0	0	0	0	0	0	0	0	0	0	0	0	2	0	0	0	0	0	0	0	0	0	0	0	0	0	0	0	0	0	0	0	0	0	0	0
OTU_1856	k__Bacteria	p__Tenericutes	c__Mollicutes	o__Anaeroplasmatales	f__Anaeroplasmataceae	g__Anaeroplasma	s__	0	0	1	0	0	0	0	0	0	0	0	0	0	0	0	0	0	0	0	0	1	0	0	0	0	0	0	0	0	0	0	0	1	0	0	0	0	0	0	2	0	0
OTU_1857	k__Bacteria	p__Firmicutes	c__Clostridia	o__Clostridiales	f__Clostridiales_vadinBB60_group	Others	Others	0	0	0	0	0	0	0	0	0	0	0	0	0	0	0	0	0	0	0	0	0	0	0	0	1	0	0	0	0	0	0	0	0	2	0	0	0	0	0	0	0	0
OTU_1858	k__Bacteria	p__Firmicutes	c__Clostridia	o__Clostridiales	f__Lachnospiraceae	Others	Others	0	0	0	0	0	0	0	0	0	0	0	0	0	0	0	0	0	0	0	0	0	0	0	0	0	0	0	0	0	0	0	0	0	1	0	0	0	0	0	0	17	0
OTU_1859	k__Bacteria	p__Firmicutes	c__Clostridia	o__Clostridiales	f__Ruminococcaceae	g__Ruminococcaceae_UCG-013	s__	3	4	2	4	1	2	1	9	3	6	3	4	1	1	1	4	2	3	6	3	7	3	3	2	3	3	6	3	2	3	6	2	13	3	1	1	6	1	2	6	47	13
OTU_1860	k__Bacteria	p__Firmicutes	c__Clostridia	o__Clostridiales	f__Ruminococcaceae	Others	Others	1	0	0	0	0	0	0	0	0	0	0	0	0	0	0	0	0	0	0	0	0	0	0	0	0	0	0	0	0	0	0	0	0	0	0	0	0	0	0	0	0	0
OTU_1861	k__Bacteria	p__Actinobacteria	c__unidentified_Actinobacteria	o__Corynebacteriales	f__Corynebacteriaceae	g__Corynebacterium	Others	0	0	0	3	0	0	0	1	0	0	0	0	0	0	0	0	0	0	0	0	0	0	0	0	0	0	0	0	0	0	0	0	0	1	0	0	1	1	0	0	1	17
OTU_1862	k__Bacteria	p__Firmicutes	c__Clostridia	o__Clostridiales	f__Lachnospiraceae	g__Dorea	s__Dorea_longicatena	0	0	0	0	0	1	2	0	33	8	0	0	0	0	0	0	0	0	29	14	4	0	3	8	3	1	3	2	1	1	1	0	4	12	1	0	0	0	0	1	7	0
OTU_1863	k__Bacteria	p__Proteobacteria	c__Gammaproteobacteria	o__Oceanospirillales	f__Oceanospirillaceae	g__Thalassolituus	s__	0	0	0	0	0	0	0	0	0	0	0	0	0	0	0	0	0	0	0	0	0	0	0	0	0	0	0	0	0	0	0	0	0	1	0	0	0	0	0	0	0	0
OTU_1864	k__Bacteria	p__Firmicutes	c__Clostridia	o__Clostridiales	f__Ruminococcaceae	Others	Others	0	0	0	0	0	0	0	0	0	0	0	0	0	0	0	0	0	0	0	0	0	0	0	0	0	0	0	0	0	0	0	0	0	0	0	0	0	0	0	0	0	0
OTU_1865	k__Bacteria	p__Firmicutes	c__Clostridia	o__Clostridiales	f__Family_XIII	g__[Eubacterium]_brachy_group	s__Eubacterium_brachy	0	0	0	0	0	0	0	0	0	0	0	0	0	0	0	0	0	0	0	0	0	0	0	0	0	0	0	0	0	0	0	0	0	0	0	0	0	0	0	0	0	0
OTU_1866	k__Bacteria	p__Firmicutes	c__Clostridia	o__Clostridiales	f__Lachnospiraceae	g__Lachnospiraceae_NK4A136_group	s__	0	0	1	0	0	0	0	0	0	0	0	0	0	0	0	0	0	0	0	0	0	0	0	0	0	0	0	0	0	0	0	0	0	0	0	0	0	0	0	0	32	0
OTU_1867	k__Bacteria	p__Firmicutes	c__Clostridia	o__Clostridiales	f__Clostridiaceae_1	g__unidentified_Clostridiaceae_1	Others	3	0	0	0	0	0	0	0	0	0	4	0	0	0	0	0	0	0	0	0	0	0	0	0	0	0	0	0	0	0	0	0	0	0	0	0	0	0	0	0	0	0
OTU_1868	k__Bacteria	p__Tenericutes	c__Mollicutes	o__Mollicutes_RF9	f__	g__	s__	0	0	0	0	0	0	0	0	0	0	0	0	0	0	0	3	0	0	0	0	0	0	0	0	0	0	1	0	0	0	0	0	0	0	0	0	0	0	1	0	0	0
OTU_1869	k__Bacteria	p__Firmicutes	c__Clostridia	o__Clostridiales	f__Ruminococcaceae	Others	Others	1	0	0	0	0	0	0	1	0	0	0	0	0	0	0	0	0	1	0	0	0	0	0	1	0	0	0	0	0	0	0	0	1	0	0	0	0	0	0	0	0	0
OTU_1870	k__Bacteria	p__Saccharibacteria	c__	o__	f__	g__	s__	0	0	0	0	0	0	0	0	0	0	0	0	0	0	0	0	0	0	0	0	0	0	0	0	0	0	0	0	0	0	0	0	0	0	0	0	0	0	0	0	0	0
OTU_1871	k__Bacteria	p__Firmicutes	c__Bacilli	o__Bacillales	f__Staphylococcaceae	g__Staphylococcus	s__Staphylococcus_epidermidis	0	0	0	0	0	0	0	0	0	1	0	0	0	0	0	0	0	0	0	0	0	0	0	1	2	0	0	0	0	0	0	0	0	1	0	0	0	0	0	0	0	3
OTU_1872	k__Bacteria	p__Firmicutes	c__Bacilli	o__Lactobacillales	f__Carnobacteriaceae	g__Alkalibacterium	Others	0	0	0	0	0	0	0	0	0	0	0	0	0	0	0	0	0	0	0	0	0	0	0	0	0	0	0	1	0	1	0	0	0	0	0	0	0	0	1	2	0	0
OTU_1873	k__Bacteria	p__Firmicutes	c__Clostridia	o__Clostridiales	f__Lachnospiraceae	g__Roseburia	s__	0	0	0	0	0	0	0	0	0	0	0	0	0	0	0	0	0	0	0	0	0	0	0	0	0	0	0	0	0	0	0	0	0	0	0	0	0	0	0	0	1	0
OTU_1874	k__Bacteria	p__Firmicutes	c__Clostridia	o__Clostridiales	f__Christensenellaceae	g__Christensenellaceae_R-7_group	Others	3	1	2	3	4	3	3	1	2	3	2	3	1	3	1	3	2	3	1	2	2	2	7	4	1	1	2	3	1	1	0	3	5	3	4	0	1	5	4	2	0	0
OTU_1875	k__Bacteria	p__Actinobacteria	c__unidentified_Actinobacteria	o__Micrococcales	f__Micrococcaceae	g__Rothia	Others	0	0	0	0	0	0	0	0	1	0	0	0	0	0	0	0	0	0	0	3	0	0	0	0	0	0	0	0	0	0	0	0	0	0	0	0	0	0	0	0	0	0
OTU_1876	k__Bacteria	p__Firmicutes	c__Clostridia	o__Clostridiales	f__Ruminococcaceae	g__Anaerotruncus	s__	0	0	0	0	0	0	0	0	0	0	0	0	0	0	0	0	0	0	0	0	0	0	0	0	0	0	0	0	0	0	1	0	0	0	0	0	0	0	0	0	0	0
OTU_1877	k__Bacteria	p__Firmicutes	c__Clostridia	o__Clostridiales	f__Kazan-2B-17	g__unidentified_Kazan-2B-17	s__bacterium_enrichment_culture_clone_PKWE30-19	2	0	0	0	0	0	0	0	0	0	3	0	0	0	0	0	0	0	0	0	0	0	0	0	0	0	0	0	0	0	0	0	0	0	0	0	0	0	0	0	0	0
OTU_1878	k__Bacteria	p__Actinobacteria	c__unidentified_Actinobacteria	o__Corynebacteriales	f__Corynebacteriaceae	g__Corynebacterium_1	s__Corynebacterium_lipophiloflavum	0	0	0	0	0	0	0	0	0	0	0	0	0	0	0	0	0	0	0	0	0	0	0	1	0	0	0	0	0	0	0	0	3	0	0	0	0	0	0	0	0	0
OTU_1879	k__Bacteria	p__Firmicutes	c__Clostridia	o__Clostridiales	f__Lachnospiraceae	g__[Eubacterium]_hallii_group	s__	1	1	0	0	0	0	0	2	0	0	2	0	1	0	0	0	0	0	0	0	0	0	0	0	0	0	0	0	0	0	1	0	0	1	0	1	0	0	0	0	0	0
OTU_1880	k__Bacteria	p__Bacteroidetes	c__Bacteroidia	o__Bacteroidales	Others	Others	Others	5	0	0	0	0	0	0	0	0	0	1	0	0	1	0	2	1	0	0	0	0	0	0	0	2	1	1	1	3	1	0	0	1	0	0	0	0	3	1	1	0	0
OTU_1881	k__Bacteria	p__Firmicutes	c__Clostridia	o__Clostridiales	f__Ruminococcaceae	Others	Others	0	0	0	0	0	1	0	0	0	0	0	0	0	0	0	0	0	0	1	0	0	0	0	0	0	0	0	0	0	0	0	0	0	0	0	0	0	0	0	0	0	0
OTU_1882	k__Bacteria	p__Proteobacteria	c__Gammaproteobacteria	o__Pseudomonadales	f__Moraxellaceae	g__Psychrobacter	Others	2	0	0	0	0	0	0	0	0	0	0	0	0	0	0	0	0	0	0	0	0	0	0	0	0	0	0	0	0	2	0	0	0	0	0	0	0	0	0	2	0	0
OTU_1883	k__Bacteria	p__Firmicutes	c__Clostridia	o__Clostridiales	f__Lachnospiraceae	g__[Eubacterium]_hallii_group	Others	1	0	0	0	0	0	0	0	0	0	0	2	0	0	0	0	0	0	0	0	0	0	0	1	0	0	0	0	0	0	0	0	0	0	0	1	1	0	0	0	0	0
OTU_1884	k__Bacteria	p__Firmicutes	c__Bacilli	o__Bacillales	f__Planococcaceae	g__Lysinibacillus	Others	8	8	16	152	13	9	7	11	5	11	2	5	4	32	5	9	1	6	8	5	4	10	6	4	1	2	4	3	1	2	1	1	1	7	4	25	8	1	7	5	2	14
OTU_1885	k__Bacteria	p__Proteobacteria	c__Alphaproteobacteria	o__Rhodospirillales	f__Rhodospirillaceae	Others	Others	0	0	0	0	1	0	0	0	0	0	0	0	0	1	0	0	0	0	1	0	1	0	0	1	0	0	0	0	0	0	1	0	3	2	0	0	1	0	0	0	0	0
OTU_1886	Unknown	Others	Others	Others	Others	Others	Others	0	0	0	0	0	0	0	0	0	0	1	0	0	0	0	0	0	0	0	0	0	0	0	0	0	0	0	0	0	0	0	0	0	0	0	0	0	0	0	0	0	0
OTU_1887	k__Bacteria	p__Firmicutes	c__Clostridia	o__Clostridiales	f__Ruminococcaceae	g__Ruminococcaceae_UCG-005	s__	0	1	0	0	0	1	0	0	0	1	0	0	0	0	4	2	0	1	1	0	0	0	0	0	0	0	0	0	0	0	0	0	2	0	1	0	1	0	0	0	0	0
OTU_1888	k__Bacteria	p__Proteobacteria	c__Alphaproteobacteria	Others	Others	Others	Others	0	0	0	0	2	1	0	0	0	0	0	0	0	0	0	0	0	0	0	0	0	0	0	0	0	0	0	0	0	0	0	0	0	2	0	2	0	0	0	0	0	0
OTU_1889	k__Bacteria	p__Planctomycetes	c__Planctomycetacia	o__Planctomycetales	f__Planctomycetaceae	g__CPla-4_termite_group	s__	0	0	0	0	0	0	0	0	0	0	0	0	0	0	0	0	0	0	0	0	0	0	0	0	0	0	0	0	0	0	0	0	0	0	0	0	0	0	0	0	0	0
OTU_1890	k__Bacteria	p__Actinobacteria	c__Acidimicrobiia	o__Acidimicrobiales	f__OM1_clade	g__	s__	3	0	0	0	0	0	0	0	0	0	3	0	0	0	0	0	0	0	0	0	0	0	0	0	0	0	0	0	0	0	0	0	0	0	0	0	0	0	0	0	0	0
OTU_1891	k__Bacteria	Others	Others	Others	Others	Others	Others	0	0	0	1	0	1	0	1	0	0	0	0	0	0	1	0	0	0	0	0	0	0	0	0	0	0	0	0	0	0	0	0	0	0	0	0	0	0	0	0	0	0
OTU_1892	k__Bacteria	p__Actinobacteria	c__Coriobacteriia	o__Coriobacteriales	f__Coriobacteriaceae	g__Enterorhabdus	s__	1	0	0	0	0	0	0	0	0	0	0	0	0	0	0	0	0	0	0	0	0	0	0	0	0	0	0	0	0	0	0	0	0	0	0	0	0	0	0	0	0	0
OTU_1893	k__Bacteria	p__Proteobacteria	c__Epsilonproteobacteria	o__Campylobacterales	f__Helicobacteraceae	g__Helicobacter	Others	0	0	0	0	2	0	0	0	2	1	0	0	0	0	1	0	0	0	0	0	0	0	0	0	0	0	0	0	0	0	0	0	0	0	0	0	0	0	0	0	0	0
OTU_1894	k__Bacteria	p__Proteobacteria	c__Deltaproteobacteria	o__Desulfobacterales	f__Desulfobulbaceae	g__MSBL7	s__	3	0	0	0	0	0	0	0	0	0	1	0	0	0	0	0	0	0	0	0	0	0	0	0	0	0	0	0	0	0	0	0	0	0	0	0	0	0	0	0	0	0
OTU_1895	k__Bacteria	p__Firmicutes	c__Clostridia	o__Clostridiales	Others	Others	Others	0	0	0	0	0	0	0	0	0	0	0	0	0	0	0	0	0	0	2	0	0	0	0	0	0	0	0	0	0	0	0	0	0	0	0	0	0	0	0	0	0	0
OTU_1896	k__Bacteria	p__Firmicutes	c__Clostridia	o__Clostridiales	f__Clostridiales_vadinBB60_group	g__	s__	0	0	0	0	0	0	0	0	0	0	0	0	0	0	0	0	0	0	0	0	0	0	1	0	0	0	0	0	0	0	0	0	0	0	0	0	0	0	0	0	0	0
OTU_1897	k__Bacteria	p__Proteobacteria	c__Alphaproteobacteria	o__Sphingomonadales	f__Sphingomonadaceae	g__Sphingomonas	Others	1	0	0	0	0	1	0	0	0	0	1	0	0	0	0	0	0	0	0	0	0	0	0	0	0	0	0	1	0	0	0	0	1	0	0	0	0	2	0	0	3	0
OTU_1898	k__Bacteria	p__Firmicutes	c__Clostridia	o__Clostridiales	f__Ruminococcaceae	g__Ruminococcaceae_UCG-004	s__	0	1	2	0	1	1	1	0	2	4	0	0	0	0	0	0	0	0	4	1	2	4	4	2	4	6	5	4	3	4	7	5	8	5	1	2	0	0	0	0	0	0
OTU_1899	k__Bacteria	p__Firmicutes	c__Clostridia	o__Clostridiales	f__Lachnospiraceae	Others	Others	0	0	0	0	0	0	0	0	1	0	0	0	0	0	0	1	0	0	1	1	0	0	0	0	0	1	0	0	0	0	0	0	0	0	1	0	0	0	0	0	4	0
OTU_1900	k__Bacteria	p__Proteobacteria	c__Epsilonproteobacteria	o__Campylobacterales	f__Helicobacteraceae	g__Wolinella	s__Wolinella_succinogenes	0	0	0	0	0	0	0	0	0	1	0	0	0	0	0	0	0	0	0	2	0	0	0	0	0	0	0	0	0	0	0	0	0	0	0	0	0	0	0	0	0	0
OTU_1901	k__Bacteria	p__Firmicutes	c__Clostridia	o__Clostridiales	f__Lachnospiraceae	g__[Ruminococcus]_torques_group	s__	1	1	2	1	0	0	0	2	3	11	2	1	5	0	1	0	2	0	1	17	1	2	3	1	3	1	2	1	4	3	1	1	9	1	1	0	0	1	2	1	5	4
OTU_1902	k__Bacteria	p__Proteobacteria	c__Gammaproteobacteria	o__Pseudomonadales	f__Pseudomonadaceae	g__Pseudomonas	s__Pseudomonas_pachastrellae	1	0	0	0	0	0	0	0	0	0	1	0	0	0	0	0	0	0	0	0	0	0	0	0	0	0	0	0	0	0	0	0	0	0	0	0	0	0	0	0	0	0
OTU_1903	k__Bacteria	p__Proteobacteria	c__Alphaproteobacteria	o__Rhodospirillales	f__Rhodospirillaceae	Others	Others	2	1	0	0	0	0	0	0	0	2	1	0	0	0	1	0	0	1	0	0	0	0	0	0	0	0	0	0	0	0	0	0	0	0	0	0	0	0	0	0	0	2
OTU_1904	k__Bacteria	p__Firmicutes	c__Clostridia	o__Clostridiales	f__Lachnospiraceae	g__Lachnospiraceae_NK4A136_group	s__	0	0	1	0	0	0	0	0	0	0	0	0	0	0	0	0	0	0	0	0	0	0	0	0	0	0	0	0	0	0	0	0	0	0	0	0	0	0	0	0	0	0
OTU_1905	k__Bacteria	p__Proteobacteria	c__Alphaproteobacteria	o__Rhizobiales	f__Bradyrhizobiaceae	g__Rhodopseudomonas	Others	0	0	0	0	0	0	0	0	0	1	0	0	0	0	0	0	0	0	0	1	0	0	0	0	0	0	0	0	0	0	0	0	0	0	0	0	0	0	0	0	0	0
OTU_1906	k__Bacteria	p__Proteobacteria	c__Gammaproteobacteria	o__Pseudomonadales	f__Pseudomonadaceae	g__Pseudomonas	s__Pseudomonas_psychrotolerans	0	0	0	0	0	0	0	0	0	0	0	0	0	0	0	0	0	0	0	0	0	0	0	0	0	0	0	0	0	0	0	0	0	0	0	0	0	0	0	0	0	0
OTU_1907	k__Bacteria	p__Firmicutes	c__Clostridia	o__Clostridiales	f__Ruminococcaceae	g__Ruminococcus_2	s__	0	1	0	0	0	0	0	0	0	0	0	0	0	0	0	2	0	0	0	0	0	0	0	0	0	0	0	0	0	0	0	0	0	0	0	0	0	0	0	0	0	0
OTU_1908	k__Bacteria	p__Firmicutes	c__Clostridia	o__Clostridiales	f__Lachnospiraceae	g__Lachnospiraceae_XPB1014_group	s__	0	0	0	0	0	0	0	0	0	0	0	0	0	0	0	0	0	0	0	0	0	0	0	0	0	0	0	0	0	0	0	0	0	2	0	0	0	0	0	0	0	0
OTU_1909	k__Bacteria	p__Firmicutes	c__Clostridia	o__Clostridiales	f__Lachnospiraceae	Others	Others	0	0	2	0	0	0	2	1	1	2	0	0	2	1	1	1	1	1	1	1	2	0	0	3	2	0	1	2	2	1	0	1	0	2	1	1	0	0	0	1	12	2
OTU_1910	k__Bacteria	p__Firmicutes	c__Clostridia	o__Clostridiales	f__Ruminococcaceae	g__[Eubacterium]_coprostanoligenes_group	s__	2	6	6	1	8	3	4	4	3	2	6	9	4	1	4	3	8	7	5	2	11	5	7	5	7	3	5	4	5	3	4	4	6	4	23	6	3	12	9	2	5	3
OTU_1911	k__Bacteria	p__Firmicutes	c__Clostridia	o__Clostridiales	f__Eubacteriaceae	g__Anaerofustis	s__	0	0	0	0	0	0	0	0	0	0	0	0	0	1	0	0	0	1	0	0	0	0	0	0	0	0	0	0	0	0	0	0	0	0	0	0	0	2	0	0	0	0
OTU_1912	k__Bacteria	p__Firmicutes	c__Clostridia	o__Clostridiales	f__Ruminococcaceae	g__Ruminococcaceae_UCG-002	s__	0	0	0	0	0	0	0	0	0	0	0	0	0	0	0	0	0	0	0	0	0	0	0	0	0	0	0	0	0	0	0	0	0	0	0	0	0	0	0	0	0	0
OTU_1913	k__Bacteria	p__Actinobacteria	c__unidentified_Actinobacteria	o__Micrococcales	f__Intrasporangiaceae	g__Ornithinimicrobium	s__	0	0	0	0	0	0	0	0	0	0	0	0	0	0	0	0	0	0	0	0	0	0	0	0	0	0	0	0	1	1	0	0	0	0	0	0	0	1	0	1	3	0
OTU_1914	k__Bacteria	p__Bacteroidetes	c__Bacteroidia	o__Bacteroidales	f__Porphyromonadaceae	g__Proteiniphilum	s__	0	0	0	0	0	0	0	0	0	0	0	0	0	0	0	0	0	0	0	0	0	0	0	0	0	0	0	0	0	0	0	0	0	1	0	0	0	0	0	0	0	0
OTU_1915	k__Bacteria	p__Proteobacteria	c__Alphaproteobacteria	o__Rickettsiales	f__	g__	s__	0	0	0	0	0	0	0	0	0	0	1	0	0	0	0	0	0	0	0	0	0	0	0	0	0	0	0	0	0	0	0	0	0	0	0	0	0	0	0	2	0	0
OTU_1916	k__Bacteria	p__Firmicutes	c__Clostridia	o__Clostridiales	f__Christensenellaceae	g__Christensenellaceae_R-7_group	Others	0	0	0	0	0	0	0	0	0	3	0	0	0	0	0	0	0	0	0	1	0	1	0	0	0	0	0	0	0	0	0	0	0	0	0	0	0	0	0	0	0	0
OTU_1917	k__Bacteria	p__Proteobacteria	c__Gammaproteobacteria	o__Oceanospirillales	f__Oceanospirillaceae	g__Pseudohongiella	s__	0	0	0	0	0	0	0	0	0	0	0	0	0	0	0	0	0	0	0	0	0	0	0	0	0	0	0	0	0	0	0	0	0	0	0	0	0	0	1	1	0	0
OTU_1918	k__Bacteria	p__Firmicutes	c__Clostridia	o__Clostridiales	f__Lachnospiraceae	Others	Others	0	0	0	0	0	0	0	0	0	0	0	0	0	0	0	0	0	0	0	0	0	0	1	0	0	0	0	0	0	0	0	0	0	0	0	0	0	0	0	0	0	0
OTU_1919	k__Bacteria	p__Firmicutes	c__Clostridia	o__Clostridiales	f__Ruminococcaceae	g__Anaerotruncus	s__	0	0	0	0	0	0	0	0	0	0	0	0	0	0	0	0	0	0	0	0	0	0	0	0	0	0	0	0	0	0	0	0	0	0	0	0	0	0	0	0	2	2
OTU_1920	k__Bacteria	p__Proteobacteria	c__Alphaproteobacteria	o__Rhizobiales	f__Methylobacteriaceae	Others	Others	0	1	0	0	0	1	0	0	0	1	1	0	0	0	0	0	0	0	0	0	0	0	0	0	0	0	0	0	0	0	0	0	0	0	0	0	0	0	0	0	0	0
OTU_1921	k__Bacteria	p__Deferribacteres	c__unidentified_Deferribacteres	o__Deferribacterales	f__Deferribacteraceae	g__Mucispirillum	s__Mucispirillum_schaedleri	0	0	1	0	0	0	0	0	0	0	0	0	0	0	0	0	0	0	0	0	0	0	0	0	0	0	0	0	0	0	0	0	0	0	0	0	0	0	0	0	0	0
OTU_1922	k__Bacteria	p__Firmicutes	c__Clostridia	o__Clostridiales	f__Lachnospiraceae	Others	Others	0	0	0	0	0	0	0	0	0	0	0	0	0	0	0	0	0	0	0	0	0	0	0	0	0	0	0	0	0	0	0	0	0	0	0	0	0	0	0	0	1	0
OTU_1923	k__Bacteria	p__Firmicutes	c__Clostridia	o__Clostridiales	Others	Others	Others	0	0	2	0	0	0	0	0	0	0	0	0	1	0	0	0	0	0	0	0	0	0	0	0	0	0	0	0	0	0	0	0	0	0	0	0	0	0	0	0	0	0
OTU_1924	k__Bacteria	p__Firmicutes	c__Clostridia	o__Clostridiales	f__Lachnospiraceae	g__[Eubacterium]_hallii_group	Others	2	0	0	0	0	0	0	0	0	0	0	0	0	0	0	0	0	2	0	0	0	0	0	0	0	0	0	0	0	0	0	1	0	0	0	0	0	0	0	0	0	0
OTU_1925	k__Bacteria	p__Bacteroidetes	c__Sphingobacteriia	o__Sphingobacteriales	f__E6aC02	g__	s__	0	0	0	0	0	0	0	0	0	0	0	0	0	0	0	0	0	0	0	0	0	0	0	2	0	0	0	0	0	0	0	0	0	0	0	0	0	0	0	0	0	0
OTU_1926	k__Bacteria	p__Tenericutes	c__Mollicutes	o__Mollicutes_RF9	f__	g__	s__	0	0	0	0	0	0	0	1	0	0	0	0	0	1	0	0	0	0	0	0	0	0	0	0	0	0	0	0	0	0	1	0	0	1	0	0	0	0	0	0	0	0
OTU_1927	k__Bacteria	p__Tenericutes	c__Mollicutes	o__NB1-n	f__	g__	s__	0	0	0	0	0	0	0	0	1	0	0	1	0	0	0	0	0	0	0	0	0	0	0	0	0	0	0	0	0	0	0	0	0	0	0	0	0	0	0	0	0	0
OTU_1928	k__Bacteria	p__Firmicutes	c__Clostridia	o__Clostridiales	f__Lachnospiraceae	g__Lachnospiraceae_NK3A20_group	s__	0	1	0	0	0	1	0	0	0	0	0	0	0	0	0	0	0	0	0	0	0	0	1	0	1	0	0	0	0	0	1	0	0	0	1	0	0	0	1	0	0	0
OTU_1929	k__Bacteria	p__Bacteroidetes	c__Bacteroidia	o__Bacteroidales	f__Porphyromonadaceae	g__Barnesiella	s__	0	0	0	0	0	0	0	0	0	0	0	0	0	0	0	0	0	0	0	0	0	0	2	1	0	1	0	0	0	0	0	0	1	1	0	0	0	0	0	0	0	0
OTU_1930	k__Bacteria	Others	Others	Others	Others	Others	Others	0	1	0	0	0	0	0	2	1	0	0	0	0	0	0	0	0	0	0	0	0	0	0	0	0	0	0	0	0	0	0	0	0	0	0	0	0	0	0	0	0	0
OTU_1931	k__Bacteria	p__Actinobacteria	c__Coriobacteriia	o__Coriobacteriales	f__Coriobacteriaceae	g__	s__	0	0	0	0	0	0	0	0	0	0	0	0	0	0	0	0	0	0	0	1	0	0	0	0	0	0	0	0	0	0	0	0	0	0	0	0	0	0	0	0	0	0
OTU_1932	k__Bacteria	p__Firmicutes	c__Clostridia	o__Clostridiales	f__Ruminococcaceae	g__Anaerotruncus	s__	0	0	0	0	0	0	0	0	0	0	0	0	0	0	0	0	0	0	0	0	0	0	0	1	0	0	0	0	0	0	0	0	0	1	0	0	0	0	0	0	0	0
OTU_1933	k__Bacteria	p__Firmicutes	c__Clostridia	o__Clostridiales	f__Clostridiales_vadinBB60_group	g__	s__	0	0	1	0	0	0	0	0	0	1	1	0	0	0	0	0	0	0	0	0	0	0	0	0	0	0	0	0	0	0	0	0	0	0	0	0	0	0	0	0	0	0
OTU_1934	k__Bacteria	p__Planctomycetes	c__Planctomycetacia	o__Planctomycetales	f__Planctomycetaceae	g__p-1088-a5_gut_group	s__	0	0	0	0	0	0	1	0	0	0	0	0	0	0	0	0	2	0	0	0	1	0	0	0	0	0	1	1	0	1	0	0	0	1	1	1	0	0	0	0	2	0
OTU_1935	k__Bacteria	p__Firmicutes	c__Clostridia	o__Clostridiales	f__Clostridiales_vadinBB60_group	g__	s__	2	0	0	0	0	0	0	0	0	1	0	1	0	0	0	3	0	0	0	0	0	0	0	0	0	0	1	0	0	0	1	1	1	1	2	2	1	1	0	0	0	3
OTU_1936	k__Bacteria	p__Bacteroidetes	c__Bacteroidia	o__Bacteroidales	f__unidentified_Bacteroidales	g__Phocaeicola	s__	0	0	0	0	0	0	0	1	0	0	0	0	0	0	0	0	1	0	0	0	0	1	0	0	2	1	0	0	1	4	2	5	0	1	3	0	0	0	0	0	0	0
OTU_1937	k__Bacteria	p__Firmicutes	c__Clostridia	o__Clostridiales	f__Ruminococcaceae	g__Ruminococcus_1	s__	0	0	0	0	0	0	0	0	0	0	0	0	0	0	0	0	0	0	0	0	0	0	0	0	0	2	0	0	0	0	0	0	0	0	0	0	0	1	0	0	0	0
OTU_1938	k__Bacteria	p__Verrucomicrobia	c__WCHB1-41	o__	f__	g__	s__	0	0	0	0	0	0	0	0	0	0	0	0	0	0	0	0	0	0	0	0	0	0	0	0	0	0	0	0	0	0	0	0	0	0	0	0	0	0	0	0	0	0
OTU_1939	k__Bacteria	p__Firmicutes	c__Clostridia	o__Clostridiales	f__Ruminococcaceae	g__Candidatus_Soleaferrea	s__	0	0	0	0	0	0	0	0	0	0	0	0	0	0	0	0	0	0	0	0	0	0	0	0	0	0	0	0	0	0	0	0	0	0	0	0	0	0	0	0	0	0
OTU_1940	k__Bacteria	p__Proteobacteria	c__Alphaproteobacteria	o__Rhizobiales	f__Methylobacteriaceae	g__Microvirga	s__	0	1	2	1	0	0	0	0	1	2	0	2	0	1	1	2	1	0	1	1	0	0	0	0	0	0	0	0	0	0	0	2	0	0	0	0	0	1	0	0	0	0
OTU_1941	k__Bacteria	p__Firmicutes	c__Clostridia	o__Clostridiales	f__Ruminococcaceae	Others	Others	0	0	0	0	0	0	0	0	1	0	0	0	0	0	0	0	0	0	0	0	0	0	0	0	0	0	0	0	0	0	0	0	0	0	0	0	0	0	0	0	0	0
OTU_1942	k__Bacteria	p__Tenericutes	c__Mollicutes	o__Mollicutes_RF9	f__	g__	s__	1	0	0	0	0	0	0	0	0	0	0	0	0	1	0	0	0	0	0	0	0	0	1	0	0	0	0	1	1	0	0	0	0	0	0	0	0	0	0	0	0	1
OTU_1943	k__Bacteria	p__Proteobacteria	c__Alphaproteobacteria	o__Rhizobiales	f__Aurantimonadaceae	g__Aurantimonas	s__Aurantimonas_coralicida	4	0	0	0	0	0	0	0	0	0	3	0	0	0	1	3	0	0	0	0	0	0	0	0	0	0	0	0	0	0	0	0	0	0	0	0	0	0	0	0	0	0
OTU_1944	k__Bacteria	p__Firmicutes	c__Clostridia	o__Clostridiales	f__Clostridiales_vadinBB60_group	g__	s__	0	0	0	0	0	0	0	0	0	0	0	0	0	0	0	0	0	0	0	0	0	0	0	0	0	1	0	0	0	0	0	0	0	0	0	0	2	0	0	0	0	0
OTU_1945	k__Bacteria	p__Firmicutes	c__Clostridia	o__Clostridiales	f__Ruminococcaceae	g__Ruminiclostridium_9	s__	0	0	0	0	0	0	0	0	2	0	0	0	0	0	0	0	1	0	0	3	0	0	0	0	0	0	0	1	0	0	0	0	0	0	0	0	0	0	0	0	0	0
OTU_1946	k__Bacteria	p__Firmicutes	c__Clostridia	o__Clostridiales	f__Ruminococcaceae	g__Ruminococcaceae_UCG-014	s__	4	5	3	2	3	7	5	5	3	5	4	4	9	4	8	5	4	4	3	5	4	8	14	8	8	6	13	6	9	9	6	6	24	12	8	6	9	3	8	9	31	85
OTU_1947	k__Bacteria	p__Acidobacteria	c__Solibacteres	o__Solibacterales	f__Solibacteraceae_(Subgroup_3)	g__Bryobacter	s__	0	0	0	0	0	0	0	0	0	0	0	0	0	0	0	0	0	0	0	0	0	0	0	0	0	0	0	0	0	0	0	0	0	0	0	0	0	0	0	0	0	0
OTU_1948	k__Bacteria	Others	Others	Others	Others	Others	Others	0	0	0	0	0	0	0	0	0	0	0	0	0	0	0	0	0	0	0	0	0	0	0	0	0	0	0	0	0	2	0	0	0	0	0	0	0	0	0	0	0	0
OTU_1949	k__Bacteria	p__Firmicutes	c__Clostridia	o__Clostridiales	f__Lachnospiraceae	Others	Others	0	0	0	0	0	0	0	0	1	0	0	0	0	0	0	0	0	0	0	0	0	0	0	0	0	0	0	0	0	1	1	0	0	0	0	0	2	1	0	0	0	0
OTU_1950	k__Bacteria	p__Tenericutes	c__Mollicutes	o__Mollicutes_RF9	f__	g__	s__	0	0	0	0	0	0	0	0	0	0	0	0	0	0	0	0	0	0	0	0	0	0	0	0	0	0	0	0	0	0	0	0	0	1	0	0	0	0	0	1	0	0
OTU_1951	k__Bacteria	p__Proteobacteria	c__Betaproteobacteria	o__Burkholderiales	f__Comamonadaceae	g__Variovorax	Others	0	0	0	0	0	0	0	0	0	0	0	0	0	0	0	0	0	0	0	0	0	0	0	0	0	0	0	0	0	0	0	0	0	0	0	0	0	0	0	0	0	0
OTU_1952	k__Bacteria	p__Firmicutes	c__Clostridia	o__Clostridiales	f__Lachnospiraceae	g__Butyrivibrio_2	s__Butyrivibrio_fibrisolvens	0	0	0	0	0	0	0	0	0	1	2	0	0	0	0	0	0	0	0	0	0	0	0	0	0	0	0	0	0	0	0	0	0	0	0	0	0	0	0	0	0	0
OTU_1953	k__Bacteria	p__Cyanobacteria	c__Melainabacteria	o__Gastranaerophilales	Others	Others	Others	0	0	0	1	1	0	0	0	0	1	0	0	1	0	0	2	0	0	0	1	0	0	0	0	0	0	0	0	0	0	0	0	0	0	0	0	1	0	0	0	0	0
OTU_1954	k__Bacteria	p__Actinobacteria	c__Coriobacteriia	o__Coriobacteriales	f__Coriobacteriaceae	Others	Others	1	0	1	0	0	0	0	0	0	0	0	0	0	0	0	1	0	0	0	0	1	1	0	0	0	0	0	0	0	0	0	0	0	0	0	0	0	0	0	0	0	0
OTU_1955	k__Bacteria	p__Firmicutes	c__Clostridia	o__Clostridiales	f__Family_XIII	g__Mogibacterium	s__	0	0	0	0	0	0	0	0	0	0	0	0	0	0	0	0	0	0	0	0	1	1	0	0	0	0	0	0	0	0	0	0	0	0	0	0	0	0	0	0	0	0
OTU_1956	k__Bacteria	p__Firmicutes	c__Clostridia	o__Clostridiales	f__Peptococcaceae	Others	Others	0	0	0	0	0	0	0	0	0	0	0	0	0	0	0	0	0	1	0	0	0	0	0	0	0	0	0	0	0	0	0	0	0	0	0	0	0	0	0	0	0	0
OTU_1957	k__Bacteria	p__Firmicutes	c__Clostridia	o__Clostridiales	f__Lachnospiraceae	g__[Eubacterium]_hallii_group	s__	4	5	2	2	2	4	2	4	3	1	2	4	2	2	4	2	2	3	2	2	4	0	2	3	1	1	1	0	1	1	2	0	3	1	0	0	0	0	1	1	0	2
OTU_1958	k__Bacteria	p__Firmicutes	c__Clostridia	o__Clostridiales	f__Ruminococcaceae	g__Ruminococcaceae_UCG-009	s__	0	0	0	0	0	0	0	0	0	1	0	0	0	0	0	0	0	0	1	0	0	0	0	0	0	0	0	0	0	0	0	0	0	0	0	0	0	0	0	0	0	0
OTU_1959	k__Bacteria	p__Firmicutes	c__Erysipelotrichia	o__Erysipelotrichales	f__Erysipelotrichaceae	g__[Anaerorhabdus]_furcosa_group	s__	0	0	0	0	0	0	0	0	0	0	0	0	0	0	0	0	0	0	0	0	0	0	0	0	0	0	0	0	0	0	0	0	0	0	0	0	0	0	2	0	0	0
OTU_1960	k__Bacteria	p__Fusobacteria	c__Fusobacteriia	o__Fusobacteriales	f__Leptotrichiaceae	g__Leptotrichia	s__Leptotrichia_wadei	0	0	0	0	0	0	0	0	2	1	0	0	0	0	0	0	0	0	3	0	0	0	0	0	0	0	0	0	0	0	0	0	0	0	0	0	0	0	0	0	0	0
[truncated: 690 more rows]
[truncated: 18 more columns]
