# Supplementary material for: Comparative Analysis of Fecal Microbiota of Grazing Mongolian Cattle from Different Regions in Inner Mongolia, China
Source: Animals (Basel). 2021 Jun 29;11(7):1938. doi: 10.3390/ani11071938 (PMC8300212; doi:10.3390/ani11071938)
Supplement: Supplementary file 1 [file animals-11-01938-s001.zip › S2.Table.xlsx]

## Sheet: S3. Table
Taxonomy	Firmicutes	Bacteroidetes	Proteobacteria	Verrucomicrobia	Saccharibacteria	Actinobacteria	Euryarchaeota	Cyanobacteria	Tenericutes	Fusobacteria	Fibrobacteres	Spirochaetes	Others
HM	0.737733	0.222252	0.013063	0.008102	0.000587	0.005802	0.001326	0.003821	0.004278	0.000133	0.000733	0.000823	0.001346
XM	0.64772	0.261921	0.057032	0.010015	0.002006	0.006648	0.002546	0.004735	0.004911	5e-06	3.5e-05	0.001117	0.001308
AM	0.843615	0.094472	0.007118	0.019902	0.011441	0.00826	0.003527	0.005107	0.003118	0.000577	0	0.000407	0.002455
